# Supplementary material for: Construction of relatedness matrices in autopolyploid populations using low-depth high-throughput sequencing data
Source: Theor Appl Genet. 2024 Mar 2;137(3):64. doi: 10.1007/s00122-024-04568-2 (PMC10908621; doi:10.1007/s00122-024-04568-2)
Supplement: Supplementary file 3 — (CSV 3851 kb) [file 122_2024_4568_MOESM3_ESM.csv]

	solcap_snp_c1_1	solcap_snp_c1_1000	solcap_snp_c1_10000	solcap_snp_c1_10001	solcap_snp_c1_10011	solcap_snp_c1_10012	solcap_snp_c1_10031	solcap_snp_c1_10042	solcap_snp_c1_10050	solcap_snp_c1_10054	solcap_snp_c1_10069	solcap_snp_c1_10109	solcap_snp_c1_10130	solcap_snp_c1_10144	solcap_snp_c1_10157	solcap_snp_c1_10167	solcap_snp_c1_10168	solcap_snp_c1_10178	solcap_snp_c1_10179	solcap_snp_c1_10180	solcap_snp_c1_10181	solcap_snp_c1_10196	solcap_snp_c1_1020	solcap_snp_c1_10202	solcap_snp_c1_10252	solcap_snp_c1_10253	solcap_snp_c1_10255	solcap_snp_c1_10256	solcap_snp_c1_10269	solcap_snp_c1_1029	solcap_snp_c1_10295	solcap_snp_c1_10297	solcap_snp_c1_10315	solcap_snp_c1_10351	solcap_snp_c1_10354	solcap_snp_c1_10358	solcap_snp_c1_10384	solcap_snp_c1_10390	solcap_snp_c1_10397	solcap_snp_c1_10424	solcap_snp_c1_10425	solcap_snp_c1_10428	solcap_snp_c1_10435	solcap_snp_c1_10441	solcap_snp_c1_10457	solcap_snp_c1_10461	solcap_snp_c1_10471	solcap_snp_c1_10491	solcap_snp_c1_10492
Sample_1	2	3	1	3	1	3	1	1	4	2	2	3	3	1	1	2	0	2	2	2	4	2	2	2	0	0	4	3	3	2	0	2	4	4	1	0	1	4	1	2	4	4	2	3	1	1	1	3	3
Sample_10	2	3	2	3	2	2	3	3	3	0	4	3	0	3	2		0	1	3	1	4	1	0	1	0	0	4	3	4	1	1	0	4	3	0	0	1	4	0	3	4	3	3	4	4	0	0	4	4
Sample_100	1	2	0	4	0	4	2	3	3	0	2	3	0	1	3	0	1	3	1	4	4	4	1	3	1	1	4	1	4	1	0	2	3	3	0	0	1	4	1	3	4	4	4	4	1	2	0	4	4
Sample_101	1	2	3	1	4	0	2	4	2	1	1	2	0	1	2	0	0	3	1	4	4	4	1	4	2	3	4	0	4	0	1	2	4	4	1	1	1	4	2	3	3	4	2	4	4	0	1	3	3
Sample_102	4	2	0	4	0	4	2	4	3	1	2	1	0		2	1	0	2	2	4	4	3	2	3	1	1	3	2	4	2	0	2	4	4	1	0	0	4	0	4	4	1	4	3	1	2	0	4	4
Sample_103	2	1	3		3	1	4	4	4	1	1	3	2		1	1	0	3	1	3	4	3	1	3	1	1	4	1	4	2	1	1	4	4	0	0	1	3	0	3	4		4	4	3	0	1	3	3
Sample_104	2	3	2	3	3	1	1	3	4	1	1	3	1	1	2	1	1	3	1	3	4	3	2	3	0	0	4	3	4	2	1	1	3	4	1		0	4	0	3	3	4	2	4	2	2	1	3	3
Sample_105	2	2	2	2	2	2	2	3	3	0	1	2	2	0	3	1	0	3	1	3	4	3	1	3	0	0	4	2	4	2	2	1	4	2	0	0	3	3	2	3	4	4	3	3	1	1	1	3	3
Sample_106	4	1	3	2	3	1	3	3	2	0	3	3	1	2	1	0		2	3	3	3	4	2	4	1	1	3	1	3	0	0	1	4	3	1	1	0	4	0	3	3	2	2	4	3	0	0	4	4
Sample_107	2	3	3		3	1	2	4	3	1	3	4	1	2	2	0	1	4	0	4	4	4	1	4	0	0	4	0	4	3	1	1	4	3	0	0	0	4	1	4	3	4	3	4	2	0	0	4	4
Sample_108	2	3	2	2	2	2	2	4	3	0	3	3		2	2	0	0	2	2	4	4	4	1	4	1	1	4	1	4	1	0	1	4	4	0	0	1	4	2	4	3	2	3	3	4	0	0	4	3
Sample_109	3	4	2	3	2	2	1	3	4	1	1	3	2	0	2	1	0	3	1	3	4	3	0	3	2	3	4	1	4	1	0	1	4	3	0	0	2	4	1	2	4	4	2	3	3	1	0	4	4
Sample_11	4	2	1	3	2	2	0	3	3	1	1	2	1	1	1	0	0	3	1	4	4	4	2	4	0	2	4	1	4	0	0	1	4	4	1	1	2	4	0	3	4	3	4	4	3	1	0	4	4
Sample_110	3	2	1	4	1	3	1	4	4	1	3	3	0		1	0	1	2	2	4	4	4	3	4	0	0	4	2	4	1	0	3	4	3	0	0	4	4	1	3	4	2	4	4	2	1	0	3	3
Sample_111	3	4	1	4	1	3	1	3	3	0	2	2	0	2	1	0	0	1	3	4	4	4	0	4	0	3	3	0	4	2	0	3	4	4	1	1	2	4	0	4	4		2	4	4	0	0	3	3
Sample_112	2	4	2	2	4	0	1	3	4	0	2	1	1	0	2	0	0	4	0	4	4	4	0	3	0	1	4	2	4		0	0	4	3	2	0	0	4	0	4	4	2	4	4	1	2	0	4	4
Sample_113	3	3	2	4	3	1	2	4	4	1	1	3	1	2	1	1	0	0	4	4	4		0	2	1	1	4	1	4	1	0	2	4	4	1	1	1	4	0	3	4	1	4	4	3	0	1	3	3
Sample_114	1	2	1			2	0	4	4	2	3	3	0	0	2	0	1	4	0	4	4	4	1	3	0	0	4	2	4	2	1	1	4	4	0	0	1	3	0	3	4	4	3	4	1	3	0	2	2
Sample_115	3	0	3	1	3	1	2	4	4	1	4	2	0	1	4	1	0	2	3	3	3	4	4	2	0	0	4	1	4	0	0	1	4	4	0	0	3	4	0	4	3	2	3	4	4	0	0	3	2
Sample_116	2	4	1	3	1	3	3	4	4	2	2	2	1	1	2	0	0	3	1	4	4	4	1	4	1	1	4	3	3	1	1	0		3	2	2	1	4	0	3	4	3	4	4	3	1	0	4	4
Sample_117	4	2	2		2	2	1	3	4	1	3	3	2	1	3	0	1	3	2	3	3	4	1	4	0	0	4	3	4	2	2	1	4	4	1		2	3	1	4	4		4	4	4	0	1	3	3
Sample_118	3	1	2	4	2	3	2	3	4	1	2	2	0	2	4	0	1	2	2	4	4	4	2	4	1	2	4	1	4	2	1	3	4	3	0	0	1	4	1	3	4	1	3	4	4	0	1	3	4
Sample_119	4	3	2	2	2	2	2	3	4	0	2	2	1	0	4	0	0	2	2	4	4	4	3	4	0	0	4	3	4	3	0	0	4	4	0	0	3	2	1	4	4		4	4	4	0	2	2	2
Sample_12	3	2	1	3	2	2	2	4	4	1	1	4	1	1	3	0	0	4	0	4	4	4	3	4	0	0	4	2	4	2	0	2	4	4	0	0	2	3	0	1	4	3	3	3	3	1	1	3	3
Sample_120	3	3	3	1	4	0	2	3	2	1	3	3		0	3	0	1	2	3	3	3	4	1	3	0	0	4	4	4	0	1	0	2	4	0	0	4	4	1	4	3	2	3	3	3	1	1	2	2
Sample_122	3	1	2	4	2	3	3	2	4	1	0	1	0	2	3	0	1	2	3	3	3	4	2	3	1	2	4	2	4	1	0	2	4	4	0	0	1	4	0	3	4	1	3	4	4	0	1	2	3
Sample_123	2	3	2	2	3	1	1	4	3	0	3	3	0	0	2	0	1	4	2	2	2	4	3	2	1	1	4	3	4	2	0	1	4	3	0	0	1	4	1	3	4	3	3	4	2	0	1	3	3
Sample_124	4	3	2	3	2	2	2	3	3	0	1	1	1	1	2	1	0	2	2	3	4	3	2	3	0	2	4	1	4	2	2	0	4	4	2	2	2	3	2	3	4	3	3	3	3	1	0	4	4
Sample_125	3	3	1	3	2	2	1	4	4	0	1	0	0	2	1	0	2	4	0	4	4	4	1	4	1	1	4	1	4	1	1	0	4	4	0	0	1	4	1	4	2	3		4	3	1	0	3	3
Sample_126	2	4	3		3	1	0	3	4	1	2	2	1	0	2	0	0	3	1	4	4	4	1	4	1	2	4	1	4	1	1	1	4	4		1	3	3	0	3	2	3	1	4	3	0	1	3	3
Sample_127	3	2	4		4	0	1	3	4	1	2	2		0	3	0	0	3	1	4	4	4	3	4	1	1	3	0	4	0	1	1	3	4	0	0	2	4	0	3	3	2	3	1	2	2	0	4	3
Sample_128	1	3	3		3	1	1	4	4	1	4	3	1	2	1	1	1	2	2		4	3	0	3	0	1	4	1	4	2	1	1	4	3	1	1	2	2	0	3	4	1	4	2	4	0	0	4	4
Sample_129	2	1	1	3	2	2	3	2	4	1	3	4	0	1	3	0	1	4	0	4	4	4	1	4	0	2	4		3	1	1	2	3	4	0	0	0	4	0	1	4	4	1	4	3	1	0	4	4
Sample_13	4	0			2	2	1	4	1	0	0	2	1	1	2	0	0	3	1	4	4	4	3	4	1	1	3		4	0	0	0	4	4	0	0	3	4	0	3	2	4	1	3	3	1	0	2	2
Sample_130	3	2	1	3	1	3	0	4	4	2	3	4	3	2	2	0	0	4		3	3	4	2	4	1	1	3	1	4	2	1	0	2	4	2	2	2	2	1	3	4	4	3	4	3	0	1	3	3
Sample_131	1	2	3	1	3	1	1	3	2	1	3	3	2	3	2	1	0	3	1	3	4	3	1	2	1	1	3	1	4	1	0	2	4	4	1	1	1	3	1	3	3	4	2	3	1	0	1	2	2
Sample_132	4	3	3	1	3	1	2	3	2	1	2	2	1	1	4	0	1	4	1	3	3	4	3	3	0	0	4	3	3	3	0	1	4	4	0	0	3	4	1	4	3	3	3	4	2	1	1	3	2
Sample_133	4	2	3	2	3	1	2	3	2	0	1	3	1	0	2	0	0	3	1	4	4	4	1	4	1	1	4	1	3	1	0	1	4	4	0	0	1	4	0	4	3	3	3	2	3	0	0	3	3
Sample_134	3	2	3		3	1	3	4	4	0	1	0	0	1	3	0	0	3	1		4	4	1	4	1	2	3	1	4	1	0	1	3	3	0	0	1	3	1	3	4	4	3	4	2	3	0	4	4
Sample_135	3	2	1	3	1	3	2	4	3	1	0	1	0	0	3	0	0	2	2	4	4	3	2	3	0	0	4	3	4	3	0	0	4	4	0	0	1	4	0	3	4	2	3	3	1	1	0	4	4
Sample_136	4	3	2	2	3	1	2	4	4	2	2	2	0	0	1	0	1	4		3	3	4	1	4	0	0	3	1	4	1	0	0	4	4	0	0	2	4	1	4	3	3	3	4	3	1	0	4	3
Sample_137	3	4	3	2	3	1	1	3	4	0	4	2	1	1	3	0	0	3	1	4	4	4	1	2	1	1	3	1	4	1	0	1	4	4	0	0	1	4	1	2	4		2	3	2	2	0	4	3
Sample_138	3	2	1	3	1	3	0	2	2	2	1	4		1	3	1	0	2	2	3	4	3	2	3	0	0	4	2	4	0	0	1	4	4	1	1	2	4	0	3	4	3	3	3	1	2	1	3	3
Sample_139	4	0	1	4	2	2	1	4	2	1	2	4	1	0	3	1	1	3	1	3	4	3	1	3	1	1	4	3	4	2	0	1	4	3	1	1	1	4	1	3	3	4	2	4	2	1	1	2	2
Sample_14	3	3	3	2	4	0	2	2	2	0	1	1	1	1	2	0	0	3	1	4	4	4	4	4	0	0	4	3	3	3	0	0	4	4	0	0	2	3	1	3	4	3	3	2	3	1	0	3	3
Sample_140	1	2	3	3	3	1	2	3	4	1	1	3	0	1	3	0	1	4	0	4	4	4	2	4	0	0	4	3	4	1	1	1	4	4	0	0	1	4	0	3	4	3	3	4	2	2	1	3	2
Sample_141	3	1	2	2	2	2	3	4	3	0	3	3		0	0	0	1	3	1	4	4	4	3	4	2	3	3	1	3	2	0	0	4	4	0	0	2	4	0	4	3	3	3	3	2	2		3	3
Sample_142	4	2	2	3	2	2	1	3	3	2	2	4	2	1	1	0	0	1	4	1	3	4	1	1	1	2	3	0	4	0	1	2	3	4	0	0	2	4	0	4	3	3	3	3	2	2	1	3	3
Sample_143	1	1	2	3	2	2	3	4	3	2	3	3	1	0	0	0	1	3	1	4	4	4	3	4	1	2	4	2	4	1	0	1	4	4	0	0	1	4	0	3	4	2	3	4	4	0	0	4	3
Sample_144	3	1	2	4	3	1	0	4	4	2	1	1	1	0	1	0	0	3	1	4	4	4	2	4	1	2	4	2	4	1	1	2	4	4	1	0	2	4	0	4	4		4	4	3	1	0	3	3
Sample_146	1	1	0	4	1	3	2	3	2	0	1	4	2	1		0	0	3	3	2	2	4	3	2	0	1	4	0	4	1	1	2	4	4	0	0	1	4	0	3	3	3	3	4	1	0	0	4	4
Sample_147	2	3	3	4	4	0	0	3	2	1	1	3	2	2	1	0	1	3	1	4	4	4	2	4	0	2	4	0	4	1	0	3	4	3	1	0	2	4	0	4	4		4	3	2	2	0	3	2
Sample_148	2	2	0	4	1	3	2	2	4	1	2	3	0	1	3	0	1	3	1	4	4	4	1	4	0	1	4	2	3	2	1	2	3	4	1	1	1	4	0	3	4	3	3	4	3	1	0	4	4
Sample_149	4	1	1	4	2	2	1	4	2	2	1	3	2	2	3	0	0	2	2	4	4	3	2	4	2	2	3	1	3	2	2	2	3	3	1	1	0	4	2	4	4		4	4	3	0	0	3	3
Sample_15	1	0	1	3	1	3	3	2	4	0	3	4	0	1	2	0	1	4	0	4	4	4	2	4	0	0	4	2	3	0	0	2	4	4	0	0	0	4	1	2	4	3	2	3	4	0	0	3	3
Sample_150	2	3	0	4		2	0	2	3	1	2	3	1		2	0	2	4	0	4	4	4	0	3	0	0	4	2	4	3	0	1	4	4	0	0	2	4	1	4	4		4	4	3	0	0	4	4
Sample_151	4	3	2	2	2	2	2	4	4	1	3	2	0	1	2	1	1	2	2	4	4	3	2	3	1	1	4	2	4	1	0	3	4	3	1	1	2	4	0	3	4		2	4	3	0	0	3	3
Sample_152	3	3	1	4	1	3	2	3	4	2	3	2	0	0	3	0	0	1	3	4	4	4	1	3	1	2	4	1	4	2	0	3	4	4	0	0	0	4	0	4	4	2	4	4	2	2	0	2	2
Sample_153	2	1	1	4	1	3	1	3	4	1	3	3	1	1	2	0		3	1	4	4	4	1	4	1	2	4	1	4	1	0	3	4	4	0	0	1	3	2	3	4	3	3	4	4	0	1	3	3
Sample_154	2	1	3	1	3	1	1	2	3	0	2	3	1		3	0	0	3	2	3	3	4	2	3	0	0	4	2	4	2	1	0	3	4	1		2	4	0	3	4	3	3	4	3	0	1	3	3
Sample_155	3	1	3	1	2	2	1	2	4	0	1	2	1	1	2	0	0	3	1	4	4	4	0	4	0	0	4	3	3	1	0	3	4	4	0	0	1	4	0	2	4	3	3	4	1	0	0	4	4
Sample_156	3	2	1	4	1	3	1	4	4	1	4	2	0	1	2	1	0	1	3	3	4	3	1	3	1	1	4	0	4	0	0	3	4	4	1	1	0	4	0	2	4	2	2	3	2	1	0	3	2
Sample_157	1	2	2	3	2	2	0	3	3	0	3	0	0	0	1	0	0	3	1	4	4	4	1	4	0	1	4	3	4	1	0	1	4	4	1	1	1	4	0	3	3	4	2	4	2	2	0	3	3
Sample_158	2	2	1	3	2	2	0	3	3	0	3	2	1	0	2	0		3	3		2	4	1	3	0	0	4	3	4	3	0	1	4	4	1	1	3	4	0	4	3	3	3	4	2	1	2	2	2
Sample_159	1	1	1	3	1	3	3	1	3	0	3	4	1	0	3	1	1	2	2	4	4	2	1	3	0	2	4	0	4	0	0	1	4	4	1	1	1	4	1	3	4	2	3	3	3	1	0	4	4
Sample_16	2	3	2	3	3	1	2	4	4	1	2	1	1	1	2	0	0	4	0	4	4	4	2	4	0	2	4	2	4	1	1	1	3	2	2		2	4	1	4	4	4	4	4	3	1	0	4	4
Sample_160	4	2	1	3	1	3	2	4	4	1	3	2	1	0	2	0	0	2	2	4	4	4	2	4	0	0	4	2	4	1	1	3	4	4	1		0	4	1	4	4	2	4	4	1	1	1	3	3
Sample_161	3	2	4	1	3	1	0	4	2	1	2	1	2	1	0		0	1	4	2	3	2	2	1	0	0	4	3	4	0	0	1	4	4	0	0	1	4	1	3	2	3	1	4	2	1	1	3	3
Sample_162	4	3	1	3	2	2	1	3	4	1	1	3	0	2	1	0	1	2	2	4	4	4	1	4	1	1	3	1	4	1	0	1	4	4	0	0	0	4	1	4	2	4	2	4	3	1	1	3	3
Sample_163	4	2	2	3	3	1	2	3	3	1	1	3	1	1	2	0		3	2	3	3	4	2	4	1	1	3	1	4	1	0	0	4	3	0	0	1	4	0	2	3	3	1	4	4	0	0	4	4
Sample_164	3	1	2	2	2	2	3	3	3	0	3	3	0	2	2	0	1	3	2	3	3	4	3	3	0	0	3		4	0	1	0	3	4	0	0	1	4	1	4	3	1	2	3	4	0	0	4	3
Sample_165	2	2	2	2	2	2	2	3	4	2	1	2	0	0	2	1	1	3	1	3	4	3	1	3	1	1	4	2	4	0	1	1	4	3	0	0	2	4	0	2	4	4	3	4	3	0	0	3	3
Sample_166	4	0	2	2	2	2	2	2	3	1	1	3	0	1	3		1	1	3		4	3	3	2	0	1	3	1	4	0	1	0	4	4	0	0	1	4	1	2	3	3	1	4	4	0	0	4	4
Sample_167	2		1	3		1	1	3	3	3	1	3		1	2	0	1	3	1	4	4	4	1	4	1	1	3	2	4	1		3	4	3		1	1	4	1	3	3			4	2		0	4	4
Sample_168	2	2	0	4	0	4	3	2	2	0	2	3	0	1	2	1	0	3	1	3	4	3	2	2	1	2	3	1	4	1	1	1		4	0	0	3	4	0	3	4	2	3	3	3	1	1	3	3
Sample_17	4	3	3	2	3	1	3	4	1	0	2	3	1	1	1	0	2	4	1	3	3	4	2	3	1	2	3	1	3	1	0	0	4	4	0	0	3	4	0	2	4	3	2	4	3	0	0	4	4
Sample_170	3	3	1		1	3	2	3	3	0	2	2	0	0	1	1	1	2	2	3	4	3	0	3	1	3	4	0	4	0	0	2	4	4	0	0	3	4	0	3	4	1	3	4	4	0	0	4	3
Sample_171	1	1	3		3	1	0	2	3	1	2	2	1		4	0		2	2	4	4	4	0	4	0	0	4	3	4	1	0	1	4	2	1	1	2	4	0	4	3	2	2	3	1	2	1	3	3
Sample_172	2	3	1	3	3	1	0	4	4	0	3	1	0	0	2	0	0	2	2	4	4	3	2	4	1	2	4	1	4	2	0	3	4	4	2	2	3	3	0	1	4	3	1	3	2	2	0	3	3
Sample_173	2	2	1	4	1	3	2	4	3	0	3	2	1	2	3	1	1	2	2	4	4	3	1	3	0	2	4		4	2	0	3	4	4	0	0	1	4	0	4	3	2	2	4	2	1	1	1	1
Sample_174	2	3	1	4	1	3	4	4	4	0	3	4	1	1	3	1	0	3	3	1	3	3	2	1	0	2	4	0	4	0	1	2	4	3	0	0	0	4	1	2	4	4	2	4	2	0	0	4	4
Sample_175	3	2	1	3	1	3	2	4	4	1	4	2	0	0	2	0	1	4	1	3	3	4	2	2	1	1	3	0	4	0	1	0	3	4	0	0	1	4	0	4	3	2	2	4	3	1	0	4	2
Sample_176	3	3	2	3	2	2	2	3	4	0	2	2	0	0	3	0	1		4	4	2	4	2	2	0	0	4	3	4	1	0	1	4	3	0	0	2	4	0	1	4	4	1	4	4	0	1	3	3
Sample_177	2	4	2	2	1	3	1	4	4	0	1	1	1	1	1	1	0	2	2	3	4	3	1	3	1	1	4		4	1	0	3	4	4	1		3	4	0	3	3	3	2	4	2	0	0	4	4
Sample_178	0	1	1	3	1	3	1	3	4	2	2	4	0	1	2	0	0	3	1	4	4	4	1	4	2	2	4	0	4	3	1	1	4	4	0	0	0	4	0	4	3	3	3	4	2	0	1	3	3
Sample_179	1	4	2	2	2	2	2	3	3	0	4	3	1	0	2	0	1	4	1	3	3	4	0	3	1	1	4	2	4	1	0	1	4	4	1	1	1	4	0	4	4	3	4	4	2	1	1	3	3
Sample_18	1	2	0	4	1	3	3	2	3	0	3	3	1	1	4	0	0	3	2	3	3	4	1	3	0	0	4	2	3	0	0	2	4	4	1	1	0	4	0	3	4		3	4	4	0	0	3	3
Sample_180	4	3	1	3	2	2	2	3	4	0	0	1	0	2	2	0	0	3	1	4	4	3	1	3	0	0	4	4	4	3	0	0	4	3	1	1	2	4	0	3	4	3	3	3	2	2	1	3	3
Sample_181	3	1	2	3	2	2	1	4	4	0	2	3	0	0	2	0	0	3	1	4	4	4	3	4	2	3	3	0	4	0	0		4	4	1	1	3	4	0	4	4		4	4	4	0	0	3	3
Sample_182	3	2	2	2	2	2	2	4	4	0	2	2	0	1	1	1	1	2	2	4	4	3	2	3	0	0	4	2	4	0	0	0	4	4	0	0	1	4	2	4	2	2	2	3	3	1	0	4	3
Sample_183	2	1	0	4	1	3	3	1	4	1	3	4	1	1	4	0	1	3	1	4	4	3	2	4	0	2	4	1	3	0	0	3	4	4	0	0	1	4	0	1	4	4	1	3	2	2	0	3	3
Sample_184	3	4	4	0	4	0	1	2	4	1	3	3	1	2	0	0	0	2	2	4	4	4	1	4	2	2	4	2	4	1	0	1	4	4	0	0	2	4	0	4	4	2	4	4	3	1	0	3	3
Sample_185	4	3	1	3	1	3	2	3	3	2	3	2	3	1	0	1	2	2	2	3	4	3	1	3	1	2		1	4	1	0	3	4	4	0	0	2	3	1	2	4	3	1	4	4	0	0	3	3
Sample_186	2	1	4	0	4	0	2	4	4	2	2	3	0	2	4	1	0	3	1	4	4	3	3	3	0	0	4	1	4	1	0	2	4	3	2	2	2	4	0	4	4	2	4	4	3	0	0	3	3
Sample_187	2	3	0	4		2	1	2	4	2	4	3	0	2	4	0	0	2	2	4	4	3	1	4	1	1	4	3	4	1	1	2	4	4	0	0	3	4	1	3	3	3	2	3	4	0	0	4	4
Sample_188	2	1	3		2	2	1	3	3	1	1	3	0	1	1	0	1	3	2	2	3	4		2	0	0	4	2	4	0	1	2	4	3	0	0	1	4	1	4	4	3	4	2	2	0	0	3	3
Sample_19	3	3	0	4	0	4	1	4	4	1	3	2	1	0	0	1	0	2	2	3	4	3	2	3	0	0	4	4	4	3	1	2	4	4	1	1	2	4	1	3	4	3	3	4	2	1	0	3	3
Sample_190	3	1	4		4	0	1	2	2	0	2	4	4	2	4	0	0	1	3	4	4	4	3	4	0	0	3	3	3	0	0	1	4	4	0	0	3	4	0	4	4	2	4	2	2	1	1	2	2
Sample_191	4	2	3	1	3	1	1	3	3	1	1	4	0		1	1	1	3	2	2	3	3	3	2	0	0	4	1	4	0	1	0	2	4	0	0	2	3	1	3	3	2	1	4	4	0	1	2	2
Sample_192	2	1	0	4	1	3	1	4	3	0	1	4	0	2	3	0		2	2	4	3	4	3	2	1	1	4	1	4	2	0	2	4	3	2	2	2	4	0	2	4	3	2	4	3	1	0	4	4
Sample_194	2	2	3	1	3	1	3	3	4	0	2	3	0	2	4	0	1	3	1	4	4	3	1	3	1	2	4	1	4	2	0	2	4	4	0	0	0	4	1	2	4		1	4	3	1		2	2
Sample_195	4	3	1	4	1	3	2	4	3	2	3	3	1	0	2	1	0	2	2	4	4	3	3	3	1	1	4	3	4	2	0	3	4	2	0	0	2	4	0	3	4		4	2	3	0	0	4	4
Sample_196	4	0	2	2		2	4	3	4	1	1	3	0	1	2	0	0	2	2	4	4	4	4	4	0	0	4	4	4	0	0	0	4	4	0	0	3	4	2	3	4		4	4	4	0	1	2	2
Sample_197	3	3	3	2	4	0	1	4	4	3	2	2	0	2	1	1	1	2	2	3	4	3	2	3	0	0	4	3	4	2	0	1	4	3	1	0	2	3	1	3	4		3	4	3	1	2	2	2
Sample_198	2	0	3		3	1	2	3	3	0	2	2	3	0	3	1	0	2	3	3	3	3	3	1	1	1	4	3	4	1	0	1	4	4	0	0	3	4	1	3	4		3	4	4	0	0	4	4
Sample_199	2	1	2	4	2	2	1	4	3	1	4	3		2	1	0	1	1	3	4	4	4	2	4	0	0	4	4	3	1	1	1	4	4	1	1	2	4	0	3	4	1	3	4	4	0	1	3	3
Sample_2	2	4	2	2	3	1	0	3	4	1	2	2	1	1	3	0	0	4	0	4	4	4	1	4	0	1	4	2	4	1	1		4	4	0	0	3	2	0	3	3	3	2	4	4	0	1	3	3
Sample_20	3	3	2	2	2	2	1	3	4	1	1	4	1	3	0	0	0	1	3	4	4	4	1	4	1	2	4	2	4	0	1	1	4	3	0	0	1	4	0	2	4	2	2	4	2	0	1	2	2
Sample_200	2	1	2	4	2	2	1	4	3	1	4	3		2	1	0	1	1	3	4	4	4	2	4	0	0	4	4	3	1	1	1	4	4	1	1	2	4	0	3	4	1	3	4	4	0	1	3	3
Sample_201	3	2	1	3	2	2	0	4	4	3	3	3	1	2		0	1	4	0	4	4	4	2	4	0	0	3	3	3	0	0	1	4	4	2	2	0	4	1	3	3	3	2	3	4	0	1	2	2
Sample_202	3	2	1	3	1	3	0	3	2	0	2	2	2	2	2	1	1	2	3		3	2	2	1	1	1	4	1	4	0	0	3	4	4	0	0	0	4	0	1	4	4	1	4	1	3	0	2	2
Sample_203	2	1	2	3	3	1	2	4	3	2	3	1	1	1	3	1	0	2	2	3	4	3	4	2	0	0	4	3	4	1	0	2	4	4	1	0	3	4	1	3	4		3	4	3	1	0	4	4
Sample_204	1	3	2	2	2	2	1	4	4	0	2	4	0	1	3	0	2	3	1	4	3	4	2	3	1	2	4		4	1	1	0	4	3	0	0	1	4	0	3	3	3	2	4	1	3	1	2	2
Sample_205	3	4	2	2	3	1	3	4	4	0	1	2	0	0	1	0	1	3	2	3	3	4	1	3	1	2	4	1	4	1	1	2	4	4	1	1	2	4	1	4	4	2	4	4	3	0	0	4	4
Sample_206	3	2	1	3	2	2	2	2	3	1	1	2	2		2	0	1	3	1	4	4	4	2	4	2	2	3	1	4	1	0	0	4	4	1	1	1	4	0	3	4	2	3	3	2	1	0	2	2
Sample_207	1	4	1	4	3	1	0	4	3	2	2	4		0	2	0	0	3	1	4	4	4	1	4	0	0	4	2	4	1	0	2	4	3	1	1	3	3	1	4	4		3	4	1	2	0	3	2
Sample_208	2	2	0	4		2	2	3	4	1	1	3	0	1	2	0	1	4	0	4	4	4	0	2	0	2	4		4	1	2	0	3	3	0	0	0	4	0	2	4	4		4	2	2	0	4	4
Sample_209	3	3	2	2	2	2	2	3	3	1	4	3	2	0	3	0	0	3	1	4	4	4	1	4	1	1	4	2	4	1	0	0	4	4	0	0	3	4	0	4	4	2	4	3	3	0	0	2	2
Sample_21	1	3	2	2	3	1	0	3	4	1	1	3	1	0	0	3	1	1	3	2	4	1	1	1	0	2	4	1	4	1	0	4	4	3	0	0	2	4	1	3	3	2	2	4	2	0	1	3	3
Sample_210	3	2	1	3	2	2	3	4	4	1	2	2	1	0	2	0	1	3	2	3	3	4	1	4	1	1	4	2	4	1	1	2	4	4	0	0	3	4	0	4	4	3	4	4	3	0	0	4	4
Sample_211	4	3	2	3	1	3	1	4	4	2	1	3	1	1	1	0	1	4	0	4	4	4	3	4	1	2	4	1	4	1	0	1	4	4	0	0	2	4	0	3	4	2	3	4	2	1	0	4	4
Sample_212	4	3	0	4	2	2	0	3	2	1	2	3	2	1	2	1	0	2	2	3	4	3	2	3	1	1	4	1	4	1	0	2	4	4	0	0	0	4	1	3	3	4	2	4	2	2	0	3	2
Sample_213	4	2	1	3	2	2	1	4	3	1	2	1	0	0	2	0	0	4	0	4	4	4	3	4	0	0	4	4	4	1	0	1	4	4	1	0	0	4	0	3	4	4	4	2	3	0	0	4	4
Sample_214	1	2	2	2	2	2	2	3	4	1	1	3	1	1	3	1	0	3	2	2	3	3	1	2	0	0	4	4	3	2	3	0	4	3	0	0	0	4	3	3	4	4	1	4	2	0	0	4	4
Sample_215	4	3	2	2	2	2	2	4	4	2	2	3	1	0	4	0	0	3	1	4	4	4	2	1	0	4		0	4	2	0	0	4	4	1	0	1	4	2	4	4		4	3	2	2	1	3	3
Sample_216	1	3	3		3	1	1	3	3	1	1	3	1	1	0	1	1	3	1	4	4	3	1	3	0	1	4	1	4	0	0	3	4	3	1	0	2	4	0	4	4		3	3	3	1	0	3	2
Sample_218	3	3	3	2	2	2	1	4	4	1	1	3	2	2	1	1	0	2	3		3		1	1	1	1	4	2	4	2	0	2	4	4	1	1	1	4	0	2	4	3	3	4	2	0	0	4	4
Sample_219	2	3	2	3	3	1	2	4	4	2	3	3	1	1	2	1	0	2	2	3	4	3	2	3	1	1	4	2	4	2	1	1	4	4	0	0	1	4	0	3	4		3	4	3	0	1	3	3
Sample_22	3	3	4	1	4	0	2	3	3	2	2	3		1	3	0	1	2	2	4	4	4	1	4	0	0	4	4	3	1	0	2	4	4	0	0	2	4	2	4	3	2	3	3	3	1	2	2	2
Sample_220	2	2	0	4	0	4	4	3	3	1	1	4	2	2	2	3	1	1	3	3	4	1	3	1	1	1	2	0	4	2	0	0	4	2	1	0	1	3	2	4	4	1	4	3	1	1	0	4	4
Sample_221	3	1	2	2	3	1	1	4	4	2	1	3	3	0	1	0	0	2	2	4	4	4	1	4	1	2	3	1	4	1	0	3	3	4	2	2	3	3	0	3	4	3	3	4	3	1	1	3	4
Sample_222	2	3	2	3	2	2	0	3	3	1	1	4	0	0	1	0	0	3	1	4	4	4	0	4	0	1	4	2	4	0	1	2	4	4	0	0	3	2	2	4	4	3	4	4	2	0	1	2	2
Sample_223	2	0	0	4	1	3	1	4	4	0	2	2	0	0	1	0	1	2	2	4	4	4	3	3	0	0	3	1	4	1	0	1	4	4	0	0	3	4	0	3	4	1	2	2	3	0	1	2	2
Sample_224	4	2	1	3	1	3	1	4	4	1	1	3	0	0	0	0	0	4	0	4	4	4	2	4	0	1	4	1	4	0	0	2	4	4	2	2	2	4	0	3	4	4	3	4	2	0	0	4	3
Sample_225	1	2	2	3	2	2	1	3	3	1	3	3		0	2	1	0	1	3	3	4	3	1	3	1	3	4	1	4	1	1	2	4	4	1	1	2	4	2	3	4	2	3	4	4	0	0	4	4
Sample_226	1	3	3	3	3	1	1	4	4	1	3	2	0	1	1	1	0	2	2	3	4	3	1	2	0	0	4	3	4	1	0	2	4	2	0	0	4	3	1	3	4	3	3	4	4	0	1	3	3
Sample_227	1	1	1	4	1	3	2	2	3	0	1	4	0	0	2	1	1	3	1	3	4	3	2	3	1	2	3	1	4	1	1	1		4	0	0	2	3	1	4	4	2	4	3	3	1	0	3	2
Sample_228	4	4	2	2	2	2	1	3	4	0	3	2	0	3	1		0	1	3	2	4	2	0	2	1	1	4	2	4	1	1	1	3	4	1	1	1	4	1	3	2	3	0	4	2	0	1	3	3
Sample_229	4	4	1	3	2	2	1	3	4	3	2	4		0	3	2	0	1	3	3	4	1	1	1	1	1	4	2	4	0	1	0	3	4	0	0	1	4	1	2	3		2	4	2	1	1	3	3
Sample_23	2	4	4	0	4	0	2	4	4	1	2	3	2	1	4	0	1	2	2	4	4	4	0	4	0	1	4		3	1	1	2	3	4	1		2	4	2	3	4	2	4	4	3	0	1	3	2
Sample_230	2	2	2		2	2	1	3	4	1	1	2	3	0	3	0	0	4	0	4	4	4	1	4	0	0	4	3	3	1	1	2	3	4	1		2	4	1	3	4	4	3	4	2	0	1	3	3
Sample_231	3	2	1	3	1	3	2	3	3	0	3	3	2		3	0	0	2	2	4	4	2	2	2	2	2	2	1	4	1	1	3	4	3	0	0	1	3	2	4	4	2	4	3	1	2	3	1	1
Sample_232	3	3	2	2	3	1	2	3	3	1	0	2	1	1	4	0	0	3	3	2	2	3	0	1	0	0	4	3	3	4	1	1		4	0	0	1	4	1	3	4	3	3	4	1	1	1	3	2
Sample_233	0	3	0	4		2	0	3	4	0	2	4	3	1	1	2	0	0	4	3	4	1	0	1	1	2	4	1	4	1	0	2	4	4	0	0	1	4	2	3	4	1	3	2	2	2	1	3	3
Sample_234	1	4	1	3	1	3	1	4	3	1	1	4	2	3	3	1	0	2	2	3	4	3	0	3	1	3	4	0	4	1	1	1	4	4	1	1	1	4	1	3	4	2	3	3	2	0	1	3	3
Sample_235	4	4	2	2		2	2	4	3	1	2	1	1	0	1	0	0	2	2	4	4	4	0	4	1	2	4	1	4	0	1	3	4	4	1	1	2	4	0	3	4	2	3	4	3	0	0	4	4
Sample_236	1	3	2	3	3	1	2	4	4	0	1	4	3	3		0	0	3	1	4	4	4	1	4	1	2	4	0	4	1	0	2	4	4	0	0	1	4	0	4	3	4	3	4	3	0	0	4	4
Sample_237	3	4	2	3	2	2	1	3	4	1	1	3	2	0	2	1	0	3	1	3	4	3	0	3	2	3	4	1	4	1	0	1		3	0	0	2	4	1	2	4	4	2	3	3	1	0	4	4
Sample_238	3	4	2	2	3	1	2	4	4	1	2	3	1	0	0	1	1	3	2	2	3	3	0	3	2	3	4	1	4	1	0	2		4	2	2	3	4	0	2	4	3	2	4	3	1	0	4	4
Sample_239	2	3	0	4	1	3	3	3	4	1	1	2	0	1	1		1	3	1	3	4	3	2	3	1	2	3	0	4	2	0	3	4	4	0	0	0	4	0	4	4		4	4	1	2	1	3	3
Sample_24	2	2	3		3	1	1	3		1	2	3		1	2	0	0		3	3	3	4		3	1	0	4	3	4		0	1	4	4	0	0	2	4	0	3	4		4	3	4	0			2
Sample_240	1	2	1	3	1	3	2	4	4	1	1	3			3	0	3	4	0	4	4	4	3	4	0	1	4	2	4	2	0	3	4	3	1	1	2	4	0	4	4	3	4	4	1	2	0	4	3
Sample_242	4	3	1	3	2	2	2	4	4	1	3	1	0	1	1	0	1	4	2	2	2	4	1	3	0	0	3	2	4	0	1	0		4	0	0	3	4	2	4	3	1	2	4	3	1	0	4	2
Sample_243	2	2	2	2	2	2	2	3	3	0	4	2	0	1	1	0	0	3	2	3	3	4	3	3	0	0	3	0	4	1	0	2	4	4	0	0	1	4	0	4	3	2	3	4	4	0	0	4	2
Sample_245	4	3	3		4	0	3	4	4	2	2	3	1		4	0	0	1	3	4	4	4	1	4	0	0	4	3	4	1	1	1	3	4	0	0	3	4	2	4	4	1	4	3	3	1	1	3	3
Sample_246	2	2	2	3	4	0	0	2	4	0	1	2	0	1	2	0	0	3	1	4	4	3	1	2	0	0	4	1	4	3	0	3	4	3	0	0	1	4	1	4	4	3	3	4	2	1	1	3	4
Sample_247	3	2	3	2	3	1	0	4	4	0	4	3	0	0	1	1	1	3	1	3	4	3	3	3	1	1	4	1	4	1	0	1	4	4	0	0	4	2	2	4	4	3	3	4	3	1	0	4	4
Sample_248	3	4	1	4	3	1	1	2	3	0	1	2		0	2	0	0	3	1	4	4	4	2	3	0	1	4		4	3	1	0	4	4	1	0	2	4	0	4	4	1	4	2	1	3	0	4	4
Sample_249	4	2	2	3		2	1	2		1	2	3	1	0	1	0	0	3	2	4	3	4	2	3	1	1	4	1	4	0	0	0	4	4	1	0	0	4	1	4	4	2	4	4	3	1	0	3	3
Sample_250	3	1	1	4	1	4	2	4	4	2	3	2	1	2	3	0	1	3	1	4	4	4	2	4	2	2	3	1	4	3	1	1	4	4	1	1	1	3	2	4	4	2	4	4	2	0	1	3	4
Sample_251	2	2	3	1	3	1	2	3	3	1	1	2	2	0	2	2	0	2	4	0	2	2	2	0	0	0	4	4	4	3	1	0	4	2	0	0	0	4	3	2	4	4	2	4	2	0	0	4	4
Sample_252	4	4	2	2		2	2	4	3	1	2	1	1	0	1	0	0	2	2	4	4	4	0	4	1	2	4	1	4	0	1	3	4	4	1	1	2	4	0	3	4	2	3	4	3	0	0	4	4
Sample_253	4	4	1	4	2	2	0	3	4	0	1	1	0	0	2	0	0	2	2	4	4	3	1	3	0	0	4	4	4	3	0	0	4	3	0	0	4	3	1	3	4	3	3	4	2	1	2	2	2
Sample_254	3	1	3		3	1	2	3	2	0	3	2	0	0	2	0	1	2	2	4	4	4	3	4	0	0	4	2	3	0	0	2	4	4	1	1	1	4	0	3	4		3	4	3	1	0	4	4
Sample_255	1	4	1	3	1	3	2	2	3	1	2	3	1	1	3	0	0	4	2	2	3	4	2	2	0	3	4	0	4	1	0	1	4	4	0	0	2	4	1	3	4	4	3	4	2	0	0	4	4
Sample_256	4	4	2	2	4	0	2	3	3	0	1	3	1	2	0	0	1	2	2	4	4	4	1	4	1	1	4	2	3	2	0	0	4	4	0	0	1	4	1	3	2		1	3	2	2	0	4	4
Sample_257	3	3	3	1	3	1	3	4	4	3	3	4	0	2	3	1	1	3	1	4	4	3	2	3	1	1	4	1	4	2	0	1	4	2	0	0	1	4	0	3	4	2	3	4	4	0	0	2	2
Sample_258	4	3	3		2	2	3	1	4	1	1	2	1	0	4	0	0	0	4	4	4	3	0	3	0	0	4	1	4	0	0	2	4	3	0	0	3	4	0	4	3	2	3	4	1	1	0	4	4
Sample_259	3	2	3	2	3	1	3	4	2	0	2	1	1	1	3	0	0	2	3	4	3	4	2	3	0	0	4	3	3	0	0	0	4	4	0	0	1	4	0	3	4	3	3	3	3	0	0	3	3
Sample_26	3	4	4	1	4	0	2	4	3	0	2	4		1	3	0	0	3	2	3	3	4	1	3	0	0	4	4	3	2	1	2	3	4	0	0	3	4	2	4	4	3	4	4	4	0	0	4	3
Sample_260	2	2	1	3	0	4	2	3	2	0	2	4	2	2	3	2	0	2	3	2	3	2	2	1	1	3	3	0	4	0	1	2	4	3	2	2	0	4	2	3	4		3	4	2	0	0	4	4
Sample_261	2	1	2	3	2	2	3	2	3	0	2	4			2	0	0	2	3	3	3	4	3	3	0	0	3	0	4	0	1	0		4	1	1	2	4	1	4	4	1	4	2	4	0	0	3	3
Sample_262	2	2	2	2	2	2	3	4	4	1	2	3	0	1	1	1	1	3	1	3	4	3	1	3	0	1	4	0	4	0	0	0	4	3	0	0	1	4	2	3	2	4	1	4	4	0	0	4	4
Sample_263	3	4	2	3	2	2	1	3	3	0	2	2	1		2	0	1	3	1	4	4	4	1	4	1	1	4	1	4	0	0	2	4	3	0	0	1	4	0	3	4		2	2	3	0	0	3	3
Sample_264	3	0	1	4	1	3	2	3	2	0	2	4	3	2	1	1	2	2	2	3	4	3	3	3	1	1	4	3	3	1	0	2	4	4	1	0	2	4	0	3	2	3	1	4	1	3	0	3	3
Sample_266	2	3	1	4	2	2	2	4	4	0	4	3	2	2	3	0	0	2	2	4	4	3	0	4	0	0	4	3	4	1	2	0	4	4	0	0	0	4	0	3	3	3	2	2	3	0	0	4	4
Sample_267	3	1	1	4	2	2	0	4	3	1	3	1	1	1	3	1	2	2	2	4	4	4	3	2	1	1	4	2	4	2	0	1	4	4	0	0	3	2	1	3	4	3	2	3	3	1	0	3	3
Sample_268	3	4	3	2	3	1	1	3	4	0	4	2	1	1	3	0	0	3	1	4	4	4	1	2	1	1	3	1	4	1	0	1	4	4	0	0	1	4	1	2	4		2	3	2	2	0	4	3
Sample_269	2	3	1	3	0	4	3	4	4	3	4	3	1	1	2	0	0	2	2	4	4	4	2	4	1	3	4	1	4	1	0	3	4	4	0	0	1	4	0	3	4	3	3	4	3	0	0	4	4
Sample_27	3	2	1	3	2	2	1	3	3	2	1	4	2	1	2	1	0	2	2	3	4	2	2	3	1	1	3	2	3	1	1	1	3	4	2	2	1	3	1	3	4	3	3	4	3	1	1	2	2
Sample_270	3	1	1	3	1	3	2	3	3	0	0	3	0	1	1	0	0	4	0	4	4	4	0	4	1	1	4	4	4	2	0	2	4	4	1		1	4	2	2	4		2	4	4	0	1	2	2
Sample_271	2	3	3	1	2	2	0	3	2	1	3	4	4	2	4	0	0	4	1	3	3	4	0	3	1	1	3	0	4	1	1	0	3	4	1	1	1	3	1	3	4	4	3	3	2	0	1	2	2
Sample_272	4	2	2	2	3	1	0	3	3	0	1	3	1	1	1	2	1	2	2	3	4	3		2	1	1	4	3	4	2	0	1	4	2	0	0	1	4	1	3	4	3	3	4	3	0	0	3	3
Sample_273	4	1	4	1	4	0	0	3	1	0	3	1	0	3	2	1	0	1	4	2	3	3	2	2	0	0	4	3	4	1	1	1	3	4	0	0	3	4	0	3	4	1	3	4	3	1	2	2	2
Sample_274	4	2	2	2	3	1	2	4	2	1	3	1	0	1	2	1	0	1	3	3	4	3	3	3	1	1	4	2	4	1	1	2	3	3	0	0	2	4	0	3	4	2	3	3	3	1	2	2	2
Sample_275	2	3	1	3	2	2	1	4	3	0	2	2	0	1	2	0	0	2	2	4	4	3	1	3	1	1	4	2	4	0	0	1	4	4	0	0	0	4	1	3	3	3	3	2	3	0	0	4	3
Sample_276	2	1	1	4	2	2	2	3	4	1	1	3	1	0	2	0	1	2	2	4	4	4	2	4	2	2	3	2	4	1	0	0	4	3	1	1	1	4	0	2	4	3	2	3	3	1	0	4	4
Sample_277	4	3	3	1	4	0	2	3	2	0	1	2	0	1	2	0	1	3	1	4	4	4	2	4	0	1	3	2	3	1	2	1	3	4	0	0	2	4	1	3	3	4	2	4	3	1	0	4	4
Sample_278	2	1	3		3	1	2	4	4	0	1	1	0	1	4	1	0	3	2	2	3	3	3	2	0	1	4	1	4	2	2	1	4	4	0	0	1	4	0	2	4	4	2	4	1	0	0	4	4
Sample_279	2	1	3	1	4	0	2	2	2	0	2	3	2	2	3	0		3	1	4	4	4	3	4	2	2	3	0	4	0	0	1	4	4	1	1	0	4	0	4	4		3	2	3	1	0	2	2
Sample_28	2	2	0	4		2	1	3	4	1	1	2	2		3	1	1	3	1	3	4	3	2	3	1	3	3	0	4	1	0	2	4	3	1	1	2	4	0	2	4	3	2	4	1	2	0	3	3
Sample_280	2	3	2	3	3	1	2	4	3	1	3	3	1	1	3	0	0	2	2	4	4	4	2	4	0	0	3	3	4	1	0	1	4	4	0	0	2	4	0	4	3	2	3	2	3	0	0	3	3
Sample_281	3	3	0	4		2	1	4	4	0	2	2	1	0	1	0	0	4	0	4	4	4	1	4	1	1	3	1	4	2	0	3	4	4	1		2	3	0	2	4	3	2	3	3	1	0	3	3
Sample_282	2	3	2		2	2	1	2	4	1	2	3	0	0	2	0	2	3	2	4	3	3	2	2	1	1	4	2	4	1	0	3	4	4	1	1	2	4	0	2	4	3	2	4	3	1	0	3	3
Sample_283	1	4	2	2	3	1	1	4	4	0	1	2	1	0	4	0	2	3	1	4	3	4	2	3	0	1	4	1	4	4	1	2	4	3	1	1	2	4	0	3	4	4		4	2	2	0	4	4
Sample_284	3	3	3	1	3	1	3	4	4	3	3	4	0	2	3	1	1	3	1	4	4	3	2	3	1	1	4	1	4		0	1	4	2	0	0	1	4	0	3	4	2	3	4	4	0	0	2	2
Sample_285	3	2	2	2	2	2	1	3	4	0	1	3	0	1	1	0	0	4	1	3	3	4	0	3	1	1	4	1	4	2	0	3	4	3	0	0	0	4	2	4	4	3	4	3	4	0	0	3	2
Sample_286	2	3	1	4	1	3	1	3	3	1	2	2	1	2	2	0	1	2	2	4	4	4	0	4	1	2	3	2	4	0	0	2	4	3	0	0	1	4	0	4	4		4	4	2	1	0	3	3
Sample_287	2	1	2	3	2	2	2	3	3	1	1	4	0	0	2	0	0	3	3	2	2	4	3	2	0	2	3	1	4	0	0	1	4	4	1	1	2	4	0	3	4	1	3	4	4	0	0	3	3
Sample_288	2	2	1	3	2	2	1	4	3	1	0	3	2	2	2	2	0	2	2	2	4	2	2	1	1	1	3	2	4	0	0	3	4	4	1	1	1	4	1	2	4	4	2	3	1	1	0	4	4
Sample_29	1	1	3	1	4	0	2	4	4	0	2	3		1	2	0	1	4	1	3	3	4	4	3	0	2	3		4	1	0	0	4	4	0	0	0	4	1	3	4	2	2	2	4	0	1	3	3
Sample_290	3	4	2	3	3	1	1	4	3	0	4	3	0	1		0	0	3	2	3	3	4	2	3	0	0	3	3	4		0	0	4	4	0	0	2	4	1	4	3	2	3	3	3	1		3	3
Sample_291	4	4	2	2	2	2	1	1	4	0	1	4	2	2	2	0	1	2	2	4	4	4	0	4	2	2	3	0	4	1	1	2	4	4	0	0	3	4	0	4	4		4	4	2	1	0	2	2
Sample_292	3	2	0	4	0	4	1	3	4	0	3	2	0	1	2	1	1	3	1	3	4	3	2	3	2	3	2	0	4	1	0	0	3	4	0	0	2	4	0	4	3		2	3	3	1	0	4	3
Sample_293	2	3	1	3	2	2	3	2	3	0	1	3	4	1	3	0	1	4		3	3	4	4	2	0	0	4	4	4		0	1	4	4	0	0	4	3	3	3	4	2	4	4	3	1	1	2	1
Sample_294	3	1	2	2	2	2	2	4	3	1	2	3	1	2	3	0	1	4	1	3	3	4	2	3	1	1	4	3	3	0	0	0	4	4	2		1	4	1	4	4	4	4	3	4	0	1	2	2
Sample_295	3	1	4	1	4	0	1	2	3	1	1	3	2	1	4	0	0	3	1	4	4	4	3	2	2	2	3	1	4	0	0	2	4	4	0	0	1	4	0	2	4	4	2	3	3	0	1	3	3
Sample_296	3	3		3	2	3	3	3	3	1	1	3	2	1	1	2	0	0	4	1	3	2	2	0	1	1	3	0	4	1	0	2	4	4	1	1	2	4	1	1	4	4	1	2	2	1	0	2
Sample_297	3	2	2	3	3	1	0	2	3	1	2	3	2		1	1	0	2	2	3	4	3	2	3	1	2	4	1	4	1	0	2	4	4	0	0	0	4	1	3	4	2	3	4	1	3	1	1	1
Sample_298	3	1	1	4	1	3	1	4	4	0	2	2		0	3	2	0	2	2	2	4	2	2	2	1	1	4	2	3	1	0	3	4	4	0	0	1	4	1	2	4	4	2	3	2	2	1	1	1
Sample_299	3	0	1	3	2	2	2	4	2	0	2	3	2	0	2	0	2	4	0	4	4	4	3	4		3	3	1	3	1	0	0	4	4	0	0	1	4	0	4	2	4	2	4	2	2	0	3	3
Sample_3	1	3	0	4	2	2	2	3	4	1	2	2	1	0	1	0	0	4	0	4	4	4	1	3	1	2	4	2	4	2	1	3	4	4	0	0	1	4	1	3	4	4	3	4	0	3	1	2	2
Sample_30	3	2	3	1	2	2	3	4	4	1	2	3		0	2	1	1	3	1	3	4	3	1	3	0	1	4	2	4	3	0	1	4	4	1	1	1	4	1	3	3	3	2	3	4	0	1	3	3
Sample_300	3	2	3		3	1	3	3	3	0	2	2	0	1	2	0	0	3	1	4	4	4	2	4	1	2	4	0	4	1	0	1	4	4	2	2	4	4	0	4	4	1	4	4	4	0	0	3	3
Sample_301	3	1	2	2	2	2	4	4	3	1	2	1	1	0	1	0	3	2	2	4	4	4	2	3	0	1	3	1	4	0	2	2		4	0	0	4	3	1	1	4	3	0	4	4	0	0	4	3
Sample_302	3	3	2	4	2	2	2	4	4	1	2	2	4		4	0	1	1	3	4	4	4	3	3	0	1	4	2	4	2	1	1		3	0	0	1	3	1	4	4		4	4	4	0	0	4	3
Sample_303	4	2	3		3	1	2	3	3	0	3	2		0	1	0	0	3	2	3	3	4	3	3	0	1	3	2	3	1	0	0	4	4	0	0	2	4	0	4	4	3	4	2	3	0	0	3	2
Sample_304	4	1	1	3	2	2	2	2	4	1	2	1	1	1	3	1	0	3	2	2	3	4	3	3	0	0	4	3	4	0	0	2	4	4	0	0	2	4	1	4	3	4	3	3	3	1	1	3	3
Sample_305	2	2	3	1	3	1	4	1	3	1	3	2	1	1	2	0	1	4	2	2	2	4	2	3	0	0	4	4	3	2	1	0	3	3	0	0	1	4	0	3	4	3	3	4	4	0	0	4	4
Sample_306	2	4	2	2	2	2	2	3	3	1	0	4		1	1	0	0	4	0	4	4	4	1	3	0	0	4	3	4	2	2	1	3	4	0	0	2	4	1	4	4	3	3	4	3	1	1	3	2
Sample_307	4	0	2	2	2	2	3	4	4	0	1	4		1	1	0	0		4	3	2	4	4	2	0	0	3	1	4	0	0	0	4	4	0	0	3	4	0	4	4	1	4	3	4	0	1	3	2
Sample_308	3	1	0	4	0	4	0	3	4	1	0	3	2		1	0	0	2	2	4	4	3	3	3	0	1	3	1	4	1	1	2	3	4	0	0	2	4	0	3	3		3	4	1	3	0	3	2
Sample_309	3	2	1	3	1	3	2	2	3	0	2	3	0	2	2	1	1	3	2		3	3	3	1	0	1	2	0	4	0	2	1	2	4	0	0	2	4	0	3	4			3	4	0	0	3	2
Sample_31	2	1	3	1	3	1	2	3	4	0	2	4			1	0	0	4	1	3	3	4	3	3	0	0	4	2	3	0	1	1	3	4	1	1	2	4	0	3	3	3	2	4	3	0	1	2	2
Sample_310	3	1	2	2	2	2	1	3	2	0	3	2	0	1	2	0	1	4	2		2	4	2	2	0	1	3	0	4	1	0	2	4	4	0	0	3	4	0	4	3	1	2	4	3	1	0	4	3
Sample_311	2	3	4	1	4	0	3	3	4	1	1	3	1	1	2	0	1	3	1	4	4	4	2	4	0	0	4	1	4	1	0	1	4	4	0	0	2	3	1	4	4	2	4	4	3	1	2	2	2
Sample_312	3	3	3	3	3	1	1	4	4	0	1	3	0	0	1	0	0	3	3		2	4	2	2	1	1	4	3	3	0	0	1	4	4	0	0	1	4	0	4	4	3	4	4	3	2	1	1
Sample_314	3	3	2		2	2	1	4	4	0	1	4	0	1	2	1	0	2	3	3	3	3	1	2	2	2	3	1	4	0	0	0	4	4	0	0	1	4	1	3	4		3	4	2	2	1	3	3
Sample_315	2	3	2	3	2	2	1	3	4	0	1	3	0	1	3	1	0	1	3	4	4	3	1	3	1	1	3	2	4	0	0	0	4	4	0	0	0	4	1	3	4	1	3	4	3	2	1	3	3
Sample_316	2	3	1	3	1	3	0	2	4	0	4	3	0	2	1	0	1	4	0	4	4	4	0	4	0	0	4	4	4	1	0	4	4	4	1	1	2	2	2	4	4		4	4	1	2	1	3	3
Sample_317	1	2	3	1	3	1	1	3	4	0	3	3	1	3	1	0	0	3	1	4	4	4	1	3	0	0	4	3	4	2	0	1	4	4	1	0	1	3	1	4	4	1	4	4	1	1	2	1	1
Sample_318	3	3	2	2	2	2	1	3	3	1	1	1	0	0	2	0	2	4	1	3	3	4	0	3	0	0	4	1	4	1	0	1	4	4	1	0	1	4	0	4	4	4	4	3	2	0	0	4	1
Sample_319	2	3	0	4	1	3	1	4	4	2	2	2	0	0	3	0	1	4	0	4	4	4	0	4	0	0	4	0	4	1	1	1	4	4	0	0	2	2	2	2	3	4	1	3	2	2	2	2	1
Sample_32	2	2	2	2	4	0	1	4	2	0	3	3	1	1	2	0	0	2	2	4	4	4	1	4	1	1	4	1	3	0	0	0	4	4	0	0	1	4	1	4	3	3	3	2	3	1	2	2	2
Sample_320	2	0	2		3	1	1	4	4	0	1	1	0	0	0	0	1	4	0	4	4	4	3	4	0	0	4	3	2	0	0	0	4	4	0	0	0	4	2	4	3	4	3	1	2	2	2	2	2
Sample_321	3	1	2		2	2	3	4	3	0	1	1	1	2	1	0	3	3	1	4	4	4	1	4	0	0	4	4	4	0	1	1		4	1	1	2	3	1	3	4	3		4	4	0	0		3
Sample_322	2	3	0	4	0	4	1	1	4	0	1	1	0	0	2	0	1	3	2		3	4	1	2	0	0	4	1	4	1	1	0	4	4	0	0	2	4	0	4	3	4	3	3	3	1	0	3	1
Sample_323	2	0	2		3	1	1	4	4	0	1	1	0	0	0	0	1	4	0	4	4	4	3	4	0	0	4	3	2	0	0	0	4	4	0	0	0	4	2	4	3	4	3		2	2	2	2	2
Sample_324	4	0	1	3	1	3	1	3	4	1	0		0	0	4	0		3	1	4	4	4	4	4	1	1	4	3	4	0	2	0	4	4	3	0	3	4	0	4	3	1	3	4	3	1	0	2	2
Sample_325	4	2	1	3	1	3	1	3	3	1	0	2	1	0	1	0	1	4	0	4	4	4	1	3	1	1	4	3	4	2	0	0	4	4	0	0	2	3	1	3	2	3	1	3	2	2	2	3	1
Sample_326	3	2	0	4	1	3	1	4	3	0	0	4		0	1	0	1	4	0	4	4	4	1	3	1	1	4		4	2	0	1	4	4	0	0	2	3	1	2	3		1	3	3	1	1	3	3
Sample_327	4	2	3		3	2	2	4	2	0	2	3	0	1	2	0		3	2	3	3	4	1	3	0	0	3	1	4	0	2	0	3	4	1	1	1	4	1	4	3	1	2	3	3	0	1	3	2
Sample_328	4	0	2	2			3	3	2	0	2	3	0	2	1	1	0	1	3		4	3	4	1	0	1	2	0	4	0	3	0		4	0	0	1	4	1	2	4		2	3	4	0	0	3	2
Sample_329	4	1	2	2	2	2	1	4	2	0	2	2	0	0	1	0		3			2	4	4	2	0		0	0	4	0	1	0	2	4	0	0	1	4	0	4	4	0	2	3	3	0	0	3	3
Sample_33	3	2	3		4	0	2	4	4	1	1	2	0	0	2	1	0	2	3	3	3	3	2	3	1	1	4	1	4	0	0	0	4	4	0	0	1	4	1	3	3	2	2	4	3	1	0	4	2
Sample_330	3	1	4	1	4	0	3	4	4	1	2	3	0	1	3	1	1	1	3	3	4	3	2	3	0	1	3	2	4	1	0	1	4	3	1	1	3	4	1	3	3	2	2	3	3	0	0	3	2
Sample_331	3	3	3	2	3	1	2	4	3	0	2	3	0	1	4	0	1	4	2	2	2	4	1	2	0	1	3	1	3	0	0	1	4	4	0	0	2	4	1	4	4	2	3	2	4	0	1	3	3
Sample_332	3	4	3		3	2	1	2	3	1	3	2	3	0	3	0	0	2	2	4	4	4	1	3	1	1	4	3	4	1	0	3	4	4	0	0	3	4	0	4	4	2	4	2	3	1	0	4	3
Sample_333	3	1	1	3	1	3	2	3	3	0	2	3	2	2	2	2	0	2	4	2	2	2	2	1	1	1	3	2	4	1	0	0	4	2	3	3	2	2	2	4	3		3	3	1	1	1	3	3
Sample_334	2	1	1	3	2	2	1	3	3	1	0	1	0	1	2	0	2	4	2		2	4	2	1	1	1	2	2	3	1	1	0	3	4	2		0	4	0	3	2	4	3	3	1	1	1	4	4
Sample_335	4	3	3		3	1	2	4	4	0	1	2	1	0	1	1	1	3	2	2	3	3	2	2	1	1	4	1	4	1	0	3	4	3	1	1	0	4	1	3	4	3	2	3	3	0	0	3	2
Sample_336	2	3	3		3	1	2	4	4	1	3	3	1	2	2	0	1	2	3	3	3	4	2	3	1	1	4	2	3	1	0	1	4	4	0	0	2	4	0	3	4		4	3	2	0	0	3	3
Sample_338	3	1	2	3	2	2	2	4	2	1	1	2	1	2	2	1	0	2	2	3	4	3	3	3	0	0	4	3	4	1	1	1	4	4	2		2	4	0	3	4	3	3	3	3	0	0	4	4
Sample_339	2	4	2	2	2	2	3	4	4	0	2	2	1	1	0	1	1	1	3	1	4	2	1	1	0	1	4		4	0	0	2	4	4	0	0	1	4	0	2	4	3	3	2	3	0		3	2
Sample_34	4	3	1	3	1	3	3	3	4	0	1	3	2	0	3	1	0	0	4	3	4	3	1	3	0	0	4	2	4	3	1	0	4	3	2		2	4	0	4	4	1	4	4	3	1	1	3	3
Sample_340	2	4	1	3	4	0	1	3	4	0	1	3	3	0	2	1	0	0	4	3	4	2	0	3	1	2	3	2	4	2	1	2	4	3	0	0	1	3	0	3	4	1	3	4	2	2	0	3	3
Sample_341	3	2	1	3	1	3	2	3	4	1	2	2	0	2	2	0	0	2	2	4	4	4	1	4	1	1	4	1	4	1	1	2	4	4	0	0	0	4	0	3	3	3	2	4	3	0	0	4	4
Sample_343	4	2	1	3	1	3	1	3	4	1	0	2	2	1	2	0	1	4	0	4	4	4	2	4	2	2	3	2	4	1	0	1	4	3	1	1	1	4	1	4	4	2	4	3	2	1	0	3	3
Sample_345	2	3	1	4	2	2	0	4	3	1	2	2	0	1	1	0	0	3	1	4	4	4	1	4	0	0	4	3	4	1	0	3	4	4	0	0	1	4	1	3	4	2	3	4	3	1	1	3	3
Sample_346	2	3		2	2	2	2	3	4	1	1	2		2	1	1	0	3	1	3	4	3	1	3	1	2	4	1	4	2	0	1	4	1	0	0	3	4	0	4	4	2	4	3	4	0	0	4	4
Sample_347	1	3	3	1	4	0	2	3	2	0	1	3	3	2	1	2	0	2	2	2	4	2	2	1	1	1	3	2	4	1	1	2	3	3	2	2	0	4	0	2	4		2	4	1	1	0	4	4
Sample_348	4	0	2	3	2	2	1	4	3	0	1	2	0	2	3	0		2	2	4	4	4	1	4	1	2	3	0	4	2	0	2	4	3	0	0	0	4	1	4	4		3	4	4	0	1	2	3
Sample_349	0	3	3	2	3	1	3	4	4	1		1	0	1	2	1	0	2	2	4	4	3	1	1	1	1	4	2	4	2	0	1	4	2	0	0	3	3	2	2	4		2	4	4	0	2	2	2
Sample_35	4	1	2	2	2	2	3	4	3	0	2	1	0	2	3	1	0	3	1	3	4	3	3	1	0	0	3	1	4	2	1	1	3	4	0	0	3	3	1	2	3	4	1	4	3	0	1	2	2
Sample_350	3	1	2	2	2	2	2	2	3	0	0	2	0	0	3	1	0	1	3	3	4	3	4	3	0	1	4	1	4	1	2	0	4	4	0	0	1	4	0	3	3	3	2	3	2	0	0	4	4
Sample_351	3	2	3	1	3	1	1	3	3	0	4	2	1	2	3	0	0	3	2	3	3	4	2	3	1	1	3	1	3	1	0	3	4	4	0	0	1	4	0	4	4	1	3	3	2	0	0	4	2
Sample_352	2	3	3	1	3	1	1	4	3	0		2	0	1	3	1	0	3	3	1	2	3	2	1	0	1	3	2	4	1	2	2	4	4	0	0	3	4	0	2	4	2	2	4	2	0	0	4	3
Sample_353	2	2	2		2	2	3	4	4	1	1	0	0	1	4	0	2	4	0	4	4	4	2	4	0	1	4	3	4	1	0	2	4	4	0	0	0	4	1	3	3	3	2	4	4	0	1	3	3
Sample_354	1	3		3	3	1	3	4	3	1	2	3	1	2	2	1	0	1	3		4	3	0	3	0	0	4	3	4	1	1	1	4	3	0	0	3	4	0	4	4	1	4	4	4	0	1	3	3
Sample_355	1	2	3	1	4	0	2	4	3	1	2	3	0	1	1	1	0	2	2	3	4	4	2	3	1	1	4	2	4	1	0	1	4	3	0	0	2	3	0	3	4	2	3	4	4	0	1	2	2
Sample_356	3	4	1	3	2	2	1	3	4	0	2	4	0	2	2	0	0	1	3	4	4	4	0	3	0	2	4		4	0	0	1	4	3	0	0	4	4	0	3	3		2	4	4	0	0	3	3
Sample_357	3	2	2	3	2	2	1	3	2	1	2	2	0	2	1	1	1	2	2	4	4	3	4	3	0	1	3	1	4	2	0	2	4	4	0	0	1	4	0	4	3	1	2	4	2	2	1	3	2
Sample_36	3	2	2	2	2	2	4	3	4	0	2	2	1	0	3	0	0	2	2	4	4	4	0	3	0	0	4	2	4	3	2	0	3	4	2	2	2	4	0	4	4	2	4	4	4	0	1	3	3
Sample_37	3	3			2	2	3	3	4		0	2	0	1	3	0	1	2	2	4	4	4	2	3	1	1	4	2	4	1	1	1	3	4	1	1	1	4	1	2	4	3	3	4	4	0	0	4	4
Sample_370	2	2	1	3	1	3	0	2	3	2	2	2	2	0	4	1	0	1	3	3	4	3	2	3	0	0	4	3	4	2	0	1	4	3	1	1	3	4	0	2	4	2	2	3	2	2		2	2
Sample_371	1	1	1	3	1	3	2	3	3	1	2	4	1	2	0	0	0	3	1	4	4	4	1	4	1	1	4	1	4	2	1	2	4	4	0	0	0	4	0	3	3		2	4	2	0	0	4	4
Sample_372	1	2	2	2	2	2	2	3	3	1	3	3	0	2	2	1	0	3	2	2	3	3	2	2	0	0	4	2	4	1	2	0	3	4	1	1	1	4	0	4	3		3	4	3	0	0	3	2
Sample_373	3	3	2	3	3	1	1	3	4	0	2	3	1	3	1	1	0	3	1	4	4	3	2	3	0	1	4	3	4	0	0	0	4	3	0	0	2	2	0	4	4		4	3	4	0		3	3
Sample_374	3	3	1	3		2	2	4	4	0	1	1	0	1	1	1	0	2	2	3	4	3	1	3	0	2	4	1	4	1	0	2	4	4	0	0	0	4	0	3	4		2	3	3	1	1	3	3
Sample_375	2	3	3	4	3	1	1	4	4	1	2	4		0	1	0	0	2	2	4	4	4	2	4	0	0	4	2	4	2	0	2	4	3	0	0	2	4	0	4	4	2	4	4	2	1	0	3	3
Sample_376	3	3	1	4	1	3	1	3	4	1	1	3	1	1	3	0	1	3	1	4	3	4	1	3	2	2	4	2	4	0	0	3	4	2	0	0	1	4	1	2	4	4	3	3	3	0	1	3	2
Sample_377	3	2	3	2	3	1	1	3	3	1	3	4	3	1	2	0	1	3	3	2	2	4	1	3	0	0	4	3	4	0	0	1	4	3	0	0	1	4	1	4	4	2	4	3	3	0	0	4	4
Sample_378	3	3	2	2	2	2	2	4	3	1		2	1	3	4	2	0	2	3	3	3	2	1	1	2	2	2	0	4	0	0	1	4	3	1	1	1	3	2	4	4		4	3	2	0	1	3	3
Sample_379	3	2	1	3	0	4	2	2	4	2	2	4	1	2	2	0		2	2	4	4	4	1	4	0	2	4	1	4	2	0	3	4	4	1	1	1	4	0	3	4	2	4	4	2	2	1	3	3
Sample_38	1	3	3		3	1	1	3	4	1	1	2	0	1	0	1	0	1	3	3	4	3	3	3	1	2	4	2	4	2	0	1	4	4	1	0	3	3	1	4	3	3	3	3	3	0	0	4	4
Sample_380	1	1	2	2	3	1	2	3	3	0	3	3	0	3	3	2	0	2	2	2	4	2	1	2	2	3	2	1	4	3	0	3	4	3	1	1	2	2	1	0	4	4	0	4	1	1	1	3	3
Sample_381	2	2	2	2	3	1	1	4	3	1	3	1	0	1	2	1	0	2	2	3	4	3	2	2	1	2	3	0	4	2	0	2	4	4	2	2	3	3	1	2	3	3	1	4	2	1	0	3	3
Sample_382	3	3	2	2	2	2	1	4	4	0	1	4	0	1	2	1	0	2	3	3	3	3	1	2	2	2	3	1	4	0	0	0	4	4	0	0	1	4	1	3	4		3	4	2	2	1	3	3
Sample_383	4	2	2	2	3	1	2	3	2	0	1	3	2	1	1	0	0	3	2	3	3	4	1	3	0	1	4		3	1	0	2	4	3	0	0	0	4	1	4	4	2	4	3	3	1	0	4	4
Sample_39	0	2		3	2	2	1	3	3	0	2	4	2	1	4	0	1	4	0	4	4	4	1	4	0	0	4	2	4	3	1	2	3	3	0	0	0	4	2	2	3	4	1	3	2	0		3	3
Sample_4	2	2	2	2	3	1	2	4	4	3	2	2	0		2	1	1	3	1	3	4	3	1	3	1	1	4	2	4	2	1	1	4	4	0	0	1	3	0	2	4	3	3	4	4	0	0	3	3
Sample_40	3	3	1	3	3	2	1	4	4	0	2	3	1	0	2	0	0	4	0	4	4	4	1	3	1	1	3	1	4	1	0	2	3	4	0	0	1	4	1	4	4	3	4	4	2	0	1	3	3
Sample_41	4	3		3	2	2	2	4	3	1	2	3	1	1	2	1	0	2	2	4	4	3	2	3	0	0	4	4	4	1	0	0	4	4	0	0	1	4	1	3	4	2	4	3	4	0	0	4	4
Sample_42	3	3	2	2	3	1	1	4	3	0	3	1	1	2	2	1	0	3	1	4	4	3	2	3	1	2	4	1	4	2	1	2	4	4	0	0	2	4	1	3	4		3	2	3	1	1	2	2
Sample_43	1	2	1	3	1	3	3	3	3	2	3	4	1		3	0	1	1	3	4	4	4	2	4	0	0	4	2	4	1	0	1	4	3	0	0	1	4	0	4	4		3	3	3	0	1	3	3
Sample_44	3	1	2	2	2	2	0	4	4	0	4	2	0	1	2	1	1	2	2	4	4	4	4	3	1	1	4	0	4	1	0	1	4	4	0	0	3	3	1	4	4	2	3	4	2	2	0	3	3
Sample_45	3	3	4		4	0	2	3	3	1	2	3	2	0	1	0	0	2	3	3	3	4	2	3	0	0	3	3	3	1	0	1	4	4	0	0	1	4	0	4	4	2	4	2	4	0	1	2	2
Sample_46	3	2	3	2	3	1	2	2	2	0	2	3	2	0	2	0	0	2	3	3	3	4	2	3	1	1	3	2	4	1	0	1	4	4	0	0	1	4	0	3	4	2	3	3	2	1	1	2	2
Sample_47	2	1	1	3	2	2	3	4	3	0	1	2	1	3	3	1	0	2	3	2	3	3	2	2	2	3	3	1	3	0	1	2	4	4	0	0	1	4	1	3	4	3	3	2	2	0	0	4	4
Sample_48	3	3	1	3	1	3	3	2	3	0	2	3	0	1	3	0	1	1	3	4	4	4	3	4	0	0	3	1	4	1	0	0	4	3	0	0	3	4	1	3	3	3	2	3	4	0	1	3	3
Sample_5	2	1	1	3	1	3	2	3	4	0	3	3	1	1		0	1	4		3	3	4	3	3	0	0	4	2	4	0	1	0	3	4	0	0	1	4	1	3	4		2	3	4	0	0	4	3
Sample_50	4	2	3	1	4	0	2	3	2	0	2	2	2	1	2	0	0	3	2	3	3	4	2	3	1	1	4	3	3	1	0	1	4	4	0	0	1	4	0	3	4	3	3	2	2	1	0	3	3
Sample_51	2	2		3	1	3	0	3	3	0	2	3	0	1	1	0	1	2	3	3	3	4	2	3	1	1	4	2	4	1	0	0	4	4	0	0	1	4	1	4	4	2	4	4	3	1	1	3	3
Sample_53	2	3	2	3	3	1	1	2	4	2	1	2	0	1	3	1	1	3	1	3	4	3	0	3	1	3	4	1	4	2	1	1	4	4	0	0	1	3	0	4	3	3	3	4	3	1	1	2	2
Sample_54	2	4	2	3	1	3	3	4	4	0	1	2	1	1	2	1	1	3	1	3	4	3	0	3	1	1	4		4	0	0	2	4	4	1		3	3	1	3	4	3	3	4	3	0	0	3	3
Sample_55	2	2	2	2	2	2	1	2	4	2	1	3		3	1	1	1	1	3	3	4	3	1	4	1	1	3	2	4	3	0	0	4	3	1	1	1	4	0	3	4		3	3	3	0	0	2	1
Sample_56	3	3	2	3	2	2	3	3	2	0	2	1	0	0	1	1	0	1	3	3	4	3	0	3	0	3	4	0	4	1	0	2	4	4	1	1	2	4	0	3	4	1	2	4	4	0	0	3	3
Sample_57	4	1	4	0	3	1	3	4	3	2	2	4	0	1	3	1	1	3	1	4	4	3	2	3	0	2	4	1	4	2	0	2	4	3	0	0	1	4	0	2	4	2	2	4	3	0	0	2	2
Sample_58	2	2	0	4	1	3	2	4	4	1	1	2	0	1	2	0	0	3	1	4	4	4	1	2	1	2	4	2	4	1	1	0	4	3	1	1	1	4	0	4	4		4	3	2	2	0	4	4
Sample_59	3	1	1	3	1	3	3	4	4	0	0	2	0	1	3	1	1	2	2	3	4	3	3	3	1	1	4	0	4	0	0	2	3	4	0	0	1	4	0	4	4		3	4	3	1	0	4	3
Sample_6	1	3	0	4	1	3	2	4	4	1	1	3	1	1	1	0	1	2	2	4	4	4	0	4	1	2	4	0	4	2	1	3	4	4	0	0	3	4	0	3	3		2	4	3	1	1	3	2
Sample_60	2	3	2	2	3	1	2	3	4	2	3	4	0	3	3		0	1	3	3	4	1	0	1	0	1	4		4	0	1	0	3	3	1	1	1	4	2	4	3	2	3	3	1		2	2	2
Sample_61	3	1	2	2	2	2	1	2	4	1	0	4	0	1	2	0	0	4	0	4	4	4	1	4	1	1	4	2	4	1	1	1	4	4	0	0	1	4	2	3	4	4	3	3	3	0	0	3	2
Sample_62	3	2	3	1	3	1	3	2	2	0	2	2			1	0		3	3		2	4	1	3	1	2	4	2	4	0	1	0	3	3	0	0	2	4	0	4	4		4	2	4	0	0	3	3
Sample_63	2	2	0	4	0	4	3	2	3	1	1	2		2	2	1	1	1	4	2	3	3	1	3	0	1	4	1	4	0	1	1	4	4	1	0	3	3	0	3	4	1	3	3	3	0	0	4	4
Sample_64	3	1	1	4		2	2	4	4	2	1	3		0	2	0	0	4	1	3	3	4	3	4	0	0	4	2	4	1	0	1	4	4	0	0	1	3	2	4	2	4	2	4	1	0	0	4	4
Sample_65	3	3	1	3		2	0	3	4	1	1	3	2	3	3	0	1	3	1	4	4	3	1	3	2	2	3	0	4	1	1	2	4	3	0	0	3	4	1	3	4	3	3	4	2	1	0	3	3
Sample_66	2	4	3	3	3	1	1	4	4	2	3	3	1	2	1	0	0	2	3	3	3	4	1	3	0	0	4	2	4	1	0	1	4	3	0	0	2	4	1	4	4	1	4	3	3	1	0	3	3
Sample_67	2	1	1	4	1	3	2	4	4	2	4	4	2	0	4	0	0	4	0	4	4	4	0	4	1	1	3	1	4	2	2	2	2	2	0	0	0	4	2	1	4	4	1	3	4	0	0	4	4
Sample_68	4	2	3	2	3	1	3	3	2	0	1	1	0	1	2	0	0	2	2	4	4	4	2	4	2	2	4	0	4	2	0	0	4	4	1	1	3	4	0	4	4	1	4	3	2	1	0	2	2
Sample_69	4	0	1	3	1	3	3	3	2	1	1	2	0	1	2	2	1	1	3	3	4	3	4	3	0	1	4	3	4	0	0	3	4	4	1	0	0	4	0	3	3	2	2	3	3	0	1	3	3
Sample_7	2	3		3	2	2	0	3	4	2	2	2	0	0	4	0	2	4	0	4	4	4	2	4	0	0	4	3	4	1	0	2	4	4	1	0	1	3	1	3	2	4	1	4	3	0	1	2	2
Sample_70	3	4	3	2	3	1	1	3	4	0	4	2	1	1	3	0	0	3	1	4	4	4	1	2	1	1	3		4	1	0	1	4	4	0	0	1	4	1	2	4		2	3	2	2	0	4	3
Sample_71	3	2	3	1	2	2	1	3	3	1	3	2	1	1	3	0	1	3	1	4	4	4	0	3	0	0	4	3	4	1	0	1	4	3	0	0	0	4	1	4	3		3	4	1	0	1	3	3
Sample_72	3	1	2	2	2	2	4	4	2	0	3	2	0	0	4	0		2	2	4	4	4	3	4	0	2	3		4	0	0	0	4	4	0	0	3	4	0	3	4		2	3	3	1	0	4	4
Sample_74	3	2	1	3	1	3	2	4	4	0	4	2	1	2	3	1	0	3	2	3	3	3	1	1	1	1	3		4	1	1	0	4	4	1	1	3	3	2	4	3		3	3	2	0	1	3	3
Sample_75	2	1	1	3	3	1	1	4	3	0	2	3	1	2	1	1	1	3	1	3	4	3	2	3	0	0	3		4	2	0	1	4	4	0	0	2	4	0	2	4	4	2	4	1	2	0	4	4
Sample_76	3	1	2	2	2	2	2	3	4	0	2	3	1	1	3	1	0	3	1	3	4	3	0	2	0	0	4	4	3	2	2	0	4	3	0	0	0	4	2	3	4	3	2	4	3	1	1	3	3
Sample_77	2	3	2	3	2	2	2	2	3	1	2	3		1	2	1	1	3	2	2	3	3	0	3	0	2	4	1	4	0	0	1	4	2	1		2	4	1	3	4	3	3	4	4	0	0	4	4
Sample_78	2	2	1	4	2	2	1	2	4	1	4	4	2	2	4	0	0	3	1	4	4	4	1	4	1	1	4	1	3	0	1	3	4	4	0	0	1	4	1	2	4	3	2	4	4	0	0	2	2
Sample_79	2	2	3	1	3	1	1	4	3	1	3	4	0	1	1	0	1	4	2	2	2	4	4	2	0	0	4	3	4	1	0	1	4	3	1	1	0	4	1	4	3	4	3	3	3	0	0	4	4
Sample_8	2	2	0	4	1	3	1	2	4	0	2	2	2	3	1	0	1	2	2	4	4	3	3	4	0	0	4	4	4	1	1	2	4	4	0	0	1	4	0	3	4	3	4	4	1	1	1	3	3
Sample_80	2	3	2	2	3	1	2	2	3	1	1	3	1	0	2	0	1	4	1	3	3	4	1	2	0	0	4	4	4	1	0	1	4	4	1		3	4	0	4	3		3	4	2	2	2	2	2
Sample_81	3	2	2	2	2	2	0	2	3	0	3	3	1	1	1	0	0	2	3	3	3	4	1	3	0	0	4	3	4	2	0	0	4	4	0	0	3	4	0	3	4	2	3	4	2	1	3	1	1
Sample_82	1	2		1	3	1		3	4		2	3	3	2	2	0		3	1	4	4	4	2	4	2	2	2	2	4	1	1		3	3			1	3	1	4	2	3		4	1	1	0	2	2
Sample_83	3	2	1	3	2	2	2	4	4	0	1	2	1	1	3	0	0	3	1	4	4	4	2	4	0	0	4	3	4	2	1	1	4	4	1	0	1	4	0	3	4	3	3	4	2	1	1	3	3
Sample_84	4	4	4	0	4	0	2	2	2	1	2	3		1	3	0	0	3	2	3	3	4	2	3	0	0	4	2	3	3	1	0	3	4	0	0	1	4	0	3	4	2	3	4	3	0	0	4	3
Sample_85	4	0	2	2	2	2	4	2	2	0	3	3	2	1	3	0	0	4	1	3	3	4	2	3	0	1	3	1	4	1	1	1	3	3	1	1	1	4	2	4	3	3	3	4	3	1	1	3	3
Sample_86	4	3	0	4	0	4	3	4	3	1	0	2	1	0	3	2	0	2	2	3	4	2	1	2	0	0	4	3	4	1	1	2	4	4	2		1	4	0	1	4		2	3	1	0	1	3	3
Sample_87	3	2		2	2	2	4	3	3	1	3	2	0	0	2	0	1	3	2	3	3	4	2	3	0	1	2		4	0	1	1	3	4	0	0	1	4	1	3	2	3	1	4	4	0	0	4	2
Sample_88	3	2	1	3	2	2	2	3	4	2	2	3	1	1	1	1	0	3	1	3	4	3	1	3	0	1	4	3	4	2	0	2	4	4	1	0	1	4	0	2	4	3	2	4	2	1	1	3	3
Sample_89	2	4		2	2	2	2	3	3	1	0		1	1	1	0			1	4	4	4	1	3	0	0	4	3	4	2	2	1	3	4	0	0	2	4	1	3	4	3	3	4	3	1	1	3	2
Sample_9	0	3	1	3	1	3	0	3	3	1		3	2	0	4	0	0	1	3	4	4	4	0	4	0	2	4	0	4	0	0	3	4	4	0	0	1	4	1	4	4	0	3	4	1	2	2	2	1
Sample_90	3	1	2	2	3	1	1	3	4	1	3	3	1	1	2		2	4	0	4	4	4	2	4	0	1	3	1	4	1	2	1		3	1	1	3	2	1	3	2	4	1	3	2	1	2	2	2
Sample_91	3	4	2	2	2	2	4	3	4	1	3	3	1	1	1	0		3	2	3	4	3	1	2	1	1	4	1	4	0	0	1	4	4	1	1	0	4	1	3	3	3	1	4	1	1	1	3	2
Sample_92	4	1	2	2	2	2	1	3	3	2	1	1	0	0	1	1		3	1	4	4	3	3	3	0	0	4	2	4	1	0	3	4	4	2		2	4	1	3	4		4	3	1	0	0	4	4
Sample_94	3	3	2	2	2	2	2	4	4	0	2	1	0	3	3	0		2	2	4	4	4	2	4	0	1	4	2	4	1	0	3	4	4	0	0	2	3	2	4	4	1	4	4	3	0	0	3	3
Sample_95	3	4	2	3	4	0	1	3	4	1	0	1	0	0	1	0	1	3	1	4	4	4	0	4	2	4	4		4	1	0	1	4	4	1	1	2	4	0	4	4	0	3	4	4	0	1	3	3
Sample_96	2	4	2	2	3	1	1	4	4	1	3	1	0	1	3	0	0	3	1	4	4	3	2	3	1	2	4	1	4	3	1	2	4	4	0	0	3	4	1	2	4	4	3	4	3	0	1	3	3
Sample_98	3	4	3	1	3	1	2	4	3	0	2	3	0		2	1	2	2	2	3	4	3	2	3	1	2	3	1	4	2	1	1	4	3	1	1	1	4	1	4	4	3	4	3	4	0	0	3	3
Sample_99	4	2	2	3	3	1	2	4	4	1	4	3	1		1	0	0	4		3	3	4	2	4	0	0			4	0	1	0	3	4	0	0	2	4	2	4	2	3	2	2	4	0	0	4	4
[truncated: 5,000 more columns]
