# Supplementary material for: Construction of relatedness matrices in autopolyploid populations using low-depth high-throughput sequencing data
Source: Theor Appl Genet. 2024 Mar 2;137(3):64. doi: 10.1007/s00122-024-04568-2 (PMC10908621; doi:10.1007/s00122-024-04568-2)
Supplement: Supplementary file 4 — (ZIP 22612 kb) [file 122_2024_4568_MOESM4_ESM.zip]

Archive with 1 entries (1 files):
- Supplementary_file4.tab.ra
