# Supplementary material for: Construction of relatedness matrices in autopolyploid populations using low-depth high-throughput sequencing data
Source: Theor Appl Genet. 2024 Mar 2;137(3):64. doi: 10.1007/s00122-024-04568-2 (PMC10908621; doi:10.1007/s00122-024-04568-2)
Supplement: Supplementary file 4 — (ZIP 22612 kb) [file 122_2024_4568_MOESM4_ESM.zip › Supplementary_file4.tab.ra]

#CHROM	POS	POTAP_290	POTAP_348	POTAP_291	POTAP_292	POTAP_350	POTAP_351	POTAP_357	POTAP_336	POTAP_352	POTAP_353	POTAP_354	POTAP_355	POTAP_356	POTAP_349	POTAP_300	POTAP_301	POTAP_302	POTAP_303	POTAP_304	POTAP_305	POTAP_306	POTAP_293	POTAP_294	POTAP_295	POTAP_296	POTAP_297	POTAP_298	POTAP_299	POTAP_001	POTAP_002	POTAP_003	POTAP_004	POTAP_005	POTAP_006	POTAP_007	POTAP_008	POTAP_009	POTAP_010	POTAP_011	POTAP_012	POTAP_013	POTAP_015	POTAP_014	POTAP_016	POTAP_335	POTAP_017	POTAP_018	POTAP_019
ST4.03ch01	253077	110,52	57,174	81,70	114,0	195,74	148,48	141,44	101,31	191,61	109,109	48,103	0,156	30,101	110,99	182,0	51,67	0,227	131,42	54,63	45,144	63,68	68,48	166,61	109,104	166,31	107,24	102,35	71,102	16,73	112,31	28,97	24,76	87,18	110,43	70,75	133,0	44,103	32,89	104,43	99,75	29,111	53,74	98,36	91,27	93,77	110,0	23,79	50,61
ST4.03ch01	253084	0,162	0,231	0,150	0,114	0,269	1,195	0,185	0,132	0,252	0,218	0,151	0,156	0,131	0,209	0,182	0,118	0,227	0,173	0,117	0,189	0,131	30,86	0,228	0,213	0,197	0,131	0,137	0,173	0,89	69,74	0,125	0,100	0,105	31,122	0,146	0,133	0,147	0,121	0,147	0,174	0,140	0,127	0,134	0,118	0,170	0,110	0,102	50,61
ST4.03ch01	253158	162,0	231,0	151,0	114,0	269,0	196,0	185,0	96,36	252,0	218,0	151,0	156,0	131,0	209,0	182,0	118,0	227,0	173,0	117,0	189,0	131,0	116,0	168,60	213,0	197,0	131,0	137,0	173,0	89,0	143,0	125,0	100,0	105,0	115,38	146,0	132,1	147,0	121,0	147,0	125,49	140,0	127,0	134,0	118,0	170,0	110,0	102,0	111,0
ST4.03ch01	253159	162,0	231,0	151,0	114,0	269,0	196,0	185,0	132,0	252,0	218,0	151,0	156,0	131,0	208,0	142,40	118,0	227,0	133,40	117,0	189,0	131,0	116,0	228,0	213,0	197,0	131,0	137,0	173,0	89,0	143,0	125,0	100,0	105,0	153,0	146,0	133,0	147,0	121,0	147,0	174,0	140,0	127,0	134,0	118,0	170,0	46,64	102,0	111,0
ST4.03ch01	259010	43,16	12,24	54,39	43,0	43,2	57,18	66,16	55,21	72,0	58,51	12,45	0,40	10,36	49,37	107,0	20,19	0,105	71,20	30,31	21,84	38,36	38,33	94,30	42,55	85,27	46,15	61,9	36,29	8,31	61,18	16,67	18,48	51,21	75,28	44,27	89,0	16,43	18,55	69,16	35,72	23,65	33,36	52,18	62,12	31,36	64,0	11,57	33,27
ST4.03ch01	262648	0,28	0,115	0,55	0,0	0,41	0,34	0,32	0,55	1,43	0,69	0,75	0,128	0,65	0,69	0,37	0,56	0,171	0,66	0,46	0,103	0,45	0,42	0,81	0,82	0,27	0,28	0,20	0,61	0,42	0,22	0,71	0,76	0,28	0,71	0,35	0,0	0,77	0,59	0,14	0,129	0,98	0,62	0,34	0,20	0,43	0,52	0,68	0,42
ST4.03ch01	262674	0,28	0,115	0,55	0,0	0,41	0,34	0,32	0,55	1,43	0,69	0,75	0,128	0,65	0,69	0,37	0,56	0,171	0,66	0,46	0,103	0,45	0,42	0,81	0,82	0,27	0,28	0,20	0,61	0,42	0,22	0,71	0,76	0,28	0,71	0,35	0,0	0,77	0,59	0,14	0,129	0,98	0,62	0,34	0,20	0,43	0,52	0,68	0,42
ST4.03ch01	262738	0,28	0,115	0,55	0,0	0,41	0,34	0,32	0,55	1,43	0,69	0,75	0,128	0,65	0,69	0,37	0,56	0,171	0,66	0,46	0,103	0,45	0,42	0,81	0,82	0,27	0,28	0,20	0,61	0,42	0,21	0,71	0,76	0,28	0,71	0,35	0,0	0,77	0,59	0,14	0,129	0,98	0,62	0,34	0,20	0,43	0,52	0,68	0,42
ST4.03ch01	285947	4,0	0,0	0,0	12,0	15,0	0,0	17,0	0,0	17,0	0,0	0,0	0,0	0,0	6,0	16,0	3,0	0,0	3,0	3,0	0,0	6,0	6,2	0,0	26,0	0,0	3,0	0,0	3,0	5,0	25,1	6,0	0,0	4,0	14,0	6,0	7,0	0,0	3,0	0,0	0,0	0,0	11,0	1,0	2,2	0,0	0,0	0,0	2,0
ST4.03ch01	286023	0,48	0,104	0,66	0,31	0,123	0,81	0,76	0,40	0,122	0,61	0,77	0,67	0,45	0,77	0,59	0,47	0,59	0,55	0,52	0,67	0,53	7,35	0,96	0,63	0,77	0,28	0,49	0,49	0,28	36,38	0,55	0,66	0,39	19,32	0,54	0,72	0,53	0,50	0,66	0,63	0,51	0,42	0,76	13,48	0,65	0,29	0,54	32,23
ST4.03ch01	286045	48,0	104,0	66,0	31,0	98,25	58,24	56,20	40,0	122,0	61,0	77,0	67,0	45,0	77,0	59,0	47,0	59,0	55,0	52,0	67,0	53,0	42,0	96,0	63,0	77,0	28,0	49,0	49,0	28,0	74,0	55,0	66,0	39,0	51,0	54,0	72,0	53,0	50,0	66,0	63,0	51,0	42,0	52,24	61,0	65,0	11,18	54,0	55,0
ST4.03ch01	286050	0,48	0,104	0,66	0,31	0,123	0,82	0,76	0,40	0,122	0,61	0,77	0,67	0,45	0,77	0,59	0,47	0,59	0,55	0,52	0,67	0,53	7,35	0,96	0,63	0,77	0,28	0,49	0,49	0,28	36,38	0,55	0,66	0,39	19,32	0,54	0,72	0,53	0,50	0,66	0,63	0,51	0,42	0,76	13,48	0,65	0,29	0,54	32,23
ST4.03ch01	286057	48,0	104,0	66,0	31,0	90,33	82,0	62,14	40,0	122,0	61,0	77,0	67,0	45,0	77,0	59,0	47,0	59,0	55,0	52,0	67,0	39,14	42,0	96,0	46,17	77,0	21,7	49,0	49,0	15,13	74,0	44,11	66,0	39,0	51,0	54,0	72,0	53,0	38,12	66,0	63,0	51,0	42,0	76,0	61,0	65,0	29,0	54,0	55,0
ST4.03ch01	286064	48,0	104,0	66,0	31,0	123,0	82,0	76,0	40,0	122,0	61,0	77,0	67,0	45,0	77,0	59,0	38,9	58,0	55,0	52,0	67,0	53,0	42,0	96,0	63,0	77,0	28,0	49,0	49,0	28,0	74,0	55,0	66,0	39,0	51,0	54,0	72,0	53,0	50,0	66,0	63,0	51,0	42,0	76,0	61,0	65,0	29,0	54,0	55,0
ST4.03ch01	286134	48,0	104,0	66,0	31,0	123,0	82,0	76,0	40,0	122,0	61,0	77,0	67,0	45,0	77,0	59,0	46,1	59,0	55,0	52,0	67,0	53,0	42,0	96,0	63,0	77,0	27,0	49,0	49,0	28,0	74,0	55,0	66,0	39,0	51,0	54,0	72,0	53,0	50,0	66,0	63,0	51,0	42,0	76,0	61,0	65,0	29,0	54,0	55,0
ST4.03ch01	300610	30,0	0,0	44,0	0,0	0,0	11,0	24,0	21,0	0,0	15,0	17,0	4,0	7,0	7,0	38,0	10,0	16,0	34,0	6,0	58,0	85,0	29,1	41,0	11,0	56,0	24,0	45,0	62,0	29,0	8,1	42,0	29,0	21,0	36,4	58,0	40,0	26,0	24,0	10,0	86,0	46,0	31,0	47,0	35,0	19,0	27,0	29,0	23,0
ST4.03ch01	300631	30,0	0,0	44,0	0,0	0,0	11,0	24,0	21,0	0,0	15,0	17,0	4,0	7,0	7,0	38,0	10,0	16,0	34,0	6,0	58,0	85,0	29,1	41,0	11,0	56,0	24,0	45,0	62,0	29,0	8,1	42,0	29,0	21,0	36,4	58,0	40,0	26,0	24,0	10,0	86,0	46,0	31,0	47,0	35,0	19,0	27,0	29,0	23,0
ST4.03ch01	309596	47,48	152,0	118,0	0,62	135,43	130,0	56,56	106,0	91,86	123,0	112,0	101,0	71,1	113,25	51,75	87,0	139,0	80,30	55,20	121,0	85,29	83,0	157,0	121,36	134,0	57,21	86,0	59,27	38,12	64,35	60,28	92,0	54,27	82,35	47,57	75,25	92,0	66,21	106,0	120,0	120,0	106,0	121,0	84,0	91,0	74,0	76,0	99,0
ST4.03ch01	309676	95,0	152,0	118,0	62,0	179,0	130,0	112,0	79,27	177,0	123,0	112,0	101,0	73,0	138,0	126,0	87,0	139,0	110,0	75,0	121,0	114,0	83,0	121,36	157,0	134,0	78,0	86,0	86,0	50,0	99,0	88,0	91,1	81,0	92,25	104,0	100,0	92,0	87,0	106,0	92,28	120,0	106,0	121,0	84,0	91,0	74,0	76,0	99,0
ST4.03ch01	309677	94,0	152,0	118,0	62,0	179,0	130,0	112,0	106,0	177,0	123,0	112,0	101,0	73,0	138,0	126,0	87,0	139,0	110,0	75,0	121,0	114,0	83,0	157,0	157,0	134,0	78,0	86,0	86,0	50,0	99,0	88,0	92,0	81,0	117,0	104,0	99,0	92,0	87,0	106,0	120,0	120,0	106,0	121,0	84,0	91,0	74,0	76,0	99,0
ST4.03ch01	351779	112,0	235,0	130,0	111,0	282,0	201,0	223,0	173,1	256,0	215,0	161,0	175,0	140,0	203,0	148,48	133,0	223,1	137,45	127,0	174,0	110,0	152,0	238,0	215,0	152,33	133,0	134,0	141,0	85,0	120,0	116,0	136,0	115,0	146,0	125,0	139,0	141,0	99,0	129,0	135,0	130,0	143,0	138,0	136,0	169,0	45,64	93,0	112,0
ST4.03ch01	351801	112,0	235,0	130,0	111,0	282,0	151,51	223,0	174,0	256,0	214,0	161,0	175,0	140,0	203,0	196,0	133,0	225,0	182,0	127,0	174,0	110,0	152,0	238,0	215,0	185,0	133,0	134,0	141,0	85,0	120,0	116,0	136,0	115,0	146,0	125,0	139,0	141,0	99,0	129,0	135,0	130,0	143,0	110,28	136,0	169,0	83,26	93,0	112,0
ST4.03ch01	393164	52,13	100,0	60,0	48,0	106,0	99,0	97,0	81,0	112,0	91,0	67,0	77,0	47,0	95,0	68,0	60,0	91,0	57,0	46,0	92,0	52,0	69,0	109,0	79,0	91,0	44,0	48,0	54,0	37,0	70,0	64,0	48,0	52,0	87,0	62,0	75,0	36,0	61,0	78,0	60,31	56,0	64,0	73,0	52,0	81,0	51,0	46,0	65,0
ST4.03ch01	393231	65,0	100,0	60,0	48,0	106,0	98,1	97,0	61,20	112,0	91,0	67,0	77,0	47,0	95,0	60,8	44,16	91,0	43,14	46,0	92,0	52,0	69,0	73,36	79,0	91,0	44,0	48,0	54,0	37,0	70,0	64,0	48,0	52,0	67,20	62,0	75,0	36,0	61,0	78,0	74,17	56,0	64,0	73,0	52,0	81,0	28,23	46,0	65,0
ST4.03ch01	410062	45,42	107,3	79,68	2,54	46,10	78,51	50,37	33,31	12,1	101,80	78,52	100,11	52,39	88,40	5,76	60,20	179,0	35,86	51,13	148,47	66,29	56,25	50,69	109,39	89,34	30,80	33,64	80,38	81,0	36,27	92,29	88,16	24,67	58,24	27,60	9,81	87,25	90,0	18,78	81,8	95,29	21,54	49,57	32,66	80,55	37,70	70,21	81,0
ST4.03ch01	487450	86,0	215,0	138,0	118,0	265,0	214,0	170,0	168,0	284,0	205,0	158,0	146,0	142,0	228,0	182,0	98,0	223,0	190,0	127,0	204,0	104,0	83,33	233,0	174,39	200,0	133,0	128,0	182,0	101,0	68,81	109,0	110,0	123,0	93,44	132,0	138,0	132,0	114,0	132,0	129,0	100,0	131,0	140,0	113,0	162,0	86,0	104,0	53,48
ST4.03ch01	487456	86,0	215,0	138,0	118,0	207,58	214,0	170,0	168,0	284,0	205,0	158,0	146,0	142,0	228,0	182,0	98,0	223,0	190,0	127,0	204,0	104,0	116,0	233,0	159,54	200,0	96,37	128,0	182,0	101,0	149,0	73,36	110,0	123,0	137,0	96,36	138,0	132,0	114,0	132,0	129,0	100,0	131,0	140,0	113,0	162,0	86,0	104,0	101,0
ST4.03ch01	487537	86,0	215,0	138,0	118,0	265,0	214,0	170,0	168,0	284,0	205,0	158,0	146,0	142,0	228,0	182,0	98,0	223,0	190,0	127,0	204,0	104,0	83,33	233,0	175,38	200,0	133,0	128,0	182,0	101,0	68,81	109,0	110,0	123,0	93,44	132,0	138,0	132,0	89,25	132,0	129,0	100,0	131,0	140,0	113,0	162,0	86,0	104,0	53,48
ST4.03ch01	487566	54,32	57,158	73,65	118,0	140,124	158,56	129,41	125,43	206,78	105,100	81,77	41,105	63,79	120,108	94,88	30,68	0,223	104,86	74,53	53,151	54,50	63,53	181,52	38,175	158,42	69,64	102,26	79,103	22,79	122,27	0,109	30,80	98,25	109,28	61,71	138,0	27,105	26,88	108,24	51,78	26,74	95,36	100,40	82,31	68,94	44,42	31,73	48,53
ST4.03ch01	1012662	86,42	182,58	84,52	32,0	135,52	100,107	150,0	39,100	135,57	127,107	94,80	137,30	61,70	202,63	104,0	109,39	250,0	99,39	119,32	176,41	85,45	87,0	62,96	131,0	110,55	39,66	33,90	138,40	72,0	111,0	81,0	99,16	35,63	90,0	67,39	82,62	101,33	86,0	42,97	87,46	112,36	35,62	94,61	34,59	91,89	86,20	90,19	134,0
ST4.03ch01	1012688	128,0	240,0	136,0	32,0	187,0	207,0	136,14	139,0	192,0	234,0	174,0	166,0	131,0	264,0	104,0	148,0	250,0	138,0	151,0	217,0	122,8	55,32	158,0	108,23	165,0	104,0	123,0	178,0	60,12	111,0	81,0	115,0	98,0	90,0	106,0	144,0	134,0	86,0	139,0	133,0	148,0	97,0	155,0	91,2	179,0	106,0	109,0	133,0
ST4.03ch01	1013187	9,0	39,0	26,0	9,0	23,0	26,0	17,0	16,0	28,0	28,0	17,0	9,0	9,0	18,0	16,8	13,0	18,0	17,0	13,0	10,0	14,0	13,0	24,0	20,0	23,0	6,0	7,0	10,0	11,0	17,0	25,0	23,0	24,0	22,0	18,0	27,0	32,0	35,0	32,0	37,0	33,0	33,0	32,0	31,0	17,0	9,4	23,0	15,0
ST4.03ch01	1117648	159,0	238,0	128,0	101,0	233,0	94,52	187,0	110,0	209,0	198,0	151,0	154,0	89,28	205,0	125,0	120,0	211,0	116,0	107,0	203,0	149,0	106,0	152,0	177,0	121,0	146,0	123,0	173,0	92,0	64,61	104,0	111,0	115,0	67,32	134,0	93,35	121,0	124,0	123,28	92,49	133,0	112,0	80,0	109,0	146,0	28,0	98,0	55,56
ST4.03ch01	1117668	159,0	238,0	128,0	101,0	167,66	146,0	187,0	110,0	209,0	198,0	151,0	154,0	117,0	205,0	125,0	91,28	211,0	116,0	107,0	203,0	149,0	106,0	152,0	123,54	121,0	117,29	123,0	173,0	92,0	125,0	77,27	111,0	115,0	99,0	110,24	128,0	122,0	125,0	151,0	140,0	133,0	112,0	80,0	109,0	146,0	28,0	98,0	111,0
ST4.03ch01	1117681	120,39	176,61	83,45	101,0	173,59	102,44	187,0	36,74	168,41	122,75	78,73	112,41	60,57	154,51	125,0	96,24	211,0	81,35	78,29	155,48	119,29	106,0	63,89	177,0	50,71	78,68	40,83	129,44	92,0	124,0	104,0	89,22	60,55	99,0	94,40	64,64	101,21	125,0	28,123	95,46	99,33	48,64	27,53	54,55	67,79	0,28	77,21	111,0
ST4.03ch01	1145996	22,26	0,99	17,59	35,0	25,86	0,74	40,31	14,56	51,48	0,79	0,60	0,56	0,47	12,35	30,33	13,33	0,71	10,50	15,37	0,60	15,31	24,19	30,82	58,49	3,77	24,40	0,42	16,38	8,27	21,39	9,39	0,67	15,47	28,41	29,29	26,55	0,63	14,60	0,70	22,81	0,76	11,51	0,79	14,49	0,60	1,62	0,61	0,52
ST4.03ch01	1146017	48,0	99,0	59,17	35,0	111,0	73,0	71,0	56,14	99,0	79,0	60,0	56,0	47,0	47,0	63,0	46,0	71,0	60,0	52,0	60,0	46,0	43,0	82,30	107,0	80,0	64,0	42,0	54,0	35,0	60,0	48,0	67,0	62,0	56,13	58,0	81,0	63,0	74,0	70,0	81,22	75,0	62,0	79,0	63,0	60,0	63,0	61,0	52,0
ST4.03ch01	1146035	48,0	99,0	76,0	35,0	111,0	49,25	71,0	70,0	99,0	79,0	60,0	56,0	34,13	47,0	42,21	46,0	71,0	60,0	52,0	60,0	46,0	43,0	112,0	107,0	80,0	64,0	42,0	54,0	35,0	33,27	48,0	67,0	62,0	47,22	58,0	61,20	63,0	74,0	55,15	73,30	76,0	62,0	79,0	63,0	60,0	63,0	61,0	31,21
ST4.03ch01	1259489	62,31	135,30	90,28	59,18	155,55	70,67	107,25	51,62	142,50	121,42	108,0	104,0	60,30	63,79	73,75	44,58	127,0	107,26	44,49	145,0	95,23	54,46	95,91	101,82	86,31	30,72	70,19	89,24	44,22	52,53	46,51	102,0	48,54	67,74	51,62	30,80	112,0	81,27	26,67	76,70	101,29	102,0	97,17	45,44	71,25	109,0	69,31	48,54
ST4.03ch01	1260589	70,0	93,22	71,0	33,3	91,22	44,55	90,0	58,24	125,0	74,23	74,0	62,0	33,19	72,23	63,19	59,15	103,0	54,19	43,15	76,0	62,0	37,13	81,34	58,70	90,32	17,38	42,14	50,0	36,0	34,39	31,31	45,0	26,36	60,22	48,19	28,55	72,0	41,12	23,58	79,34	54,18	67,0	54,16	28,27	45,25	53,0	33,10	22,21
ST4.03ch01	1260672	28,42	115,0	59,12	3,33	61,52	76,23	50,40	58,24	59,66	69,28	40,34	44,18	26,26	95,0	56,26	74,0	103,0	56,17	58,0	56,19	49,12	50,0	80,35	128,0	47,75	55,0	30,26	41,9	36,0	59,14	62,0	35,10	51,11	60,22	46,21	72,11	56,16	53,0	58,23	87,26	72,0	32,35	36,34	43,12	36,34	29,24	43,0	42,0
ST4.03ch01	1260673	70,0	93,22	71,0	36,0	113,0	70,29	90,0	58,24	125,0	54,43	74,0	46,16	52,0	72,23	63,19	59,15	103,0	54,19	43,15	76,0	46,16	50,0	81,34	128,0	90,32	24,31	42,14	50,0	23,13	73,0	62,0	34,11	26,36	82,0	67,0	53,30	54,18	30,23	44,37	85,28	54,18	67,0	54,16	44,11	34,36	53,0	5,38	43,0
ST4.03ch01	1317671	66,30	147,0	83,32	54,0	168,0	110,0	104,22	58,27	179,0	135,0	90,0	89,0	81,0	104,32	126,40	109,0	130,0	119,0	53,17	108,0	64,20	66,20	150,34	166,0	110,0	93,0	82,0	60,21	48,13	97,0	106,0	93,0	98,0	102,28	81,18	93,13	102,0	104,0	122,0	120,39	122,0	94,0	118,0	97,0	106,0	68,0	78,0	101,0
ST4.03ch01	1317678	66,30	147,0	82,33	54,0	168,0	110,0	104,22	58,27	179,0	135,0	90,0	89,0	81,0	104,32	126,40	109,0	130,0	119,0	53,17	108,0	64,20	66,20	150,34	166,0	128,0	93,0	82,0	60,21	48,13	97,0	106,0	93,0	98,0	102,28	81,18	93,13	102,0	104,0	122,0	120,39	122,0	94,0	118,0	97,0	106,0	68,0	78,0	101,0
ST4.03ch01	1317689	75,21	45,102	55,60	54,0	122,46	77,33	126,0	66,19	140,39	98,37	41,49	45,44	65,16	73,63	166,0	66,43	0,130	99,20	44,26	26,82	67,17	69,17	129,55	71,95	127,0	72,21	62,20	41,40	30,31	79,18	52,54	48,45	81,17	89,41	79,20	105,1	50,52	60,44	122,0	159,0	39,83	66,28	89,29	80,17	106,0	68,0	62,16	52,49
ST4.03ch01	1373806	0,0	0,18	0,46	0,0	0,0	0,31	0,68	0,78	0,0	0,51	0,0	0,0	0,22	0,101	1,103	0,46	0,0	1,22	0,21	0,0	0,30	0,80	0,78	0,52	0,32	0,73	0,38	0,40	0,14	0,41	0,0	0,0	0,48	0,55	0,32	0,90	0,0	0,19	0,96	0,85	0,33	0,33	0,28	0,38	0,34	0,0	0,25	0,49
ST4.03ch01	1375343	293,0	327,1	293,0	251,0	255,50	221,30	249,50	275,0	391,0	472,0	229,0	165,0	185,0	293,0	360,39	131,0	202,0	317,0	106,0	450,0	362,0	171,0	422,0	203,0	116,0	172,0	159,0	225,0	87,0	187,0	328,0	150,0	224,0	182,0	264,0	192,0	362,0	269,0	257,0	270,0	245,0	169,0	261,25	284,1	323,0	132,75	136,0	89,0
ST4.03ch01	1375354	292,0	328,0	293,0	252,0	305,0	251,0	299,0	275,0	391,0	418,54	229,0	107,58	185,0	293,0	399,0	131,0	202,0	317,0	106,0	450,0	321,40	171,0	422,0	203,0	116,0	172,0	159,0	225,0	65,22	187,0	328,0	120,30	225,0	182,0	264,0	192,0	332,30	237,32	257,0	218,52	245,0	169,0	286,0	285,0	275,48	207,0	92,44	89,0
ST4.03ch01	1402227	164,0	201,0	171,0	101,0	188,39	175,31	154,42	173,0	293,0	282,0	124,0	123,0	104,0	181,0	208,0	87,0	169,0	200,0	87,0	243,0	188,0	107,0	260,0	160,0	114,0	106,0	95,0	146,0	55,0	121,0	172,0	148,0	142,0	158,0	162,0	134,0	202,0	149,0	175,0	193,0	169,0	111,0	191,31	181,0	159,0	101,18	139,0	104,0
ST4.03ch01	1402256	164,0	202,0	171,0	102,0	188,39	175,31	154,42	173,0	293,0	282,0	124,0	123,0	104,0	181,0	208,0	87,0	169,0	199,0	87,0	242,0	188,0	107,0	260,0	159,1	114,0	106,0	95,0	146,0	55,0	121,0	172,0	148,0	142,0	158,0	162,0	134,0	202,0	149,0	175,0	193,0	169,0	111,0	191,31	181,0	159,0	101,18	139,0	104,0
ST4.03ch01	1402301	164,0	202,0	172,0	102,0	227,0	175,31	196,0	173,0	243,0	282,0	124,0	123,0	104,0	181,0	207,1	87,0	169,0	200,0	87,0	243,0	188,0	107,0	260,0	160,0	114,0	106,0	95,0	146,0	55,0	121,0	172,0	148,0	142,0	158,0	162,0	134,0	202,0	149,0	175,0	193,0	169,0	111,0	191,31	181,0	159,0	101,18	139,0	104,0
ST4.03ch01	1402322	0,67	0,101	0,95	0,38	28,84	13,58	10,76	0,70	21,94	0,85	0,46	0,46	0,42	0,83	0,115	0,36	0,56	0,79	0,47	0,105	0,71	0,52	0,116	0,101	15,35	0,29	0,36	0,61	0,28	0,78	0,115	0,75	0,74	0,92	0,79	0,83	0,115	0,90	0,104	0,124	0,100	0,69	14,83	0,98	0,82	12,72	0,63	0,70
ST4.03ch01	1402425	67,0	101,0	94,0	38,0	112,0	71,0	87,0	70,0	115,0	77,8	46,0	38,8	42,0	83,0	115,0	36,0	56,0	79,0	47,0	105,0	62,9	52,0	116,0	101,0	50,0	29,0	36,0	61,0	16,12	78,0	115,0	56,19	74,0	92,0	79,0	83,0	107,8	78,12	104,0	94,30	100,0	69,0	96,0	98,0	67,15	84,0	37,26	70,0
ST4.03ch01	1409823	121,36	60,146	76,70	109,0	204,54	162,57	187,0	131,38	168,66	92,91	80,77	52,111	91,41	113,95	186,1	63,65	0,187	98,73	30,90	42,120	67,49	80,24	165,49	102,120	145,0	129,21	101,38	65,71	27,68	98,24	66,53	33,95	96,29	120,34	89,26	156,0	37,87	30,87	114,0	144,48	26,94	96,27	104,29	88,24	133,38	138,0	37,69	47,63
ST4.03ch01	1409824	157,0	146,60	146,0	110,0	258,0	157,62	138,49	127,42	234,0	139,44	157,0	163,0	132,0	146,63	188,0	94,33	189,0	121,50	120,0	162,0	116,0	77,28	161,53	222,0	102,43	58,92	110,29	135,1	68,27	122,0	119,0	128,0	62,64	154,0	115,0	120,36	124,0	87,30	54,60	192,0	94,26	91,32	96,37	44,68	124,47	138,0	69,37	110,0
ST4.03ch01	1409853	0,157	61,145	41,105	28,82	77,181	62,157	94,93	91,78	56,178	44,139	0,156	0,163	33,99	114,95	113,75	63,65	0,189	51,120	30,90	1,161	35,81	80,25	97,117	102,120	63,81	129,21	29,110	38,98	27,68	70,52	66,53	0,128	64,62	82,72	57,58	118,38	0,124	30,87	88,26	93,99	26,94	32,91	37,96	68,44	47,124	0,138	37,69	47,63
ST4.03ch01	1409900	157,0	206,0	146,0	82,28	180,78	219,0	142,45	169,0	234,0	183,0	157,0	162,0	99,33	209,0	75,113	127,0	189,0	170,1	90,30	162,0	81,35	78,27	213,0	120,102	145,0	112,37	139,0	136,0	95,0	52,70	52,66	127,1	126,0	121,33	90,25	116,40	124,0	117,0	86,28	147,45	120,0	123,0	133,0	112,0	171,0	138,0	106,0	63,47
ST4.03ch01	1410011	122,0	244,0	130,1	83,20	188,62	171,0	130,46	136,0	248,0	218,0	155,0	126,0	85,47	217,0	98,85	102,0	163,0	169,0	84,32	163,0	97,30	73,15	201,0	78,98	112,25	101,28	122,0	156,0	74,0	53,62	55,66	124,0	122,0	88,31	95,38	97,26	109,0	91,0	95,28	125,50	120,0	120,0	137,0	88,0	143,0	103,0	83,0	62,50
ST4.03ch01	1410056	122,0	244,0	130,1	83,20	188,62	137,34	130,46	136,0	247,0	218,0	155,0	126,0	85,47	217,0	99,84	102,0	163,0	169,0	84,32	163,0	97,30	73,15	201,0	78,98	137,0	101,28	123,0	156,0	74,0	53,62	55,66	124,0	122,0	88,31	95,38	97,26	109,0	91,0	95,28	125,50	120,0	120,0	106,31	88,0	143,0	76,27	83,0	60,51
ST4.03ch01	1417091	127,0	207,0	141,0	106,0	265,0	139,45	177,0	150,0	228,0	192,0	146,0	149,0	125,0	162,0	195,0	113,0	177,0	180,0	109,0	193,0	127,0	116,0	229,0	230,0	164,0	115,0	122,0	131,0	79,0	141,0	104,0	122,0	101,0	140,0	113,0	122,0	109,0	109,0	111,0	172,0	132,0	115,0	100,25	127,0	136,0	69,27	110,0	89,0
ST4.03ch01	1417105	127,0	207,0	111,30	106,0	263,0	184,0	177,0	112,38	228,0	193,0	146,0	149,0	125,0	121,41	195,0	113,0	176,1	180,0	109,0	193,0	126,0	85,31	167,62	230,0	164,0	115,0	122,0	94,37	79,0	141,0	104,0	122,0	102,0	107,33	83,30	92,30	109,0	109,0	112,0	133,39	132,0	115,0	125,0	126,1	136,0	96,0	110,0	89,0
ST4.03ch01	1417171	29,98	207,0	106,35	23,83	206,59	184,0	147,30	112,38	103,125	94,99	71,75	71,78	64,61	162,0	156,39	113,0	177,0	138,42	109,0	134,59	67,60	116,0	180,49	229,1	125,38	115,0	73,49	99,32	63,16	102,39	104,0	70,52	70,32	100,40	90,23	90,32	47,62	79,30	76,36	89,83	132,0	57,58	90,35	95,32	34,101	77,19	54,56	89,0
ST4.03ch01	1456365	0,33	16,48	0,63	0,14	0,83	9,32	16,66	14,29	0,83	20,56	0,37	0,40	0,29	23,41	0,54	12,25	0,69	16,34	0,44	0,42	0,41	9,25	18,57	0,79	17,44	17,12	11,23	0,45	5,28	0,52	0,52	0,42	23,23	0,62	0,47	11,39	0,54	12,38	32,28	0,82	13,39	0,42	13,36	17,36	15,32	0,42	9,31	0,38
ST4.03ch01	1456386	0,33	16,48	0,63	0,14	0,83	9,32	16,66	14,29	0,83	20,57	0,37	0,40	0,29	23,41	0,54	12,25	0,70	16,35	0,44	0,42	0,41	9,25	18,56	0,79	17,44	17,12	11,23	0,45	5,28	0,52	0,52	0,42	23,24	0,63	0,47	12,38	0,54	12,38	32,28	0,82	13,39	0,42	13,36	17,36	15,32	0,42	9,31	0,38
ST4.03ch01	1456390	33,0	64,0	63,0	14,0	83,0	32,9	82,0	43,0	83,0	77,0	37,0	40,0	29,0	64,0	54,0	37,0	70,0	51,0	44,0	42,0	41,0	34,0	75,0	79,0	61,0	29,0	34,0	45,0	33,0	52,0	52,0	42,0	47,0	63,0	47,0	50,0	54,0	50,0	60,0	82,0	52,0	42,0	37,12	53,0	47,0	34,8	40,0	38,0
ST4.03ch01	1456892	115,0	166,0	146,0	57,25	168,50	103,0	119,30	133,0	204,0	116,0	114,0	84,0	68,30	154,0	38,59	64,15	167,0	104,0	73,27	127,0	44,28	69,16	191,0	90,84	113,0	76,27	92,0	125,0	44,0	56,44	42,33	82,0	97,0	90,26	73,20	87,33	75,0	79,0	86,35	93,44	133,0	65,19	116,0	100,0	70,0	39,0	49,0	42,37
ST4.03ch01	1456895	115,0	166,0	146,0	57,25	168,50	103,0	119,30	133,0	204,0	116,0	113,0	84,0	68,30	153,0	38,59	64,15	167,0	104,0	73,27	127,0	44,28	69,16	191,0	90,84	113,0	76,27	91,0	125,0	44,0	56,44	42,33	82,0	97,0	90,26	73,20	87,33	75,0	79,0	86,35	93,44	133,0	65,19	116,0	100,0	70,0	39,0	49,0	42,37
ST4.03ch01	1456899	0,115	43,123	0,146	0,82	0,218	27,76	35,114	35,98	0,204	38,78	0,114	0,84	0,98	46,108	0,97	17,62	0,167	38,66	0,100	0,127	0,72	27,58	47,144	0,174	36,77	45,58	22,70	0,125	15,29	0,100	0,75	0,82	57,40	0,116	0,93	33,87	0,75	22,57	58,63	0,137	38,95	0,84	31,85	48,52	17,53	0,39	24,25	0,79
ST4.03ch01	1456905	115,0	166,0	146,0	82,0	218,0	62,41	149,0	133,0	204,0	116,0	114,0	84,0	98,0	154,0	97,0	79,0	167,0	104,0	100,0	127,0	72,0	85,0	191,0	174,0	113,0	103,0	92,0	125,0	44,0	100,0	75,0	82,0	97,0	116,0	93,0	120,0	75,0	79,0	121,0	137,0	133,0	84,0	83,33	100,0	70,0	15,24	49,0	79,0
ST4.03ch01	1456907	115,0	166,0	145,0	82,0	218,0	62,41	149,0	133,0	204,0	116,0	114,0	84,0	98,0	154,0	97,0	79,0	167,0	104,0	100,0	127,0	72,0	85,0	191,0	174,0	77,36	103,0	92,0	91,34	44,0	100,0	75,0	82,0	97,0	116,0	93,0	120,0	75,0	79,0	121,0	137,0	133,0	84,0	83,33	100,0	70,0	15,24	48,0	79,0
ST4.03ch01	1456998	0,115	43,123	0,146	0,82	0,218	27,76	35,114	35,98	0,204	38,78	0,114	0,84	0,97	45,109	0,97	16,62	0,167	38,66	0,100	0,127	0,72	27,58	47,144	0,174	36,77	45,58	22,70	0,125	15,29	0,100	0,75	0,82	57,40	0,116	0,93	33,87	0,75	22,57	58,63	0,137	38,95	0,84	31,85	47,52	17,53	1,38	24,25	0,79
ST4.03ch01	1457010	115,0	166,0	108,38	82,0	218,0	103,0	149,0	110,23	151,53	116,0	114,0	84,0	98,0	118,36	97,0	79,0	167,0	104,0	100,0	127,0	72,0	67,18	142,49	174,0	113,0	103,0	92,0	94,31	44,0	100,0	75,0	82,0	97,0	90,26	74,19	93,27	75,0	79,0	121,0	99,38	133,0	84,0	116,0	100,0	70,0	39,0	49,0	79,0
ST4.03ch01	1487243	122,0	183,0	142,0	85,0	173,0	136,38	156,0	137,0	98,0	159,0	129,0	107,0	91,0	181,0	171,0	97,0	188,0	128,0	91,0	150,0	139,0	97,0	194,0	179,0	126,0	124,0	118,0	144,0	62,0	121,0	116,0	108,0	127,0	147,0	107,0	148,0	123,0	130,0	132,0	201,0	103,0	104,0	110,30	109,0	138,0	94,24	94,0	134,0
ST4.03ch01	1487250	122,0	183,0	92,50	85,0	173,0	174,0	156,0	102,35	80,18	159,0	129,0	107,0	91,0	141,40	171,0	75,22	188,0	128,0	91,0	150,0	139,0	72,25	141,53	179,0	126,0	124,0	118,0	105,40	62,0	121,0	116,0	108,0	127,0	104,43	88,19	110,38	123,0	130,0	132,0	137,64	103,0	104,0	140,0	109,0	138,0	118,0	94,0	134,0
ST4.03ch01	1487275	84,38	31,152	87,55	85,0	131,42	82,91	153,2	104,32	45,34	79,79	68,61	19,88	70,20	87,94	133,36	42,54	0,188	64,64	16,75	39,111	63,75	71,24	144,48	81,97	70,0	97,27	85,33	75,31	23,38	89,32	59,56	31,76	89,35	115,32	81,26	146,0	37,86	31,99	129,2	148,51	36,67	79,24	106,34	79,30	101,36	84,33	18,76	69,65
ST4.03ch01	1487289	84,38	31,152	87,55	85,0	131,42	130,44	156,0	105,32	65,33	126,33	68,61	53,54	71,20	87,94	171,0	43,54	1,187	93,35	16,74	39,111	101,38	72,25	147,47	81,97	126,0	97,27	86,32	114,31	38,24	89,32	60,56	50,58	92,35	115,32	81,26	148,0	69,54	63,67	131,1	201,0	36,67	80,24	106,34	79,30	138,0	118,0	73,21	69,65
ST4.03ch01	1487309	84,38	31,152	87,55	85,0	131,42	82,92	156,0	105,32	65,33	81,78	68,61	19,88	71,20	87,94	171,0	43,54	0,188	64,64	16,75	39,111	63,76	72,24	147,47	82,97	126,0	97,27	85,33	113,31	24,38	89,32	61,55	32,76	92,35	114,32	81,26	148,0	37,86	32,98	131,1	151,50	36,67	80,24	106,34	79,30	102,36	118,0	19,75	69,65
ST4.03ch01	1487388	0,52	27,91	0,63	0,38	0,150	27,58	23,74	21,50	0,119	25,51	0,81	0,46	0,54	26,71	0,97	20,43	0,105	17,30	0,48	0,93	0,52	18,30	23,59	0,83	29,69	22,21	10,36	0,67	13,19	0,77	0,48	0,41	23,28	0,75	0,65	15,43	0,32	0,42	22,33	0,69	16,62	0,64	16,45	25,30	10,34	0,65	12,6	0,58
ST4.03ch01	1487393	52,0	118,0	63,0	25,13	103,47	85,0	66,31	71,0	121,0	76,0	81,0	46,0	38,16	97,0	45,52	63,0	105,0	47,0	37,12	93,0	30,22	36,12	82,0	41,42	98,0	33,10	46,0	68,0	32,0	44,33	21,27	41,0	51,0	57,18	51,14	39,19	32,0	42,0	37,18	47,22	78,0	52,12	61,0	55,0	44,0	65,0	18,0	27,31
ST4.03ch01	1488064	41,0	64,0	49,21	20,0	105,0	68,0	46,0	37,20	84,0	75,0	66,0	50,0	48,0	61,28	66,0	41,13	81,0	46,0	43,0	67,0	56,0	40,10	55,24	106,0	72,0	20,0	36,0	37,9	31,0	65,0	59,0	56,0	53,0	35,17	40,19	47,17	64,0	55,0	66,0	62,31	57,0	64,0	71,0	41,0	43,0	45,0	53,0	46,0
ST4.03ch01	1488110	8,33	64,0	57,13	6,14	47,58	56,12	25,21	42,15	30,54	55,21	30,36	35,15	28,20	89,0	40,26	54,0	81,0	30,16	43,0	52,15	45,11	50,0	53,26	106,0	41,31	20,0	14,22	25,21	31,0	46,19	59,0	43,13	38,15	37,15	46,13	41,23	41,23	55,0	48,18	69,24	57,0	33,32	26,45	30,11	16,27	0,45	53,0	46,0
ST4.03ch01	1488128	41,0	64,0	49,21	20,0	105,0	68,0	46,0	37,20	84,0	76,0	66,0	50,0	48,0	61,28	66,0	54,0	81,0	46,0	43,0	67,0	56,0	40,10	55,24	106,0	72,0	20,0	36,0	37,9	31,0	65,0	59,0	56,0	53,0	35,17	41,18	47,17	64,0	55,0	66,0	62,31	57,0	65,0	71,0	41,0	43,0	45,0	53,0	46,0
ST4.03ch01	1488150	41,0	64,0	70,0	14,6	78,27	68,0	26,20	57,0	84,0	76,0	66,0	50,0	29,19	89,0	26,40	54,0	81,0	46,0	37,6	67,0	42,14	38,12	79,0	57,49	72,0	14,6	36,0	46,0	31,0	41,24	26,33	56,0	53,0	44,8	47,12	42,22	64,0	55,0	40,26	71,22	57,0	49,16	71,0	41,0	43,0	45,0	53,0	26,20
ST4.03ch01	1488242	72,33	6,7	55,49	76,0	1,2	23,41	63,0	54,9	0,0	50,51	35,32	9,35	34,9	37,41	130,0	32,22	0,88	47,10	13,39	29,87	48,51	48,23	78,22	55,43	78,0	73,22	73,21	100,23	13,44	57,12	37,37	24,52	66,18	70,15	71,19	118,0	16,60	25,61	78,0	102,37	25,78	54,18	67,21	52,21	64,30	49,0	28,65	36,37
ST4.03ch01	1488291	72,33	6,7	55,49	76,0	1,2	52,12	63,0	54,9	0,0	80,21	36,31	24,20	34,9	37,41	130,0	32,22	0,87	47,10	13,39	29,87	71,28	48,23	78,22	56,43	78,0	73,22	73,21	99,23	26,31	57,12	37,37	49,27	66,18	70,15	71,19	118,0	47,29	48,38	78,0	139,0	25,78	54,18	67,21	52,21	94,0	49,0	74,19	36,37
ST4.03ch01	1488297	72,33	6,7	55,49	76,0	1,2	52,12	63,0	54,9	0,0	80,21	36,31	24,20	34,9	37,41	130,0	32,22	0,88	47,10	13,39	29,87	71,28	48,23	78,22	56,43	78,0	73,22	73,21	98,24	26,31	57,12	37,37	49,27	66,18	70,15	71,19	117,0	47,29	48,38	78,0	139,0	25,78	54,18	67,21	52,21	94,0	49,0	74,19	36,37
ST4.03ch01	1489259	84,0	46,0	76,0	118,0	174,0	80,0	181,0	116,0	143,0	100,0	71,0	36,0	94,0	93,0	143,30	54,0	0,0	71,0	36,0	62,0	58,0	83,0	144,0	90,0	126,0	99,0	81,0	111,1	24,0	81,0	55,0	33,0	83,0	105,0	96,0	138,0	33,0	31,0	118,0	143,0	29,0	78,0	98,0	69,0	108,1	91,24	21,0	70,0
ST4.03ch01	1505471	1,0	4,0	16,0	0,0	13,0	2,0	5,0	8,0	13,0	6,3	8,0	0,1	2,0	3,0	5,1	2,0	8,0	6,0	3,0	1,0	2,0	7,0	6,0	12,0	9,2	1,0	3,0	2,0	4,0	7,0	9,0	3,2	6,0	15,0	15,0	9,0	3,4	4,3	13,0	6,0	2,0	13,0	8,0	15,0	3,1	0,0	4,2	14,0
ST4.03ch01	1540723	9,0	12,0	18,0	1,0	21,8	7,4	3,2	6,0	23,0	10,0	6,0	7,0	2,0	5,0	15,0	11,0	18,0	10,0	6,0	6,0	6,0	23,0	23,0	25,0	14,0	7,0	7,0	6,0	7,0	17,0	26,0	5,0	30,0	19,0	26,0	26,0	20,0	16,0	18,0	18,0	10,0	29,0	5,1	18,0	4,0	3,1	10,0	19,0
ST4.03ch01	1540804	125,0	221,0	127,0	97,0	189,63	132,39	130,36	135,0	260,0	174,0	131,0	145,0	119,0	213,0	150,0	102,0	196,0	150,0	120,0	141,0	152,0	126,0	225,0	186,0	136,0	111,0	110,0	137,0	73,0	121,0	104,0	120,0	108,0	143,0	116,0	126,0	138,0	124,0	134,0	171,0	146,0	122,0	88,27	124,0	143,0	78,22	87,0	106,0
ST4.03ch01	1541134	115,20	44,149	65,83	97,0	212,65	125,47	194,0	116,37	185,55	140,37	79,86	67,65	86,26	100,111	183,0	60,63	0,192	117,40	36,77	30,109	121,32	89,30	132,46	104,103	215,0	69,31	100,35	108,30	40,37	97,33	77,53	69,56	101,25	70,78	94,40	142,0	60,50	57,74	90,36	191,0	25,99	109,29	103,28	79,29	168,0	106,0	83,31	44,52
ST4.03ch01	1541142	0,136	44,149	36,112	19,78	75,202	37,135	105,89	81,72	55,185	58,119	0,166	0,132	31,81	100,111	90,93	60,63	0,192	40,117	36,77	0,139	41,112	89,30	93,85	103,104	53,163	69,31	27,108	78,60	23,54	69,61	77,53	0,125	70,56	31,117	70,64	98,44	0,110	24,107	90,36	100,90	25,99	36,102	40,91	46,62	50,118	0,106	30,84	44,52
ST4.03ch01	1554646	121,0	189,0	99,0	99,0	222,0	171,0	183,0	137,0	201,0	139,33	157,0	108,23	123,0	167,0	174,0	121,0	160,0	153,0	89,0	196,0	100,17	85,0	170,0	178,0	143,0	108,0	114,0	146,0	69,15	94,0	98,0	75,17	98,0	144,0	103,0	109,0	98,14	78,16	137,0	118,32	143,0	87,0	120,0	115,0	118,27	114,0	47,33	109,0
ST4.03ch01	1554702	121,0	133,56	99,0	99,0	222,0	122,49	135,48	95,42	200,0	123,49	157,0	132,0	123,0	128,39	174,0	89,32	160,0	113,40	89,0	196,0	117,0	61,24	121,49	177,0	111,32	62,46	76,38	75,71	59,25	93,0	98,0	92,0	54,44	144,0	103,0	92,17	112,0	93,0	73,64	150,0	107,36	87,0	86,34	59,56	109,36	114,0	57,23	109,0
ST4.03ch01	1555627	66,0	102,0	50,23	34,0	109,0	91,0	87,0	50,18	100,0	103,0	75,0	70,0	63,0	65,17	94,0	45,0	85,0	78,0	55,0	81,0	44,0	56,0	88,36	119,0	92,0	46,0	55,0	71,0	35,0	83,0	65,0	72,0	62,0	87,0	67,19	58,11	83,0	68,0	84,0	79,27	72,0	68,0	70,0	64,0	78,0	69,0	60,0	86,0
ST4.03ch01	1559030	89,23	31,137	48,74	72,0	152,50	117,27	141,1	77,31	136,59	113,44	54,51	55,65	75,37	66,74	152,0	51,54	0,181	106,40	37,75	18,126	90,28	77,18	128,32	75,67	145,0	64,23	73,13	93,28	32,29	60,21	41,41	44,59	76,19	60,68	77,34	114,0	55,50	49,31	94,30	158,0	28,92	64,19	65,26	60,19	115,0	86,0	73,23	39,52
ST4.03ch01	1559108	112,0	168,0	122,0	72,0	202,0	103,41	143,0	107,1	196,0	157,0	105,0	120,0	112,0	140,0	152,0	105,0	181,0	145,1	112,0	144,0	118,0	95,0	159,1	141,0	145,0	88,0	86,0	121,0	61,0	81,0	82,0	103,0	95,0	128,0	111,0	114,0	104,0	80,0	124,0	158,0	120,0	83,0	75,17	79,0	115,0	67,20	96,0	91,0
ST4.03ch01	1560270	111,0	12,0	32,16	58,0	18,0	98,0	111,0	51,0	1,0	128,0	64,0	47,0	50,0	73,0	138,0	41,0	0,0	114,0	12,0	47,0	97,0	72,0	81,1	48,1	123,0	83,0	91,0	105,0	52,0	84,0	40,0	43,0	91,0	62,0	86,0	117,0	62,0	38,0	63,0	104,8	29,0	62,0	94,0	97,0	110,0	90,0	71,0	33,0
ST4.03ch01	1606544	21,0	20,12	37,0	13,0	59,0	20,2	25,4	11,5	54,0	20,6	14,0	9,0	9,0	21,5	28,0	10,3	37,0	21,3	20,0	27,0	18,0	26,2	22,15	41,0	24,5	2,5	12,4	9,9	12,8	35,0	39,0	19,0	10,10	39,0	36,0	23,6	35,0	18,5	18,12	41,0	11,8	29,0	28,13	13,13	25,4	17,0	20,10	40,0
ST4.03ch01	1606547	21,0	20,12	37,0	13,0	59,0	19,2	25,4	11,5	54,0	20,6	14,0	9,0	9,0	21,5	28,0	10,3	37,0	21,3	20,0	27,0	18,0	26,2	22,15	41,0	24,5	2,5	12,4	9,9	12,8	35,0	39,0	19,0	10,10	39,0	36,0	23,6	35,0	18,5	18,12	41,0	11,8	29,0	28,13	13,13	25,4	17,0	20,10	40,0
ST4.03ch01	1606565	15,6	32,0	37,0	13,0	59,0	22,0	29,0	16,0	54,0	25,0	14,0	9,0	9,0	26,0	28,0	13,0	37,0	24,0	20,0	27,0	18,0	28,0	37,0	41,0	29,0	7,0	16,0	18,0	20,0	35,0	39,0	19,0	20,0	39,0	36,0	29,0	35,0	23,0	30,0	32,9	19,0	29,0	41,0	26,0	29,0	17,0	30,0	40,0
ST4.03ch01	1606589	21,0	32,0	37,0	13,0	59,0	19,3	29,0	16,0	54,0	26,0	14,0	9,0	9,0	26,0	28,0	13,0	37,0	24,0	20,0	27,0	18,0	28,0	37,0	41,0	29,0	7,0	16,0	18,0	20,0	35,0	39,0	19,0	20,0	39,0	36,0	29,0	35,0	23,0	30,0	41,0	19,0	29,0	28,13	26,0	29,0	13,4	30,0	40,0
ST4.03ch01	1606685	99,32	55,165	84,72	101,0	108,121	95,93	121,45	110,34	170,49	151,44	59,64	62,84	74,30	98,89	184,0	70,57	0,190	118,36	22,76	35,134	110,36	70,28	152,46	82,88	136,0	108,28	97,22	119,31	34,52	100,34	67,51	49,53	106,20	61,64	76,19	136,0	72,59	52,58	88,49	184,0	44,95	100,27	61,61	82,32	173,0	77,20	77,27	59,59
ST4.03ch01	1606708	130,0	165,55	156,0	101,0	229,0	144,44	121,45	104,40	219,0	143,52	123,0	146,0	104,0	142,45	183,1	92,35	190,0	111,43	98,0	169,0	146,0	74,24	140,58	170,0	106,30	66,70	80,39	74,76	73,12	134,0	118,0	102,0	58,68	125,0	95,0	102,34	131,0	91,19	73,63	183,0	95,44	127,0	89,33	55,59	125,48	97,0	83,21	118,0
ST4.03ch01	1606718	99,32	55,165	84,72	101,0	165,64	143,45	165,1	110,34	170,49	151,44	59,64	62,84	74,30	98,89	184,0	70,57	0,190	118,35	22,76	35,134	110,36	70,28	152,46	82,88	108,0	108,28	97,22	119,31	35,51	101,33	67,51	49,53	106,20	61,64	76,19	136,0	72,60	52,58	88,49	184,0	44,95	100,27	94,27	82,32	173,0	97,0	77,27	59,59
ST4.03ch01	1619055	102,0	101,0	107,0	47,0	99,0	61,2	60,9	81,0	61,0	125,0	107,0	91,0	70,0	107,0	123,1	70,0	167,0	81,0	94,0	139,0	98,0	70,0	132,0	145,0	95,0	40,0	57,0	55,0	58,0	72,0	96,0	79,0	71,0	126,0	101,0	66,0	100,0	84,0	57,0	145,0	86,0	109,0	59,10	50,0	65,0	44,11	68,0	81,0
ST4.03ch01	1619083	102,0	100,0	107,0	47,0	99,0	63,0	69,0	81,0	61,0	126,0	107,0	91,0	70,0	89,18	124,0	70,0	167,0	81,0	93,1	140,0	98,0	70,0	133,0	146,0	95,0	40,0	57,0	55,0	58,0	72,0	96,0	79,0	71,0	126,0	78,23	48,18	100,0	84,0	57,0	146,0	86,0	109,0	69,0	50,0	65,0	55,0	68,0	81,0
ST4.03ch01	1619087	72,30	101,0	107,0	47,0	99,0	63,0	69,0	81,0	61,0	126,0	107,0	91,0	70,0	107,0	124,0	70,0	167,0	81,0	94,0	140,0	98,0	70,0	133,0	146,0	95,0	40,0	57,0	55,0	58,0	72,0	96,0	79,0	71,0	126,0	101,0	66,0	100,0	84,0	57,0	112,34	86,0	109,0	69,0	50,0	65,0	55,0	68,0	81,0
ST4.03ch01	1619095	102,0	101,0	107,0	47,0	99,0	63,0	69,0	81,0	61,0	126,0	107,0	91,0	70,0	89,18	124,0	70,0	167,0	81,0	94,0	140,0	98,0	70,0	133,0	146,0	95,0	40,0	57,0	55,0	58,0	72,0	96,0	79,0	71,0	126,0	78,23	48,18	100,0	84,0	57,0	145,0	86,0	109,0	69,0	50,0	65,0	55,0	68,0	81,0
ST4.03ch01	1619156	50,52	101,0	83,24	11,36	92,7	63,0	46,23	59,22	61,0	90,36	51,56	74,17	44,26	107,0	99,25	70,0	167,0	53,28	94,0	106,34	73,25	70,0	90,43	146,0	76,19	40,0	13,44	55,0	58,0	54,18	96,0	62,17	38,33	100,26	78,23	47,19	75,25	84,0	57,0	146,0	86,0	49,60	44,25	23,27	22,43	11,44	68,0	81,0
ST4.03ch01	1634569	33,37	238,1	140,0	34,0	139,0	105,0	114,0	161,0	128,0	116,0	97,0	67,0	59,0	245,0	95,0	145,0	214,0	99,0	130,0	166,0	62,0	106,0	161,0	223,0	103,0	140,0	67,0	161,0	79,0	79,0	123,0	52,0	87,0	128,0	104,0	112,0	76,0	99,0	164,0	102,42	161,0	73,0	47,0	99,0	46,0	0,0	57,0	113,0
ST4.03ch01	1634670	33,37	238,1	140,0	34,0	139,0	105,0	114,0	161,0	128,0	116,0	97,0	67,0	59,0	245,0	95,0	145,0	214,0	100,0	130,0	165,1	62,0	106,0	161,0	223,0	103,0	140,0	67,0	161,0	79,0	79,0	123,0	52,0	87,0	128,0	104,0	112,0	76,0	99,0	164,0	102,42	161,0	73,0	47,0	100,0	46,0	0,0	57,0	113,0
ST4.03ch01	1643050	39,0	2,0	41,0	1,0	1,0	0,0	3,0	45,0	0,2	1,2	1,1	1,1	2,1	0,0	2,0	24,1	0,3	2,0	0,0	1,0	1,0	32,0	39,0	2,2	18,24	0,0	0,0	5,0	0,0	0,0	0,0	1,0	0,0	0,0	1,0	2,0	1,0	0,0	0,0	89,0	0,0	1,0	0,0	1,0	1,0	1,0	0,0	0,0
ST4.03ch01	1670359	39,60	142,0	111,26	16,47	159,59	157,0	92,46	80,37	91,100	84,29	54,57	48,25	46,44	131,0	109,34	82,0	137,0	100,30	84,0	118,36	48,23	85,0	123,45	161,0	99,14	95,1	58,64	84,0	43,0	91,29	106,0	50,19	83,23	83,41	73,26	90,21	48,27	76,0	132,0	122,0	96,0	33,55	86,31	80,18	28,58	54,54	37,0	108,0
ST4.03ch01	1670360	99,0	142,0	137,0	63,0	218,0	117,40	138,0	117,0	190,1	113,0	111,0	73,0	89,1	131,0	143,0	82,0	137,0	130,0	84,0	154,0	71,0	85,0	168,0	161,0	82,31	96,0	122,0	84,0	43,0	120,0	106,0	69,0	106,0	124,0	99,0	111,0	75,0	76,0	132,0	122,0	96,0	88,0	78,39	98,0	86,0	86,22	37,0	108,0
ST4.03ch01	1670378	84,15	40,102	75,62	63,0	165,53	124,33	138,0	92,25	148,43	72,40	78,33	47,26	67,23	78,53	143,0	42,40	0,137	101,29	22,62	36,118	48,23	69,16	137,31	77,84	113,0	81,15	94,28	54,30	9,34	86,34	71,35	52,17	78,28	74,50	65,34	111,0	27,48	28,48	106,26	122,0	23,73	69,19	93,24	70,28	86,0	108,0	21,16	53,55
ST4.03ch01	1670458	0,99	40,102	0,137	0,63	0,218	43,114	64,74	34,83	0,191	43,70	21,90	22,51	23,67	42,89	36,107	25,57	0,137	42,88	22,62	0,154	25,46	43,42	38,130	36,125	32,81	52,44	30,92	54,30	9,34	57,63	0,106	33,36	55,51	33,91	0,99	60,51	0,75	0,76	106,26	46,76	23,73	0,88	23,94	52,46	28,58	0,108	20,16	53,55
ST4.03ch01	1670483	51,0	91,0	72,0	20,0	100,0	75,0	64,0	54,0	88,0	55,15	45,0	41,12	47,0	61,0	75,0	64,0	88,0	62,0	53,0	66,0	46,16	49,0	75,0	94,0	66,0	40,0	48,0	55,0	24,8	42,0	62,0	49,21	63,0	86,0	52,0	62,0	53,15	45,16	76,0	67,24	69,0	66,0	80,0	51,0	53,24	65,0	25,28	54,0
ST4.03ch01	1670490	51,0	91,0	55,17	20,0	84,16	75,0	64,0	41,13	88,0	70,0	45,0	53,0	47,0	49,12	75,0	54,0	88,0	61,0	53,0	66,0	62,0	49,0	60,15	80,14	54,0	30,10	48,0	55,0	32,0	41,0	29,33	70,0	63,0	86,0	31,21	49,13	68,0	62,0	76,0	70,21	69,0	66,0	80,0	51,0	77,0	65,0	53,0	54,0
ST4.03ch01	1670596	51,0	91,0	72,0	20,0	100,0	75,0	64,0	54,0	88,0	55,15	45,0	41,12	47,0	61,0	75,0	64,0	88,0	62,0	53,0	66,0	46,16	49,0	75,0	94,0	65,1	40,0	48,0	55,0	24,8	42,0	62,0	49,21	63,0	86,0	52,0	62,0	53,15	46,16	76,0	67,24	69,0	66,0	80,0	51,0	53,24	65,0	25,28	54,0
ST4.03ch01	1672182	28,11	64,0	81,0	29,0	96,0	37,0	44,0	81,0	56,19	66,0	44,0	52,1	30,0	102,0	25,18	34,0	73,0	46,0	35,0	54,0	41,0	35,9	114,0	108,0	73,0	36,0	31,0	43,0	37,0	56,0	67,0	55,0	61,0	68,0	92,0	99,0	53,0	50,0	68,0	102,21	56,0	46,14	63,0	69,0	60,0	30,0	51,0	43,0
ST4.03ch01	1672183	39,0	64,0	81,0	29,0	96,0	27,10	44,0	81,0	75,0	66,0	44,0	53,0	30,0	102,0	43,0	34,0	72,1	46,0	35,0	54,0	41,0	44,0	114,0	108,0	73,0	36,0	31,0	43,0	37,0	56,0	67,0	55,0	61,0	68,0	92,0	99,0	53,0	50,0	68,0	123,0	56,0	60,0	49,14	69,0	60,0	22,8	51,0	43,0
ST4.03ch01	1672238	15,23	63,0	64,17	7,22	77,19	37,0	30,14	63,18	34,41	48,18	25,19	41,12	14,16	102,0	30,13	33,1	73,0	33,13	35,0	40,14	29,12	44,0	102,12	108,0	57,16	36,0	11,20	43,0	37,0	44,12	67,0	44,10	40,21	52,16	73,19	75,24	32,21	50,0	68,0	123,0	56,0	28,32	45,18	43,26	35,25	8,22	51,0	43,0
ST4.03ch01	1672274	11,28	16,48	0,81	0,29	35,61	28,9	22,22	9,72	19,56	15,51	13,31	11,42	9,21	16,86	30,13	15,19	0,73	16,30	11,24	0,54	8,33	31,13	21,93	56,52	40,33	27,9	5,26	31,12	9,28	32,24	30,37	22,33	22,39	26,42	21,71	38,61	0,53	0,50	49,19	50,73	16,40	14,46	29,34	30,38	15,45	8,22	14,37	23,20
ST4.03ch01	1678013	19,7	8,45	25,22	33,0	70,17	21,26	37,0	20,11	48,16	22,27	24,9	9,13	19,6	18,22	42,6	37,9	0,40	18,12	4,15	10,26	11,12	20,8	47,12	39,37	62,0	15,5	17,4	18,4	5,13	35,9	26,12	24,12	33,12	20,33	40,12	47,0	12,25	12,38	37,10	64,16	9,33	38,7	39,16	38,11	28,8	39,12	10,34	17,18
ST4.03ch01	1678040	26,0	53,0	47,0	33,0	87,0	47,0	37,0	31,0	64,0	34,15	33,0	16,6	26,0	40,0	48,0	46,0	40,0	30,0	19,0	36,0	17,6	29,0	59,0	76,0	62,0	21,0	21,0	22,0	15,3	44,0	38,0	32,4	45,0	53,0	52,0	47,0	24,13	42,8	47,0	64,16	42,0	45,0	55,0	49,0	28,8	51,0	25,19	35,0
ST4.03ch01	1679774	101,31	29,126	70,84	99,0	118,48	118,39	144,0	89,31	82,23	114,36	101,34	80,34	80,31	84,77	201,0	40,52	0,199	105,34	22,81	36,137	81,24	72,21	134,56	81,114	117,0	91,24	86,33	127,32	33,34	87,37	56,49	80,28	78,26	52,71	98,33	130,0	56,65	39,60	91,23	142,0	31,86	86,36	79,30	76,24	137,0	84,0	64,27	55,61
ST4.03ch01	1679819	132,0	155,0	154,0	80,19	165,1	157,0	144,0	120,0	105,0	150,0	135,0	114,0	111,0	161,0	201,0	92,0	199,0	139,0	103,0	173,0	105,0	93,0	190,0	195,0	117,0	115,0	120,0	159,0	67,0	124,0	105,0	108,0	104,0	123,0	131,0	130,0	121,0	99,0	114,0	142,0	117,0	122,0	109,0	100,0	136,0	84,0	91,0	116,0
ST4.03ch01	1679828	132,0	155,0	154,0	99,0	152,14	127,30	116,28	120,0	105,0	150,0	135,0	114,0	111,0	161,0	201,0	92,0	199,0	139,0	103,0	173,0	105,0	93,0	190,0	195,0	117,0	115,0	120,0	159,0	67,0	124,0	104,1	108,0	104,0	123,0	131,0	130,0	121,0	99,0	114,0	142,0	117,0	122,0	90,19	100,0	137,0	66,18	91,0	116,0
ST4.03ch01	1679864	132,0	155,0	119,35	98,0	166,0	157,0	144,0	98,22	105,0	102,48	135,0	92,22	111,0	161,0	201,0	92,0	199,0	139,0	103,0	173,0	75,30	93,0	151,39	195,0	116,0	115,0	120,0	159,0	47,20	124,0	105,0	91,17	104,0	123,0	131,0	130,0	99,22	80,19	114,0	80,62	117,0	122,0	109,0	100,0	112,25	84,0	47,44	116,0
ST4.03ch01	1679884	0,132	29,126	0,154	0,99	0,166	42,115	59,85	24,96	0,105	29,121	29,106	21,93	24,87	38,123	43,158	20,72	0,199	32,107	22,81	0,173	24,81	40,53	46,144	37,158	47,70	57,58	24,96	86,73	13,54	56,68	0,105	29,79	48,56	25,98	0,131	65,65	0,121	0,99	91,23	38,104	31,86	0,122	32,77	45,55	30,107	0,84	20,71	55,61
ST4.03ch01	1679896	24,3	69,0	56,0	21,0	95,0	60,0	44,0	52,0	71,24	55,0	53,0	29,0	32,0	40,7	46,13	40,0	61,0	42,0	38,0	47,0	36,0	32,6	56,0	89,0	68,0	33,0	30,0	35,0	24,0	34,0	39,0	40,0	37,0	53,0	48,7	39,12	58,0	53,0	51,0	55,10	61,0	39,16	43,0	48,0	40,0	43,0	41,0	46,0
ST4.03ch01	1679999	11,16	69,0	41,15	6,15	61,34	59,0	36,8	37,15	50,45	38,17	26,27	21,8	13,19	47,0	44,15	38,2	61,0	28,14	38,0	37,10	23,13	38,0	42,14	89,0	46,22	33,0	11,19	35,0	24,0	24,10	39,0	27,13	31,6	38,15	41,14	44,7	44,14	53,0	51,0	65,0	61,0	34,21	36,7	35,13	20,20	16,27	41,0	46,0
ST4.03ch01	1680015	27,0	69,0	56,0	21,0	95,0	60,0	44,0	52,0	95,0	45,10	53,0	17,12	32,0	47,0	59,0	40,0	61,0	41,1	38,0	47,0	25,11	38,0	56,0	89,0	68,0	33,0	30,0	35,0	16,8	34,0	39,0	35,5	37,0	53,0	55,0	51,0	43,15	44,9	51,0	42,23	61,0	55,0	43,0	48,0	28,12	42,1	23,18	46,0
ST4.03ch01	1718999	57,17	26,104	22,40	44,0	115,46	79,25	102,0	48,18	69,36	84,16	62,24	67,16	42,15	45,47	103,0	41,36	0,111	53,21	17,60	28,57	46,30	34,15	54,26	49,70	101,0	44,11	43,8	66,18	28,17	46,14	36,30	58,20	44,17	39,46	61,8	81,0	39,34	33,46	71,20	92,0	17,62	21,33	75,14	49,16	79,0	67,0	44,13	42,26
ST4.03ch01	1719014	57,17	26,104	22,40	44,0	68,93	16,88	78,24	48,18	70,36	54,47	62,24	51,32	42,15	45,47	85,18	41,36	0,111	39,35	17,60	28,57	33,43	34,15	53,27	49,70	59,42	44,11	43,8	37,47	17,28	46,14	36,30	41,37	44,17	39,46	61,8	81,0	18,55	9,70	71,20	62,30	17,62	21,33	49,40	50,16	62,18	36,31	11,46	42,25
ST4.03ch01	1740339	0,83	0,45	0,88	0,96	0,164	0,122	0,166	0,100	0,153	0,130	0,82	0,97	0,104	0,84	36,103	0,60	0,0	21,69	0,33	0,32	0,89	0,66	0,145	0,88	0,103	0,87	0,87	0,92	0,33	0,71	0,50	0,69	0,74	0,65	0,81	0,116	0,55	0,26	36,56	0,179	0,28	0,70	0,100	0,64	0,142	0,78	0,71	0,50
ST4.03ch01	1745492	66,11	163,0	99,0	52,20	182,0	116,0	106,35	111,0	109,37	148,0	83,0	111,0	82,0	153,0	100,28	87,0	138,0	66,24	85,0	128,0	94,0	98,0	148,0	148,0	96,0	72,0	89,0	95,0	62,0	57,26	103,0	86,0	62,19	83,25	115,0	109,0	81,0	96,0	110,0	143,0	103,0	99,0	86,0	104,0	102,0	58,23	94,0	70,0
ST4.03ch01	1745503	76,0	123,40	75,23	54,18	93,88	92,24	36,104	51,60	146,0	123,24	63,20	67,44	65,17	81,71	62,41	42,45	138,0	47,20	66,19	127,1	75,18	49,49	69,78	80,67	68,28	16,55	66,23	53,42	45,17	42,40	47,56	61,24	41,40	81,27	53,61	22,86	81,0	96,0	50,60	80,62	81,22	99,0	57,29	55,49	78,23	65,0	73,21	25,44
ST4.03ch01	1745517	48,29	123,40	50,49	0,72	49,133	92,24	0,141	24,87	80,66	40,108	23,60	22,89	21,61	81,72	58,70	42,45	138,0	46,44	66,19	93,35	22,71	49,49	26,122	80,68	0,96	17,55	22,67	23,72	32,30	17,66	47,56	18,68	22,59	56,52	23,92	0,109	38,43	74,22	50,60	43,100	81,22	76,23	37,49	32,72	0,102	35,47	23,71	26,44
ST4.03ch01	1745614	36,108	0,263	0,176	0,122	0,276	0,220	0,209	0,158	58,179	0,208	0,160	1,162	0,167	0,217	58,158	0,132	0,212	0,201	0,128	0,209	0,144	30,89	0,241	0,213	0,175	0,155	0,157	0,172	0,87	0,120	0,120	0,116	0,129	0,146	0,142	0,155	0,130	40,85	40,97	41,147	0,142	26,101	0,167	0,118	1,160	0,111	0,112	0,111
ST4.03ch01	1745644	112,33	263,0	176,0	97,25	276,0	220,0	164,45	158,0	179,58	208,0	160,0	163,0	169,0	218,0	163,53	132,1	212,0	151,51	128,0	209,0	144,0	119,0	241,0	213,0	175,0	156,0	157,0	173,0	87,0	91,29	120,0	116,0	99,30	107,39	142,0	156,0	133,0	125,0	138,0	188,0	142,0	127,0	167,0	118,0	161,0	76,35	112,0	111,0
ST4.03ch01	1745722	109,36	72,190	89,87	122,0	196,80	118,102	209,0	121,37	193,44	163,45	115,45	128,35	127,42	109,109	157,59	70,63	0,212	100,102	27,100	54,155	109,35	89,30	165,76	104,109	175,0	112,44	119,38	137,36	42,45	89,31	61,59	90,26	93,36	75,71	105,37	156,0	75,58	70,55	105,33	188,0	41,101	60,67	126,41	87,31	161,0	84,27	84,28	46,65
ST4.03ch01	1747100	4,0	1,0	5,0	1,0	13,0	2,0	9,0	8,0	13,0	3,0	4,0	3,0	3,0	3,0	11,6	2,0	0,0	3,0	2,0	0,0	2,0	3,0	15,0	6,0	7,0	0,0	4,0	2,0	3,0	8,0	8,0	5,0	8,0	6,0	17,0	12,0	1,0	4,0	8,0	17,0	2,0	6,0	6,0	14,0	7,0	7,0	10,0	8,0
ST4.03ch01	1828469	28,0	51,0	43,0	11,0	58,0	42,1	38,0	30,0	48,0	26,5	37,0	21,5	22,0	32,0	42,0	29,0	55,0	41,0	30,0	34,0	23,6	29,0	42,0	48,0	43,0	11,0	15,0	29,0	16,5	25,0	33,0	22,14	37,0	31,0	28,0	27,0	21,5	22,9	34,0	43,12	41,0	38,0	23,0	35,0	17,0	29,0	12,12	30,0
ST4.03ch01	1828475	0,28	0,51	0,43	0,11	0,57	0,43	0,38	0,30	0,48	0,31	0,37	0,26	0,22	7,25	0,42	0,29	0,55	0,41	0,30	0,34	0,29	0,29	0,42	0,49	0,43	0,11	0,15	0,29	0,21	0,25	0,33	0,36	0,37	0,31	9,19	0,27	0,26	0,31	0,34	0,55	0,41	0,38	0,23	12,23	0,17	0,29	0,24	0,30
ST4.03ch01	1828508	28,0	51,0	42,0	11,0	58,0	43,0	37,1	30,0	48,0	26,5	37,0	21,5	21,0	32,0	42,0	29,0	55,0	41,0	30,0	34,0	23,6	29,0	41,0	49,0	43,0	11,0	15,0	29,0	16,5	25,0	33,0	22,14	37,0	31,0	28,0	27,0	21,5	22,9	34,0	43,12	41,0	38,0	23,0	35,0	16,1	29,0	12,12	30,0
ST4.03ch01	1828527	22,6	38,13	43,0	9,2	58,0	33,10	24,14	21,9	29,19	19,12	37,0	26,0	22,0	24,8	32,10	23,6	37,18	27,14	23,7	34,0	26,3	11,18	27,15	49,0	34,9	4,7	12,3	14,15	15,6	25,0	33,0	36,0	18,19	31,0	28,0	23,4	26,0	23,8	15,19	41,14	28,12	30,8	18,5	26,9	14,3	29,0	18,6	30,0
ST4.03ch01	1828535	28,0	51,0	43,0	11,0	58,0	26,17	38,0	30,0	48,0	31,0	37,0	26,0	22,0	32,0	42,0	29,0	55,0	41,0	30,0	34,0	29,0	29,0	42,0	49,0	43,0	11,0	15,0	29,0	21,0	25,0	33,0	36,0	37,0	31,0	28,0	27,0	26,0	31,0	34,0	55,0	41,0	38,0	17,6	35,0	17,0	22,7	24,0	30,0
ST4.03ch01	1828556	0,28	0,51	0,43	0,11	0,58	0,43	0,38	0,30	0,48	0,31	0,37	0,26	0,22	7,25	0,42	0,29	0,55	0,41	0,30	0,34	0,29	0,29	0,42	0,49	0,43	0,11	0,15	0,29	0,21	0,25	0,33	0,36	0,37	0,31	9,19	0,27	0,26	0,31	0,34	0,55	0,41	0,38	0,23	12,23	0,17	0,29	0,24	0,30
ST4.03ch01	1838855	17,0	35,0	23,0	13,0	55,0	33,0	39,0	26,0	54,0	27,7	28,0	23,7	10,0	25,0	30,0	28,0	25,0	24,0	12,0	20,0	10,6	22,0	52,0	38,0	30,0	11,0	19,0	16,0	17,1	19,0	32,0	25,10	40,0	27,0	31,0	35,0	36,9	21,7	33,0	37,3	33,0	39,0	31,0	31,0	19,0	20,0	14,21	24,0
ST4.03ch01	1838867	17,0	25,10	23,0	13,0	55,0	24,9	30,9	23,3	45,9	25,9	28,0	30,0	10,0	19,6	21,9	15,13	17,8	16,6	10,2	20,0	12,4	17,5	42,10	38,0	21,9	4,7	19,0	8,8	13,5	19,0	32,0	35,0	23,17	27,0	31,0	27,8	45,0	28,0	27,6	40,0	21,13	39,0	22,9	21,10	17,2	20,0	29,6	24,0
ST4.03ch01	1863544	91,0	125,47	104,0	76,0	201,0	126,33	86,32	116,23	134,40	100,30	124,0	97,0	81,0	99,37	115,29	38,19	113,40	85,30	62,29	143,0	77,27	59,18	115,36	179,0	60,28	35,34	49,27	38,45	57,15	90,0	108,0	85,0	53,55	127,0	101,0	85,16	117,0	107,0	77,23	153,0	81,31	77,0	71,26	76,21	66,29	83,0	75,18	96,0
ST4.03ch01	1863592	91,0	172,0	104,0	76,0	201,0	158,0	118,0	139,0	174,0	104,26	124,0	75,22	81,0	136,0	144,0	57,0	154,0	115,0	91,0	143,0	73,31	77,0	151,0	179,0	88,0	69,0	76,0	83,0	55,17	90,0	108,0	62,23	108,0	127,0	102,0	101,0	84,33	78,29	100,0	114,39	112,0	77,0	97,0	97,0	95,0	83,0	42,51	96,0
ST4.03ch01	1863611	91,0	172,0	104,0	76,0	201,0	159,0	118,0	139,0	174,0	104,26	124,0	75,22	81,0	136,0	144,0	57,0	154,0	115,0	91,0	143,0	73,31	77,0	150,0	179,0	88,0	69,0	76,0	83,0	55,17	90,0	108,0	62,23	108,0	127,0	102,0	100,0	84,33	78,29	100,0	114,39	112,0	77,0	97,0	97,0	95,0	83,0	42,51	96,0
ST4.03ch01	1863653	91,0	125,47	104,0	76,0	201,0	126,33	86,32	116,23	134,40	100,30	124,0	97,0	81,0	99,37	114,29	38,19	113,41	85,30	62,29	143,0	77,27	59,18	115,36	178,0	60,28	35,34	50,26	38,45	57,15	90,0	108,0	85,0	53,55	127,0	102,0	85,16	117,0	107,0	77,23	153,0	81,31	77,0	71,26	76,21	66,29	83,0	75,18	96,0
ST4.03ch01	1873475	19,25	69,0	38,19	10,4	39,33	37,14	28,22	31,7	20,39	54,14	11,19	17,7	19,7	19,24	34,9	15,8	48,12	44,12	40,0	24,9	43,0	34,0	45,15	63,0	42,14	25,0	19,14	33,0	34,0	22,8	50,0	36,11	34,4	49,10	39,13	36,18	36,13	39,0	48,0	71,0	45,0	22,24	29,24	28,9	33,13	10,39	38,0	45,0
ST4.03ch01	1873584	44,0	70,0	57,0	14,0	51,21	51,0	50,0	38,0	59,0	68,0	30,0	24,0	26,0	43,0	43,0	31,0	60,0	56,0	40,0	33,0	43,0	34,0	44,16	47,16	56,0	18,7	33,0	33,0	34,0	30,0	21,29	47,0	38,0	59,0	34,18	54,0	49,0	39,0	48,0	71,0	45,0	46,0	53,0	37,0	46,0	49,0	38,0	45,0
ST4.03ch01	1897545	59,19	35,106	47,62	60,0	121,42	76,25	106,0	87,25	108,34	84,24	65,32	66,26	47,25	81,34	94,32	60,14	78,69	66,52	15,51	28,89	65,15	55,25	110,38	70,81	154,0	55,10	53,19	81,24	26,31	77,27	42,40	67,9	59,26	61,56	78,23	93,0	35,56	42,47	63,26	124,0	25,78	66,25	79,17	68,13	71,22	61,15	73,21	35,38
ST4.03ch01	1897602	78,0	141,0	109,0	60,0	163,0	101,0	106,0	111,1	142,0	80,28	97,0	70,22	72,0	115,0	126,0	74,0	147,0	118,0	66,0	117,0	54,26	80,0	148,0	151,0	154,0	65,0	72,0	105,0	46,11	104,0	81,1	60,16	85,0	117,0	101,0	93,0	69,22	65,24	89,0	85,39	103,0	91,0	96,0	81,0	93,0	75,0	39,55	73,0
ST4.03ch01	1897671	15,4	36,12	23,10	0,5	48,16	19,30	21,16	23,21	41,23	31,9	21,7	18,6	14,11	32,8	14,26	12,11	35,10	20,6	13,3	32,0	17,17	8,22	32,35	32,30	29,15	4,17	12,6	12,19	10,2	14,18	15,23	21,14	17,22	34,8	34,14	8,29	45,0	24,6	7,35	22,44	36,8	31,9	29,9	37,3	13,13	32,0	20,6	18,17
ST4.03ch01	1897707	18,0	48,0	33,0	5,0	64,0	49,0	37,0	44,0	64,0	27,13	28,0	22,2	25,0	40,0	40,0	23,0	45,0	26,0	16,0	32,0	29,5	19,0	67,0	62,0	34,10	21,0	18,0	26,5	10,2	32,0	38,0	28,7	39,0	42,0	48,0	37,0	38,7	22,8	42,0	44,22	44,0	40,0	38,0	40,0	26,0	32,0	13,13	35,0
ST4.03ch01	1899210	80,0	154,0	87,0	42,0	133,0	68,34	101,0	103,0	146,0	114,0	85,0	75,0	69,0	119,0	102,0	68,0	111,0	94,0	75,0	87,0	81,0	72,0	122,0	124,0	86,0	70,0	64,0	87,0	52,0	72,0	59,0	65,0	57,0	88,0	65,0	62,0	86,0	55,0	85,0	88,0	74,0	69,0	55,24	54,0	89,0	42,23	65,0	61,0
ST4.03ch01	1899227	80,0	154,0	87,0	42,0	133,0	102,0	101,0	103,0	146,0	86,28	85,0	53,22	69,0	119,0	102,0	68,0	112,0	94,0	75,0	87,0	60,21	72,0	122,0	124,0	87,0	70,0	64,0	87,0	37,15	72,0	59,0	44,21	57,0	88,0	65,0	62,0	73,13	42,13	85,0	64,24	74,0	69,0	79,0	54,0	89,0	65,0	36,29	61,0
ST4.03ch01	1899251	20,60	32,122	18,69	33,9	29,104	41,61	42,59	50,53	41,105	23,63	22,63	19,34	38,31	62,57	47,55	36,32	30,81	24,70	7,68	0,86	39,21	44,28	60,62	49,75	37,32	48,22	12,52	37,36	11,26	35,37	24,35	12,32	22,35	20,68	32,33	43,19	0,73	12,30	61,24	64,0	14,60	14,55	22,57	29,25	39,50	0,65	16,20	33,28
ST4.03ch01	1899259	62,18	32,122	37,50	42,0	93,40	75,27	101,0	72,31	110,36	88,26	63,22	51,24	52,17	96,23	71,31	52,16	50,62	44,49	7,68	22,65	60,21	44,28	90,32	49,75	87,0	48,22	50,13	51,36	26,26	57,15	24,35	43,22	41,16	41,47	54,11	62,0	34,52	25,30	60,24	88,0	14,60	50,19	64,15	41,13	57,32	52,13	45,20	33,28
ST4.03ch01	1899278	80,0	154,0	87,0	42,0	133,0	102,0	101,0	103,0	146,0	114,0	85,0	75,0	69,0	119,0	71,31	68,0	112,0	73,21	75,0	87,0	81,0	72,0	122,0	124,0	87,0	70,0	64,0	87,0	52,0	72,0	59,0	65,0	57,0	88,0	64,0	62,0	86,0	55,0	85,0	88,0	74,0	69,0	79,0	54,0	89,0	52,13	65,0	61,0
ST4.03ch01	1899327	40,49	110,0	75,25	19,21	45,67	75,26	44,72	70,29	11,43	78,26	38,51	46,7	54,27	79,30	93,39	52,19	80,37	78,25	73,0	72,22	78,0	79,0	105,30	144,0	51,23	73,0	22,38	105,0	55,0	68,22	94,0	58,16	62,28	65,28	77,16	71,29	63,24	84,0	71,0	119,0	99,0	34,46	42,41	73,26	49,26	0,62	70,0	77,0
ST4.03ch01	1899328	64,25	11,99	50,50	40,0	78,34	80,22	116,0	76,24	44,10	77,27	66,23	31,22	60,21	76,33	99,33	55,16	70,47	48,55	22,51	22,72	60,18	62,17	96,39	63,81	74,0	58,15	43,17	79,26	27,28	64,26	37,57	49,25	66,24	53,40	62,31	100,0	49,38	40,44	55,16	119,0	26,73	65,15	66,17	78,21	59,16	62,0	49,21	37,40
ST4.03ch01	1899331	89,0	110,0	100,0	40,0	112,0	102,0	116,0	100,0	54,0	104,0	89,0	53,0	81,0	109,0	132,0	71,0	117,0	103,0	73,0	94,0	78,0	79,0	135,0	144,0	74,0	73,0	60,0	105,0	55,0	90,0	94,0	74,0	90,0	93,0	93,0	100,0	87,0	84,0	71,0	118,0	99,0	80,0	83,0	99,0	75,0	62,0	70,0	77,0
ST4.03ch01	1899374	15,74	11,99	25,75	19,21	11,101	54,48	44,72	46,54	1,53	51,53	15,74	24,29	33,48	46,63	93,39	36,35	33,84	51,52	21,52	0,94	60,18	62,17	66,69	63,81	51,23	58,15	5,55	79,26	27,28	42,48	37,57	33,41	38,52	25,68	46,47	71,29	25,62	40,44	55,16	119,0	26,73	19,61	25,58	52,47	33,42	0,62	49,21	37,40
ST4.03ch01	1909180	0,38	0,71	0,50	0,21	0,58	0,63	0,51	0,34	0,91	0,53	0,40	0,35	0,17	9,35	0,70	0,39	0,68	0,41	0,38	0,48	0,44	0,43	0,84	0,83	0,51	0,26	0,29	0,38	0,27	0,40	0,49	0,38	0,44	0,63	13,51	0,57	0,54	0,46	0,59	0,88	0,48	0,60	0,61	12,27	0,41	0,43	0,47	0,53
ST4.03ch01	1909204	31,7	18,53	26,24	21,0	31,27	46,18	51,0	24,10	62,29	36,17	32,8	29,6	12,5	31,13	50,20	32,7	37,31	23,18	9,29	11,37	35,9	36,7	59,25	39,44	51,0	16,10	23,6	25,13	17,10	27,13	21,28	21,17	32,12	32,31	42,22	58,0	22,32	29,17	52,7	88,0	9,39	50,10	46,15	29,10	28,12	36,7	31,16	34,19
ST4.03ch01	1909258	31,7	18,53	26,24	21,0	31,27	46,18	51,0	24,10	62,29	36,17	32,8	29,6	12,5	31,13	50,20	32,7	37,31	23,18	9,29	11,37	35,9	36,7	59,25	39,44	51,0	16,10	23,6	25,13	17,10	27,13	21,28	21,17	32,12	32,31	42,22	58,0	22,32	29,17	52,7	88,0	9,39	50,10	46,15	29,10	29,12	36,7	31,16	34,19
ST4.03ch01	1910089	60,17	27,99	31,40	31,0	99,36	73,24	101,0	72,13	124,20	81,24	64,12	46,15	47,9	87,31	75,26	53,17	48,65	48,48	13,42	19,55	60,16	50,17	98,30	52,74	124,0	45,15	36,11	66,19	22,20	50,17	38,47	53,20	50,18	51,35	68,18	80,0	29,38	37,36	41,27	115,0	22,71	60,28	65,28	60,23	40,26	54,22	55,16	27,33
ST4.03ch01	1910091	60,17	27,99	31,40	31,0	99,36	73,24	101,0	72,13	124,20	81,24	64,12	46,15	47,9	87,31	101,0	53,17	49,64	68,28	13,42	19,55	60,16	50,17	98,30	52,74	124,0	45,15	36,11	66,19	22,20	50,17	38,47	53,20	50,18	51,35	68,18	80,0	29,38	37,36	41,27	114,0	22,71	60,28	65,28	60,23	40,26	76,0	55,16	27,33
ST4.03ch01	1910106	60,17	27,99	31,40	31,0	99,36	73,24	101,0	72,13	124,20	81,24	64,12	46,15	47,9	87,31	75,26	53,17	49,64	48,48	13,42	19,55	60,16	50,17	98,30	52,74	124,0	45,15	36,11	66,19	22,20	50,17	38,47	53,20	50,18	51,35	68,18	80,0	29,38	37,36	41,27	115,0	22,71	60,28	65,28	60,23	40,26	54,22	55,16	27,33
ST4.03ch01	1910149	37,40	126,0	52,19	26,5	63,72	72,25	48,53	54,31	59,85	55,23	28,48	31,15	44,12	89,29	76,25	50,19	92,21	74,22	55,0	55,19	52,0	66,0	91,37	126,0	90,34	60,0	24,23	85,0	30,0	48,19	84,0	39,17	54,14	59,27	63,23	59,21	38,19	54,0	67,0	92,0	93,0	38,50	49,44	66,17	55,11	22,54	28,0	60,0
ST4.03ch01	1910170	77,0	126,0	71,0	31,0	135,0	97,0	101,0	85,0	144,0	78,27	76,0	46,15	56,0	118,0	101,0	70,0	113,0	96,0	55,0	74,0	52,24	67,0	128,0	126,0	124,0	60,0	47,0	85,0	30,12	67,0	85,0	56,17	68,0	86,0	86,0	80,0	57,10	54,19	68,0	91,23	93,0	88,0	93,0	82,1	66,0	76,0	29,42	60,0
ST4.03ch01	1910171	60,17	27,99	31,40	31,0	99,36	73,24	101,0	72,13	124,20	81,24	64,12	46,15	47,9	87,31	75,26	53,17	49,64	48,48	13,42	19,55	60,16	50,17	98,30	52,74	124,0	45,15	36,11	66,19	22,20	50,17	38,47	53,20	50,18	51,35	68,18	80,0	29,38	37,36	41,27	115,0	22,71	60,28	65,28	60,23	40,26	54,22	55,16	27,33
ST4.03ch01	1916764	41,11	29,71	31,53	29,0	96,44	65,33	86,0	57,18	98,35	63,27	43,20	51,20	39,17	77,29	74,44	42,16	53,48	34,33	11,42	15,72	38,23	37,16	72,28	51,67	83,0	54,11	45,18	44,14	18,27	36,15	32,50	45,28	45,14	53,37	52,22	69,0	36,37	37,56	45,28	76,0	22,65	61,17	67,34	59,14	45,19	66,15	54,23	29,30
ST4.03ch01	1927862	15,4	45,0	41,0	8,6	59,18	32,0	17,18	52,0	46,17	48,0	21,0	20,0	17,0	34,0	24,11	31,0	36,0	18,8	21,0	23,0	28,0	25,0	74,0	65,0	42,12	20,0	19,0	19,0	21,0	19,5	45,0	53,0	24,17	33,6	37,0	45,0	42,0	38,0	58,0	70,0	51,0	40,0	43,0	35,0	26,0	24,7	33,0	42,0
ST4.03ch01	1927872	14,5	11,34	23,18	14,0	61,16	21,11	35,0	36,16	45,18	36,12	18,3	12,8	14,3	25,9	35,0	23,8	23,13	17,9	5,16	7,16	21,7	17,8	49,25	29,36	54,0	16,4	17,2	15,4	10,11	17,7	26,19	42,11	30,11	21,18	28,9	45,0	18,24	20,18	48,10	70,0	5,46	32,8	37,6	25,10	20,6	31,0	23,10	20,22
ST4.03ch01	1927876	12,7	45,0	41,0	12,2	77,0	32,0	35,0	52,0	63,0	48,0	21,0	20,0	17,0	34,0	35,0	31,0	36,0	26,0	21,0	22,0	28,0	25,0	74,0	65,0	54,0	20,0	19,0	19,0	21,0	24,0	45,0	53,0	41,0	39,0	37,0	45,0	42,0	27,11	38,20	56,14	51,0	40,0	43,0	35,0	26,0	31,0	33,0	42,0
ST4.03ch01	1927895	19,0	45,0	41,0	14,0	77,0	23,9	35,0	51,0	63,0	48,0	21,0	20,0	17,0	34,0	32,3	31,0	36,0	23,3	21,0	23,0	28,0	25,0	74,0	65,0	44,10	20,0	19,0	19,0	21,0	24,0	45,0	53,0	41,0	39,0	37,0	45,0	42,0	38,0	58,0	70,0	51,0	40,0	43,0	35,0	26,0	27,4	33,0	42,0
ST4.03ch01	1929716	0,52	0,91	0,79	1,10	0,96	0,46	0,50	0,42	0,83	1,72	0,65	0,61	0,24	0,54	0,27	0,38	0,70	0,47	0,42	0,94	0,33	0,15	0,61	0,59	0,49	0,18	0,42	0,26	0,38	0,41	0,37	0,58	0,44	0,61	0,43	0,24	0,96	0,55	0,23	0,21	0,65	0,64	0,61	0,46	0,40	0,52	0,58	0,39
ST4.03ch01	1930167	77,46	73,175	94,78	85,1	216,72	120,53	212,0	119,56	197,72	142,47	144,37	124,41	110,36	198,41	149,1	100,28	105,99	92,39	40,94	43,140	104,24	93,25	169,61	112,96	126,0	96,23	119,36	124,44	42,42	102,21	62,57	91,19	84,27	63,67	99,25	138,0	60,85	46,59	80,36	147,0	31,103	102,21	101,19	70,24	133,40	79,0	73,27	62,71
ST4.03ch01	1930189	87,36	248,0	125,47	86,0	219,69	173,0	212,0	136,39	213,56	143,46	76,105	129,36	117,29	183,56	149,1	83,45	150,55	131,0	134,0	140,43	128,0	118,0	165,65	207,0	83,43	118,1	78,76	167,1	85,0	123,0	119,0	78,32	111,0	130,0	91,33	111,27	116,29	105,0	116,0	146,1	134,0	47,76	80,40	71,23	121,52	48,31	100,0	133,0
ST4.03ch01	2033105	126,0	203,0	142,0	64,11	121,87	130,0	98,96	148,0	198,0	167,1	105,34	85,29	79,35	194,0	128,43	115,0	169,0	156,0	97,0	162,0	104,33	95,0	127,50	147,58	158,0	77,31	96,0	130,0	63,0	50,48	47,58	71,38	116,0	93,40	87,31	60,48	60,0	126,0	79,34	140,45	111,0	80,25	130,0	103,0	116,0	92,0	107,0	46,61
ST4.03ch01	2033162	126,0	203,0	142,0	64,11	168,40	130,0	152,42	148,0	197,1	168,0	105,34	85,29	79,35	194,0	128,43	115,0	169,0	156,0	97,0	162,0	104,33	95,0	127,50	148,57	158,0	77,31	96,0	130,0	63,0	50,48	47,58	71,38	116,0	93,40	87,31	60,48	59,0	126,0	79,34	140,45	111,0	80,25	130,0	103,0	116,0	92,0	107,0	46,61
ST4.03ch01	2033216	27,99	53,150	32,110	39,37	0,208	35,95	50,144	73,75	62,136	47,121	0,139	0,114	19,95	49,145	43,128	31,84	43,126	44,112	30,67	0,162	33,104	9,86	47,130	0,205	28,130	49,59	28,68	60,70	0,63	0,98	0,105	0,109	57,59	0,133	0,118	27,81	0,60	30,96	24,89	90,95	33,78	0,105	33,97	33,70	61,55	0,92	32,75	0,107
ST4.03ch01	2044571	53,17	43,88	50,44	47,0	116,37	84,27	104,0	58,22	101,34	89,30	65,26	45,13	49,12	73,38	122,0	45,16	61,46	64,24	21,55	22,77	72,19	31,23	103,27	61,42	82,0	45,18	63,15	60,15	26,26	55,18	52,44	79,20	50,14	41,47	72,30	105,0	61,37	45,40	74,20	152,0	20,77	48,14	72,27	75,16	69,26	80,0	68,16	33,41
ST4.03ch01	2044585	70,0	88,43	72,22	9,38	154,0	81,30	82,22	39,41	97,38	88,31	91,0	58,0	48,13	85,27	91,31	47,14	80,27	65,23	56,20	99,0	62,29	23,31	91,39	76,26	55,27	35,28	50,28	33,42	39,13	73,0	96,0	99,0	28,36	88,0	102,0	82,23	98,0	85,0	64,30	106,46	77,20	62,0	74,25	69,22	48,47	80,0	57,27	74,0
ST4.03ch01	2044629	0,70	0,131	0,94	0,47	45,109	0,57	33,71	0,80	0,134	0,119	19,71	13,45	23,38	0,112	28,57	16,45	0,107	0,65	0,76	0,99	27,64	0,54	35,95	33,69	0,82	17,45	0,77	0,75	0,52	35,37	52,44	27,72	0,63	21,67	22,80	60,45	0,98	0,85	44,50	36,116	0,97	12,50	0,76	1,90	0,94	0,40	0,84	33,41
ST4.03ch01	2044640	51,19	131,0	94,0	47,0	154,0	110,1	103,1	80,0	135,0	119,0	91,0	58,0	61,0	93,19	122,0	61,0	107,0	88,0	76,0	99,0	91,0	54,0	130,0	103,0	55,11	63,0	78,0	57,0	52,0	73,0	96,0	99,0	64,0	88,0	73,29	105,0	98,0	61,24	94,0	114,38	97,0	62,0	99,0	64,27	95,0	80,0	84,0	74,0
ST4.03ch01	2044645	51,19	131,0	94,0	47,0	154,0	111,0	104,0	80,0	135,0	119,0	91,0	58,0	61,0	112,0	122,0	61,0	107,0	88,0	76,0	99,0	91,0	54,0	130,0	103,0	82,0	63,0	78,0	75,0	52,0	73,0	96,0	99,0	64,0	88,0	102,0	105,0	98,0	61,24	94,0	114,38	97,0	62,0	99,0	91,0	95,0	80,0	84,0	74,0
ST4.03ch01	2044671	54,16	131,0	93,0	38,9	154,0	111,0	75,29	80,0	112,23	119,0	91,0	58,0	61,0	112,0	96,26	61,0	107,0	69,19	76,0	99,0	91,0	54,0	130,0	103,0	82,0	63,0	78,0	75,0	52,0	54,19	96,0	99,0	50,14	68,20	102,0	105,0	98,0	84,0	94,0	150,0	97,0	62,0	99,0	91,0	95,0	66,14	83,0	74,0
ST4.03ch01	2045330	101,35	220,0	142,0	93,0	261,0	222,0	235,0	176,0	251,0	216,0	168,0	148,0	141,0	194,0	216,1	146,0	247,0	178,0	127,0	199,0	134,0	123,0	229,0	183,0	198,0	143,0	121,0	159,0	71,0	143,0	126,0	113,0	126,0	160,0	132,0	129,0	143,0	91,36	143,0	127,53	139,0	133,0	154,0	125,1	152,0	112,0	99,0	95,0
ST4.03ch01	2045335	98,38	220,0	97,45	93,0	194,67	222,0	235,0	126,50	181,70	167,49	102,66	115,33	101,40	143,51	217,0	107,39	190,57	177,0	127,0	154,45	134,0	124,0	183,46	182,0	160,38	143,0	55,65	159,0	71,0	143,0	126,0	87,26	126,0	160,0	102,30	105,24	106,37	127,0	143,0	180,0	139,0	60,73	110,44	90,36	111,41	84,28	99,0	95,0
ST4.03ch01	2045349	70,66	220,0	142,0	67,26	191,70	175,47	113,122	176,0	182,69	215,0	168,0	147,0	141,0	147,47	165,52	146,0	247,0	141,36	127,0	199,0	133,0	124,0	229,0	183,0	84,114	143,0	121,0	123,36	71,0	95,48	126,0	113,0	95,31	123,37	99,33	129,0	143,0	91,36	143,0	126,54	139,0	133,0	112,42	94,32	152,0	54,58	99,0	94,1
ST4.03ch01	2045360	105,31	220,0	141,1	67,26	191,70	174,47	114,121	176,0	182,69	216,0	168,0	148,0	141,0	194,0	165,52	146,0	247,0	142,36	127,0	199,0	134,0	124,0	229,0	183,0	168,30	143,0	121,0	159,0	71,0	95,48	126,0	113,0	95,31	123,37	132,0	129,0	143,0	127,0	143,0	179,1	139,0	133,0	112,42	126,0	152,0	54,58	99,0	95,0
ST4.03ch01	2045383	0,136	0,220	0,142	0,93	58,203	1,221	59,175	0,176	0,251	0,216	52,116	40,108	26,115	0,194	50,167	0,145	0,246	0,178	0,127	0,199	26,108	0,124	62,167	46,137	0,198	41,102	0,121	0,159	0,70	65,78	50,76	22,91	0,126	32,128	38,94	68,61	0,143	0,127	67,76	36,144	0,139	30,103	0,154	0,126	0,152	0,112	0,99	51,44
ST4.03ch01	2045428	136,0	220,0	142,0	93,0	261,0	222,0	235,0	176,0	251,0	160,56	168,0	115,33	141,0	194,0	217,0	146,0	247,0	178,0	127,0	199,0	110,24	123,0	229,0	183,0	198,0	143,0	121,0	159,0	58,13	143,0	126,0	71,42	126,0	160,0	132,0	129,0	112,31	94,32	143,0	138,42	139,0	133,0	154,0	126,0	152,0	112,0	51,48	95,0
ST4.03ch01	2060622	32,23	6,94	36,50	15,0	63,32	31,37	38,0	33,22	35,43	55,19	70,16	52,13	36,19	48,26	56,0	19,24	63,48	12,18	24,42	24,50	60,19	70,9	84,25	52,66	31,0	56,13	56,9	43,16	34,25	39,11	45,35	50,17	40,12	29,36	63,18	103,0	42,49	38,32	60,17	109,0	25,57	71,24	57,19	55,24	51,18	32,0	49,21	39,29
ST4.03ch01	2060645	40,15	100,0	71,15	15,0	62,33	68,0	38,0	32,23	43,35	45,29	37,49	33,32	41,14	49,25	56,0	29,13	83,28	30,0	66,0	50,24	80,0	79,0	71,38	117,0	11,20	69,0	24,41	59,0	59,0	50,0	80,0	44,23	52,0	64,1	62,19	79,24	64,27	70,0	77,0	109,0	82,0	39,56	50,26	60,19	43,26	19,12	70,0	68,0
ST4.03ch01	2060666	37,18	100,0	86,0	15,0	65,30	68,0	15,23	55,0	78,0	74,0	64,22	49,16	55,0	74,0	34,22	43,0	111,0	30,0	66,0	74,0	60,20	79,0	81,28	118,0	31,0	48,21	65,0	59,0	59,0	50,0	57,23	55,12	52,0	65,0	67,14	83,20	91,0	70,0	53,24	78,31	82,0	95,0	77,0	79,0	69,0	32,0	70,0	68,0
ST4.03ch01	2060670	38,17	100,0	86,0	15,0	95,0	68,0	38,0	55,0	78,0	74,0	86,0	65,0	55,0	74,0	56,0	43,0	111,0	30,0	66,0	74,0	80,0	79,0	109,0	118,0	31,0	69,0	65,0	59,0	59,0	50,0	80,0	67,0	52,0	65,0	81,0	103,0	91,0	70,0	77,0	78,31	82,0	95,0	77,0	79,0	69,0	32,0	70,0	68,0
ST4.03ch01	2060724	32,23	6,94	36,50	15,0	63,32	31,37	38,0	33,22	35,43	55,19	70,16	52,13	36,19	48,26	56,0	19,24	63,48	12,18	24,42	24,50	60,20	70,9	84,25	53,65	31,0	56,13	56,9	43,16	34,25	39,11	45,35	50,17	40,12	29,36	63,18	103,0	42,49	38,32	60,17	109,0	25,57	71,24	58,19	55,24	51,18	32,0	49,21	39,29
ST4.03ch01	2068249	1,9	6,24	5,17	8,3	16,22	6,18	10,7	11,13	3,21	15,7	6,11	11,13	9,8	7,13	19,16	12,4	6,19	4,15	6,11	0,10	9,6	14,5	28,14	23,24	7,21	13,3	3,7	6,10	4,5	18,13	17,9	15,11	11,10	11,16	26,9	42,3	5,17	10,6	22,8	57,0	7,20	11,15	8,17	17,6	8,9	0,10	12,5	22,15
ST4.03ch01	2068305	7,3	6,24	9,13	11,0	28,10	19,5	17,0	18,6	16,8	18,4	13,4	16,8	12,5	12,8	35,0	13,3	14,11	18,1	6,11	3,7	9,6	14,5	38,4	23,24	28,0	13,3	7,3	8,8	4,5	26,5	17,9	22,4	18,3	18,9	34,1	45,0	9,13	10,6	22,8	57,0	7,20	20,6	16,9	19,4	9,8	10,0	12,5	22,15
ST4.03ch01	2068333	10,0	30,0	17,5	4,7	38,0	24,0	17,0	20,4	24,0	22,0	17,0	24,0	12,5	20,0	35,0	16,0	25,0	19,0	17,0	10,0	15,0	19,0	42,0	47,0	28,0	16,0	10,0	16,0	9,0	31,0	26,0	26,0	21,0	27,0	35,0	44,0	22,0	16,0	30,0	40,16	27,0	26,0	25,0	23,0	14,3	10,0	17,0	37,0
ST4.03ch01	2068335	10,0	30,0	17,5	4,7	38,0	24,0	17,0	20,4	24,0	22,0	17,0	24,0	12,5	20,0	35,0	16,0	25,0	19,0	17,0	10,0	15,0	19,0	42,0	47,0	28,0	16,0	10,0	16,0	9,0	31,0	26,0	26,0	21,0	27,0	35,0	45,0	22,0	16,0	30,0	41,16	27,0	26,0	25,0	23,0	14,3	10,0	17,0	37,0
ST4.03ch01	2078884	0,129	54,174	0,97	25,24	61,182	42,154	89,89	56,90	63,185	74,85	41,104	64,68	27,68	129,4	86,92	88,26	103,109	35,116	21,77	0,195	118,39	81,24	109,107	97,112	44,139	81,30	30,81	80,79	34,45	53,64	50,67	52,60	67,51	29,119	86,29	103,29	71,46	60,61	82,54	77,59	27,84	52,44	28,100	51,55	87,46	0,92	102,20	42,66
ST4.03ch01	2078938	99,30	228,0	97,0	49,0	243,0	196,0	178,0	146,0	247,0	159,0	145,0	132,0	94,1	133,0	178,0	114,0	212,0	151,0	99,0	195,0	157,0	105,0	216,0	209,0	181,1	111,0	110,0	159,0	78,0	117,0	117,0	111,0	118,0	148,0	115,0	132,0	117,0	121,0	136,0	77,59	111,0	97,0	128,0	106,0	133,0	92,0	122,0	108,0
ST4.03ch01	2079218	90,18	49,0	89,37	89,0	18,13	83,0	75,0	60,22	4,0	79,30	50,55	46,11	69,22	130,0	176,0	68,0	127,0	131,0	87,0	106,41	119,0	110,0	115,42	142,0	81,35	112,0	54,49	134,0	61,0	104,0	94,0	56,30	93,0	143,0	99,0	80,32	74,0	90,0	80,0	123,0	121,0	83,22	76,27	59,30	89,0	56,19	62,0	74,0
ST4.03ch01	2079228	72,36	4,45	66,60	89,0	24,7	55,28	75,0	52,30	3,1	72,37	83,22	32,25	60,31	80,50	176,0	45,23	58,69	100,30	13,74	41,106	94,25	81,29	111,46	63,79	116,0	82,30	71,32	90,44	20,41	73,31	47,47	65,21	73,20	77,66	70,29	112,0	29,45	31,59	58,22	122,1	30,91	74,31	80,23	65,24	60,29	54,1	36,26	31,43
ST4.03ch01	2079239	108,0	49,0	97,29	54,35	31,0	83,0	75,0	63,19	4,0	109,0	105,0	57,0	75,16	130,0	176,0	68,0	127,0	131,0	87,0	147,0	119,0	110,0	156,0	141,0	115,0	112,0	103,0	134,0	61,0	104,0	94,0	86,0	92,0	143,0	99,0	112,0	74,0	90,0	80,0	89,34	121,0	105,0	103,0	89,0	67,22	75,0	62,0	74,0
ST4.03ch01	2079439	13,0	22,0	18,0	5,0	11,5	13,0	10,4	10,0	21,0	15,8	11,4	5,5	5,0	4,3	14,4	12,2	13,9	18,0	11,0	15,0	6,3	6,0	12,5	22,0	26,0	7,0	8,0	12,0	2,1	3,0	5,4	3,5	11,0	7,0	5,8	10,0	5,9	8,3	1,0	2,0	3,0	3,1	1,0	8,3	8,6	7,0	2,2	7,0
ST4.03ch01	2079490	11,2	22,0	14,4	2,3	15,0	13,0	14,0	9,1	21,0	23,0	15,0	10,0	3,2	7,0	18,0	14,0	22,0	18,0	11,0	15,0	9,0	6,0	17,0	22,0	26,0	7,0	8,0	12,0	3,0	3,0	9,0	8,0	11,0	7,0	13,0	10,0	14,0	11,0	1,0	2,0	3,0	4,0	1,0	11,0	11,3	7,0	4,0	7,0
ST4.03ch01	2079915	76,18	184,0	129,0	68,0	201,0	120,0	140,0	129,0	197,0	174,0	113,0	126,0	106,0	176,0	152,0	88,0	141,0	137,0	119,0	141,0	97,0	84,0	153,0	171,0	115,0	90,1	89,1	122,0	65,0	88,0	110,0	80,0	99,0	141,0	124,0	104,0	97,0	75,0	137,0	119,38	90,0	88,0	113,0	101,0	138,0	70,0	98,0	85,0
ST4.03ch01	2079956	67,27	184,0	129,0	56,12	201,0	120,0	103,37	129,0	144,53	174,0	113,0	126,0	106,0	176,0	114,38	88,0	141,0	106,31	119,0	141,0	97,0	84,0	153,0	171,0	115,0	91,0	90,0	122,0	65,0	68,20	110,0	80,0	71,28	104,37	124,0	104,0	97,0	75,0	137,0	157,0	90,0	88,0	113,0	101,0	139,0	45,25	98,0	85,0
ST4.03ch01	2080095	0,61	41,87	19,64	38,11	39,125	48,53	66,53	43,48	34,98	47,55	32,67	37,45	28,49	80,30	92,26	46,25	49,64	57,51	20,59	0,95	49,25	39,18	71,80	68,70	24,72	34,21	11,42	43,37	23,25	34,32	35,32	34,21	42,35	17,71	39,15	68,21	33,42	26,33	32,42	82,0	28,57	34,34	29,61	38,37	59,19	0,66	48,16	36,33
ST4.03ch01	2086561	20,57	133,0	45,27	13,44	92,74	61,60	55,71	34,46	70,60	89,23	49,46	59,17	28,31	117,0	86,33	67,0	99,1	63,24	63,0	88,36	77,0	65,0	89,35	119,0	63,21	57,0	30,43	79,0	54,0	57,15	63,0	57,26	66,22	62,27	71,0	63,18	80,0	45,24	86,0	67,48	81,0	52,16	52,39	56,23	63,21	18,58	64,0	78,0
ST4.03ch01	2086654	80,26	47,130	55,65	70,0	157,46	103,38	147,0	83,29	132,56	112,46	84,24	80,22	63,22	132,27	126,0	58,25	63,86	87,27	30,66	27,102	72,17	69,18	134,42	67,78	120,0	72,21	69,31	76,31	30,34	70,23	66,44	51,25	59,19	69,60	79,21	116,0	58,48	45,47	89,23	176,0	27,101	76,25	72,30	62,23	86,31	92,0	63,23	46,44
ST4.03ch01	2086708	81,25	177,0	90,30	36,34	203,0	141,0	147,0	86,25	188,0	158,0	108,0	102,0	72,13	159,0	127,0	83,0	149,0	114,0	96,0	129,0	89,0	87,0	176,0	145,0	120,0	93,0	100,0	107,0	64,0	93,0	110,0	76,0	78,0	128,0	100,0	116,0	106,0	72,20	112,0	87,89	128,0	101,0	102,0	85,0	84,33	92,0	86,0	90,0
ST4.03ch01	2086709	69,37	177,0	120,0	48,22	203,0	141,0	115,31	112,0	148,40	158,0	108,0	102,0	85,0	159,0	102,25	83,0	149,0	72,42	96,0	129,0	89,0	87,0	175,0	145,0	120,0	93,0	100,0	106,1	64,0	75,18	110,0	76,0	62,16	89,40	100,0	116,0	106,0	92,0	112,0	176,0	128,0	101,0	102,0	85,0	116,1	64,28	86,0	90,0
ST4.03ch01	2086717	81,25	177,0	90,30	36,34	202,1	141,0	147,0	86,26	188,0	158,0	108,0	102,0	72,13	159,0	127,0	83,0	149,0	114,0	96,0	129,0	89,0	87,0	176,0	145,0	119,0	93,0	100,0	107,0	64,0	93,0	110,0	76,0	78,0	129,0	100,0	116,0	106,0	72,20	112,0	87,89	128,0	101,0	102,0	85,0	84,33	92,0	86,0	90,0
ST4.03ch01	2462152	56,0	177,0	71,40	90,0	194,0	126,0	40,0	139,50	177,0	233,0	175,0	157,0	97,27	214,0	143,0	132,0	205,0	75,0	100,0	160,0	137,0	113,0	231,0	208,0	114,0	136,0	119,0	107,0	89,0	93,0	128,0	105,0	85,0	100,0	116,0	133,0	96,0	105,0	118,0	84,38	102,0	105,31	74,0	99,27	177,0	69,0	118,0	127,0
ST4.03ch01	2463341	14,9	17,0	17,0	15,0	42,0	29,0	35,0	28,0	38,0	23,0	17,0	21,0	24,0	34,0	43,0	30,0	26,0	24,0	14,0	14,0	30,0	20,0	42,0	39,0	40,0	18,0	19,0	30,0	15,0	32,0	21,0	18,0	37,0	28,0	40,0	64,0	23,0	13,0	33,17	39,18	14,0	54,0	41,0	45,0	30,0	33,0	45,0	24,0
ST4.03ch01	2549262	24,10	62,0	45,0	20,4	76,0	60,0	47,23	56,0	60,16	70,0	34,0	35,0	32,0	61,0	42,16	34,0	52,0	34,14	31,0	48,0	22,0	44,0	74,0	70,0	62,0	30,0	29,0	36,0	26,0	35,11	54,0	49,0	31,13	44,9	42,0	52,0	44,0	46,0	59,0	80,0	47,0	54,0	52,0	46,0	46,0	32,13	26,0	43,0
ST4.03ch01	2549280	34,0	62,0	45,0	24,0	76,0	60,0	70,0	56,0	76,0	70,0	34,0	35,0	32,0	61,0	43,15	34,0	52,0	39,9	31,0	48,0	22,0	44,0	74,0	70,0	62,0	30,0	29,0	36,0	26,0	46,0	54,0	49,0	44,0	53,0	42,0	52,0	43,1	46,0	59,0	80,0	47,0	54,0	52,0	32,0	46,0	35,10	26,0	43,0
ST4.03ch01	2550140	6,0	17,0	16,0	1,0	20,0	7,8	20,0	9,0	15,0	7,0	5,0	7,0	4,0	4,0	7,3	8,0	11,0	13,3	0,0	9,0	7,0	7,0	26,0	5,0	32,0	10,0	15,0	10,0	6,0	4,0	3,0	5,0	10,0	5,0	8,0	23,1	7,0	4,0	15,0	13,0	6,0	11,0	23,0	13,0	2,0	8,4	13,0	0,0
ST4.03ch01	2557844	31,12	59,0	46,0	9,3	43,35	55,14	10,21	44,0	46,39	25,21	16,22	29,0	31,0	37,15	36,16	38,0	43,14	18,13	7,19	10,22	29,9	28,11	58,0	73,0	22,24	22,8	24,0	33,7	15,7	21,17	28,10	13,19	40,9	10,38	53,0	45,0	39,9	41,12	34,15	75,0	29,21	35,8	35,5	47,0	31,1	11,24	30,16	32,9
ST4.03ch01	2589360	14,0	84,0	50,0	12,0	66,0	17,18	36,0	20,0	40,0	79,0	59,0	39,0	21,0	48,0	45,0	51,0	58,0	55,0	42,0	68,0	43,0	46,0	72,0	82,0	66,0	32,0	38,0	26,0	36,0	44,0	44,0	61,0	37,0	54,0	57,0	77,0	41,0	48,0	73,0	38,0	61,0	33,0	48,15	25,0	38,0	15,12	60,0	54,0
ST4.03ch01	2589480	0,0	2,0	11,0	0,0	9,4	1,0	1,1	3,0	8,0	3,0	4,0	0,0	0,0	3,0	1,0	1,0	4,0	2,0	5,0	1,0	0,0	2,0	4,0	10,0	6,0	2,0	2,0	5,0	6,0	5,0	8,0	3,0	6,0	7,0	5,0	0,0	6,0	6,0	3,0	0,0	5,0	7,0	1,0	1,0	1,0	1,0	2,0	6,0
ST4.03ch01	2590386	29,0	53,0	50,0	16,0	83,0	42,0	52,0	39,0	53,0	37,0	33,0	32,0	17,3	29,0	51,0	34,0	42,0	41,0	30,0	37,0	31,0	23,0	55,0	47,20	47,0	17,0	13,0	21,0	29,0	20,25	31,13	39,0	31,0	35,10	45,0	49,0	43,0	46,0	45,0	56,19	53,0	40,0	57,0	40,0	28,0	25,0	35,0	22,17
ST4.03ch01	2590421	29,0	53,0	50,0	16,0	83,0	42,0	52,0	39,0	53,0	37,0	33,0	32,0	20,0	29,0	51,0	34,0	42,0	41,0	30,0	37,0	31,0	23,0	55,0	67,0	47,0	17,0	13,0	21,0	25,4	45,0	44,0	39,0	31,0	45,0	45,0	49,0	43,0	46,0	45,0	75,0	53,0	40,0	57,0	40,0	28,0	25,0	35,0	39,0
ST4.03ch01	2590427	20,9	26,27	20,30	16,0	44,39	6,36	36,16	15,24	22,31	15,22	16,17	24,8	10,10	13,16	43,8	14,20	27,15	25,16	9,21	10,27	21,10	15,8	42,13	38,29	13,34	12,5	6,7	12,9	13,16	32,13	23,21	25,14	24,7	13,32	39,6	49,0	22,21	24,22	33,12	75,0	19,34	26,14	24,33	18,22	22,6	8,17	26,9	17,22
ST4.03ch01	2590444	22,7	53,0	50,0	11,5	55,28	42,0	29,23	39,0	40,13	37,0	33,0	32,0	20,0	29,0	41,10	34,0	42,0	20,21	30,0	37,0	31,0	23,0	55,0	67,0	47,0	17,0	13,0	21,0	29,0	38,7	44,0	39,0	22,9	42,3	45,0	49,0	43,0	46,0	45,0	75,0	53,0	40,0	57,0	40,0	28,0	21,4	35,0	39,0
ST4.03ch01	2727947	16,0	38,0	26,0	18,0	60,0	106,0	29,0	68,0	35,0	49,0	45,0	45,0	11,4	28,7	63,0	38,0	49,0	85,0	49,0	63,0	28,0	58,0	121,0	38,27	46,0	21,0	34,0	45,0	31,2	30,16	41,6	39,0	40,0	30,9	49,8	63,0	75,0	75,0	52,0	50,13	61,0	58,11	32,0	56,0	20,0	52,0	35,0	5,20
ST4.03ch01	2727950	13,3	38,0	26,0	18,0	60,0	106,0	29,0	68,0	35,0	36,13	30,15	32,13	15,0	35,0	63,0	38,0	49,0	85,0	49,0	63,0	25,3	58,0	121,0	65,0	40,6	21,0	28,6	45,0	27,6	46,0	39,8	32,7	33,7	39,0	41,16	63,0	70,5	75,0	52,0	63,0	61,0	54,15	32,0	56,0	20,0	52,0	35,0	25,0
ST4.03ch01	2727974	14,2	38,0	26,0	15,3	60,0	106,0	24,5	67,1	27,8	49,0	45,0	45,0	15,0	35,0	56,7	38,0	49,0	78,7	49,0	63,0	28,0	58,0	121,0	65,0	46,0	21,0	34,0	45,0	33,0	39,7	47,0	39,0	36,4	30,9	57,0	63,0	75,0	75,0	52,0	63,0	61,0	69,0	32,0	56,0	20,0	48,4	35,0	25,0
ST4.03ch01	2729392	122,0	148,0	119,0	84,0	160,46	76,36	114,44	161,0	203,0	131,0	113,0	83,0	105,0	178,0	125,0	77,0	157,0	135,0	86,0	163,0	90,0	109,0	161,0	177,1	145,0	76,0	104,0	118,0	51,0	93,0	107,0	75,0	103,0	123,0	122,0	122,0	91,0	62,0	107,0	125,0	134,0	91,0	95,19	113,0	111,0	51,26	43,0	90,0
ST4.03ch01	2729414	98,23	148,0	119,0	62,22	160,46	76,36	75,83	161,0	150,52	131,0	114,0	83,0	106,0	178,0	96,29	77,0	157,0	100,35	86,0	163,0	90,0	109,0	161,0	178,0	120,25	76,0	104,0	94,23	51,0	73,20	107,0	75,0	77,26	91,32	122,0	122,0	91,0	62,0	107,0	125,0	134,0	91,0	95,19	113,0	111,0	30,47	43,0	90,0
ST4.03ch01	2729445	122,0	148,0	119,0	66,18	206,0	112,0	158,0	161,0	158,44	131,0	114,0	83,0	106,0	178,0	91,34	77,0	157,0	135,0	86,0	163,0	90,0	109,0	161,0	177,0	145,0	76,0	104,0	118,0	51,0	93,0	107,0	75,0	103,0	123,0	122,0	122,0	91,0	62,0	107,0	125,0	134,0	91,0	114,0	113,0	111,0	77,0	43,0	90,0
ST4.03ch01	2730582	16,5	50,17	33,14	20,0	87,0	40,0	36,6	52,0	78,0	49,0	33,0	41,0	34,0	52,0	73,0	34,0	48,0	42,12	32,0	31,9	38,0	41,0	84,0	72,0	56,0	31,0	24,2	35,0	27,0	54,0	65,0	37,0	40,0	42,18	45,0	59,0	47,0	52,0	62,0	80,0	31,19	52,0	45,12	30,0	38,0	35,0	45,0	43,0
ST4.03ch01	2730622	21,0	49,18	47,0	20,0	87,0	30,10	42,0	52,0	78,0	33,16	33,0	32,9	34,0	52,0	73,0	34,0	47,1	54,0	33,0	40,0	29,9	41,0	84,0	72,0	49,7	31,0	26,0	35,0	22,5	54,0	65,0	30,7	40,0	60,0	45,0	59,0	35,12	33,19	62,0	68,12	50,0	52,0	57,0	30,0	38,0	35,0	22,23	43,0
ST4.03ch01	2730641	7,14	10,57	14,33	17,3	22,65	5,35	14,28	26,26	18,60	15,34	9,24	19,22	17,17	22,30	40,33	18,15	33,15	9,45	9,24	0,40	21,17	27,14	68,16	33,39	22,34	26,5	24,2	18,16	8,19	29,25	31,34	9,28	17,23	15,45	41,4	59,0	11,36	12,40	48,14	68,12	10,40	41,11	17,40	21,9	28,10	0,35	11,34	21,22
ST4.03ch01	2730652	21,0	49,18	47,0	20,0	87,0	40,0	42,0	52,0	78,0	33,16	33,0	32,9	34,0	52,0	73,0	27,7	48,0	54,0	33,0	40,0	29,9	41,0	84,0	71,0	56,0	31,0	26,0	35,0	22,5	54,0	65,0	30,7	40,0	60,0	45,0	59,0	35,12	33,19	62,0	68,12	50,0	52,0	57,0	30,0	38,0	35,0	22,23	43,0
ST4.03ch01	2730666	7,14	10,57	14,33	17,3	22,65	5,35	14,28	26,26	18,60	15,34	9,24	19,22	17,17	22,30	40,33	18,16	33,15	9,45	9,24	0,40	21,17	27,14	68,16	33,39	22,34	26,5	24,2	18,17	8,19	29,25	31,34	9,28	17,23	15,45	41,4	59,0	11,36	12,40	48,14	68,12	10,40	41,11	17,40	21,9	28,10	0,35	11,34	21,22
ST4.03ch01	2730670	21,0	67,0	47,0	20,0	61,26	40,0	42,0	52,0	59,19	45,4	15,18	41,0	33,0	37,15	73,0	34,0	48,0	54,0	9,24	18,22	30,8	27,14	84,0	72,0	45,11	31,0	26,0	35,0	20,7	43,11	48,17	16,21	40,0	49,11	45,0	59,0	37,10	46,6	48,14	80,0	44,6	41,11	57,0	30,0	38,0	35,0	34,11	37,6
ST4.03ch01	2730730	184,0	226,0	152,0	78,47	216,66	194,0	172,66	181,0	210,0	215,0	101,43	69,82	121,0	208,0	183,56	120,0	229,0	187,0	134,0	189,0	104,43	114,0	122,101	225,0	135,0	71,74	115,39	196,0	85,0	126,0	111,32	96,25	126,0	131,0	79,62	28,94	105,33	131,0	113,31	189,0	116,0	112,38	123,0	119,0	104,75	102,0	100,0	130,0
ST4.03ch01	2730772	146,39	181,46	75,77	125,0	198,84	147,47	238,0	98,83	170,40	171,44	116,28	123,28	70,51	165,43	239,0	95,25	168,61	187,0	133,1	142,47	147,0	114,0	160,63	112,113	135,0	108,37	154,0	148,48	68,17	126,0	110,33	121,0	99,27	131,0	106,35	122,0	103,35	99,32	144,0	189,0	83,33	150,0	96,27	97,22	134,45	84,18	100,0	104,26
ST4.03ch01	2737376	1,22	0,0	0,19	0,8	0,0	0,2	0,0	1,1	0,0	0,10	1,2	0,0	0,2	0,3	1,40	1,0	0,1	0,0	0,0	0,9	1,35	0,33	0,6	0,16	0,3	0,14	0,22	1,29	0,5	0,4	0,20	0,12	0,15	0,8	0,45	0,34	1,9	0,7	0,7	0,21	0,8	0,8	0,10	0,10	1,3	0,1	0,6	1,16
ST4.03ch01	2737397	10,13	0,0	6,13	8,0	0,0	0,2	0,0	1,1	0,0	7,3	3,1	0,0	0,2	2,1	26,15	1,0	2,0	0,0	0,0	0,10	27,10	26,7	6,0	4,13	3,0	12,2	23,0	22,9	2,3	2,2	10,10	9,3	10,5	4,4	33,12	35,0	7,3	5,3	7,0	21,0	3,5	8,0	8,2	9,2	4,0	0,1	4,2	8,9
ST4.03ch01	2737526	44,0	110,0	86,0	52,0	85,35	79,0	75,0	72,0	87,23	72,20	40,28	69,0	32,0	63,17	67,0	52,0	87,0	60,0	10,28	42,34	42,12	36,13	110,0	107,0	69,11	42,0	40,0	57,0	34,7	38,10	43,11	29,24	64,0	62,24	83,0	79,0	44,19	41,21	65,17	78,0	42,16	42,13	79,0	45,0	60,0	65,0	46,17	47,5
ST4.03ch01	2737536	44,0	110,0	86,0	19,33	87,33	79,0	58,17	72,0	110,0	92,0	46,22	27,42	32,0	80,0	50,17	52,0	87,0	60,0	38,0	75,1	36,18	49,0	43,67	107,0	80,0	22,20	29,11	57,0	41,0	48,0	40,14	42,11	64,0	86,0	43,40	23,56	53,10	62,0	63,19	78,0	58,0	37,18	79,0	45,0	27,33	65,0	63,0	52,0
ST4.03ch01	2737546	33,11	82,28	44,42	52,0	98,22	62,17	75,0	31,41	72,38	69,23	50,18	59,10	15,17	68,12	67,0	43,9	60,27	60,0	38,0	54,22	54,0	49,0	87,23	51,56	80,0	32,10	40,0	41,16	30,11	48,0	40,14	53,0	42,22	86,0	55,28	79,0	48,15	44,18	82,0	78,0	49,9	55,0	59,20	35,10	51,9	53,12	63,0	36,16
ST4.03ch01	2737555	28,16	109,1	86,0	46,6	120,0	79,0	58,17	72,0	87,23	92,0	68,0	69,0	32,0	80,0	44,23	52,0	87,0	46,14	38,0	76,0	54,0	49,0	110,0	107,0	61,19	42,0	40,0	44,13	41,0	40,8	54,0	53,0	50,14	64,22	83,0	79,0	63,0	62,0	82,0	78,0	58,0	55,0	79,0	45,0	60,0	54,11	63,0	52,0
ST4.03ch01	2737560	44,0	86,24	86,0	52,0	120,0	79,0	75,0	72,0	110,0	63,29	68,0	52,17	32,0	80,0	67,0	41,11	87,0	60,0	38,0	76,0	43,11	49,0	110,0	107,0	80,0	42,0	40,0	57,0	29,12	48,0	54,0	35,18	64,0	86,0	83,0	79,0	44,19	52,10	82,0	55,23	58,0	55,0	79,0	45,0	60,0	65,0	27,36	52,0
ST4.03ch01	2737562	44,0	110,0	85,0	52,0	84,35	79,0	75,0	72,0	87,23	72,20	40,28	69,0	32,0	63,17	66,0	52,0	87,0	60,0	10,28	42,34	42,12	36,13	110,0	107,0	69,11	42,0	40,0	57,0	34,7	38,10	43,11	29,24	64,0	62,24	83,0	79,0	44,19	41,21	65,17	78,0	42,16	42,13	79,0	45,0	60,0	65,0	46,17	46,5
ST4.03ch01	2737567	40,4	110,0	75,11	52,0	119,0	79,0	75,0	59,13	110,0	92,0	68,0	69,0	27,5	80,0	65,0	51,0	87,0	60,0	38,0	76,0	54,0	49,0	110,0	107,0	79,0	42,0	40,0	57,0	41,0	48,0	54,0	53,0	64,0	86,0	83,0	79,0	63,0	61,0	82,0	56,22	58,0	44,11	79,0	42,3	60,0	65,0	63,0	52,0
ST4.03ch01	2737604	33,11	82,28	44,42	52,0	98,22	62,17	75,0	31,41	72,38	69,23	50,18	59,10	15,17	68,12	67,0	43,9	60,27	60,0	38,0	54,22	54,0	49,0	87,23	51,56	80,0	32,10	40,0	41,16	30,11	48,0	40,14	53,0	42,21	86,0	55,28	79,0	48,15	44,18	82,0	78,0	49,9	55,0	59,20	35,10	51,9	53,12	62,0	36,16
ST4.03ch01	2737621	44,0	109,1	86,0	52,0	85,35	79,0	75,0	72,0	87,23	72,20	40,28	69,0	32,0	63,17	67,0	52,0	87,0	60,0	10,28	42,34	42,12	36,13	110,0	107,0	69,11	42,0	40,0	57,0	34,7	38,10	43,11	29,24	64,0	62,24	83,0	79,0	44,19	41,21	65,17	78,0	42,16	42,13	79,0	45,0	60,0	65,0	46,17	47,5
ST4.03ch01	2754296	14,0	19,0	34,0	4,0	35,0	18,0	12,0	12,0	22,0	14,0	14,0	11,0	7,0	13,0	17,0	11,0	10,0	9,0	11,0	8,0	9,0	21,0	28,0	30,0	18,0	11,0	7,0	11,0	4,6	18,0	33,0	11,0	15,0	36,0	27,0	30,0	28,0	23,0	31,0	33,0	18,0	18,5	14,0	27,0	10,0	18,0	18,0	15,0
ST4.03ch01	2754297	13,1	3,16	25,9	3,1	35,0	16,2	6,6	9,3	17,5	7,7	14,0	9,2	7,0	8,5	13,4	1,10	3,7	3,6	9,2	5,3	7,2	3,18	24,4	30,0	11,7	8,3	1,6	4,7	8,2	18,0	33,0	7,4	9,6	26,10	27,0	19,11	17,11	17,6	19,12	28,5	9,9	23,0	8,6	21,6	9,1	18,0	5,13	15,0
ST4.03ch01	2754307	2,12	12,7	7,27	2,2	6,29	2,16	4,8	8,4	5,17	7,7	3,11	8,3	4,3	7,6	11,6	10,1	7,3	4,5	2,9	0,8	8,1	18,3	21,7	20,10	7,11	6,5	4,3	7,4	8,2	7,11	18,15	5,6	6,9	7,29	19,8	30,0	17,11	13,10	20,11	33,0	7,11	20,3	3,11	24,3	5,5	0,18	13,5	7,8
ST4.03ch01	2754320	3,11	16,3	15,18	2,2	6,29	2,16	10,2	8,4	5,17	7,7	3,11	8,3	4,3	7,6	11,6	10,1	7,3	6,3	2,9	3,5	8,1	18,3	21,7	20,10	7,11	6,5	7,0	7,4	8,2	7,11	18,15	5,6	6,9	17,19	19,8	30,0	17,11	13,10	20,11	33,0	9,9	20,3	6,8	24,3	5,5	0,18	13,5	7,8
ST4.03ch01	2754321	14,0	19,0	27,6	4,0	35,0	18,0	12,0	7,5	22,0	14,0	14,0	11,0	5,2	13,0	17,0	11,0	10,0	9,0	11,0	8,0	9,0	21,0	28,0	30,0	18,0	11,0	7,0	11,0	10,0	18,0	33,0	11,0	15,0	36,0	27,0	30,0	28,0	23,0	31,0	29,4	18,0	18,5	14,0	20,7	10,0	18,0	18,0	14,1
ST4.03ch01	2754327	14,0	19,0	34,0	4,0	25,10	18,0	12,0	12,0	16,6	10,4	5,9	11,0	7,0	10,3	17,0	11,0	10,0	9,0	2,9	4,4	8,1	18,3	28,0	30,0	14,4	11,0	7,0	11,0	9,1	13,5	25,8	5,6	15,0	29,7	27,0	30,0	23,5	18,5	20,11	33,0	15,3	20,3	14,0	27,0	10,0	18,0	13,5	13,2
ST4.03ch01	2754333	14,0	19,0	34,0	3,1	35,0	18,0	12,0	12,0	17,5	14,0	14,0	11,0	7,0	13,0	13,4	11,0	10,0	9,0	11,0	8,0	9,0	21,0	28,0	30,0	18,0	11,0	7,0	11,0	10,0	18,0	33,0	11,0	15,0	36,0	27,0	30,0	28,0	23,0	31,0	33,0	18,0	23,0	14,0	27,0	10,0	18,0	18,0	15,0
ST4.03ch01	2754335	2,12	12,7	7,27	2,2	6,29	2,16	4,8	8,4	5,17	7,7	3,11	8,3	4,3	7,6	11,6	10,1	7,3	4,5	2,9	0,8	8,1	18,3	21,7	20,10	7,11	6,5	4,3	7,4	8,2	7,11	18,15	5,6	6,9	7,29	19,8	30,0	17,11	13,10	20,11	33,0	7,11	20,3	3,11	24,3	5,5	0,18	13,5	7,8
ST4.03ch01	2754408	14,0	19,0	34,0	4,0	35,0	18,0	12,0	12,0	22,0	14,0	14,0	11,0	7,0	13,0	17,0	11,0	10,0	9,0	11,0	8,0	9,0	21,0	28,0	30,0	18,0	11,0	7,0	11,0	4,6	18,0	33,0	11,0	15,0	36,0	27,0	30,0	28,0	23,0	31,0	33,0	18,0	18,5	14,0	27,0	10,0	18,0	18,0	15,0
ST4.03ch01	2754447	14,2	61,0	6,0	60,3	84,3	16,0	53,1	9,0	11,5	52,0	38,0	109,0	25,0	65,0	38,1	15,0	19,0	3,4	8,0	4,0	53,0	8,0	118,0	108,0	4,0	45,0	34,0	5,0	29,0	54,1	77,0	58,0	6,1	36,0	81,0	92,0	64,0	41,0	34,0	89,0	1,0	56,0	2,0	6,0	85,0	1,0	67,0	52,0
ST4.03ch01	2772274	34,25	93,22	43,35	68,0	47,80	20,24	98,0	31,22	26,83	38,56	63,28	76,25	26,25	69,28	114,0	63,3	85,14	58,0	7,38	26,51	83,22	19,20	103,11	54,12	44,37	25,22	57,0	23,35	13,9	63,0	4,16	44,30	44,22	87,0	70,16	92,0	82,14	43,19	68,0	101,0	25,37	57,21	49,19	42,12	12,26	22,2	48,12	19,33
ST4.03ch01	2772280	34,25	93,22	43,35	68,0	47,80	20,24	98,0	31,22	26,83	38,56	63,28	76,25	26,25	69,28	114,0	63,3	85,14	58,0	7,38	26,51	83,22	19,20	103,11	54,12	44,37	25,22	57,0	23,35	13,9	63,0	4,16	44,30	44,22	87,0	70,16	92,0	82,14	43,19	68,0	101,0	25,37	57,21	49,19	42,12	12,26	22,2	48,12	19,33
ST4.03ch01	2802881	10,41	46,58	18,85	29,10	35,96	57,48	21,57	32,43	0,126	41,30	34,25	37,25	23,32	63,24	51,58	26,33	22,54	26,70	14,28	0,100	46,18	16,44	109,26	54,66	31,51	43,9	40,17	31,24	24,17	41,35	36,47	32,53	45,32	23,67	52,22	91,0	73,19	43,48	79,27	129,0	30,75	74,26	18,56	58,20	60,23	17,60	45,19	38,41
ST4.03ch01	2802897	51,0	76,28	103,0	22,17	96,35	105,0	57,21	75,0	126,0	46,25	25,34	25,37	55,0	71,16	84,25	59,0	76,0	96,0	42,0	100,0	34,30	60,0	61,74	120,0	82,0	28,24	39,18	55,0	31,10	76,0	63,20	53,32	77,0	90,0	43,31	28,63	19,73	91,0	85,21	108,21	105,0	81,19	74,0	78,0	44,39	77,0	36,28	59,20
ST4.03ch01	2802909	10,41	46,58	18,85	29,10	35,96	32,73	21,57	32,43	0,126	41,30	34,25	37,25	23,32	63,24	51,58	26,33	41,35	26,70	14,28	0,100	46,18	44,16	109,26	54,66	31,51	43,9	40,17	31,24	23,17	41,35	36,47	32,53	45,32	23,67	52,22	91,0	73,19	43,48	79,27	129,0	30,75	74,26	39,35	58,20	60,23	0,77	45,19	38,41
ST4.03ch01	2806019	43,0	73,0	15,16	25,0	76,0	53,0	66,0	12,21	47,0	49,0	39,0	32,0	5,6	48,0	75,0	22,0	55,0	58,0	50,0	34,0	42,0	36,0	45,0	38,0	53,0	26,0	32,0	32,0	20,0	37,0	39,0	39,0	33,0	68,0	31,0	57,0	31,0	34,0	63,0	60,10	34,0	43,7	35,1	22,5	37,0	30,0	44,0	32,0
ST4.03ch01	2806042	43,0	48,25	31,0	25,0	76,0	53,0	66,0	33,0	47,0	37,12	39,0	22,10	11,0	48,0	75,0	22,0	55,0	58,0	50,0	34,0	30,12	36,0	45,0	38,0	53,0	26,0	32,0	32,0	14,6	37,0	38,0	31,8	33,0	68,0	31,0	57,0	23,7	34,0	63,0	44,26	34,0	50,0	36,0	27,0	37,0	30,0	22,22	32,0
ST4.03ch01	2824168	21,0	26,0	4,0	0,1	12,0	42,0	8,8	21,0	9,4	22,0	3,0	6,0	5,0	25,0	16,4	24,3	34,4	19,6	22,0	3,0	21,0	21,0	34,0	16,0	53,0	22,0	25,0	29,0	7,0	7,10	17,0	10,0	29,5	3,3	13,0	39,0	10,0	25,0	42,0	46,0	16,0	20,0	21,0	26,0	28,0	5,2	24,0	9,0
ST4.03ch01	2835889	84,0	157,0	93,0	46,0	191,1	128,1	128,0	92,0	151,0	140,0	83,0	96,0	74,0	136,0	122,0	85,0	89,0	95,0	93,0	110,0	84,0	47,0	162,1	168,0	111,0	71,0	96,0	85,0	58,0	66,0	85,0	90,0	95,0	91,0	82,0	101,0	117,0	80,0	108,0	146,0	119,1	77,0	59,0	73,22	105,0	71,0	85,0	78,0
ST4.03ch01	2835891	53,31	157,0	93,0	27,19	192,0	129,0	95,33	92,0	108,43	140,0	83,0	96,0	74,0	136,0	98,24	66,20	90,31	72,23	93,0	110,0	84,0	73,0	163,0	168,0	111,0	71,0	96,0	85,0	58,0	64,2	85,0	90,0	85,10	69,22	82,0	101,0	117,0	80,0	108,0	146,0	120,0	77,0	76,0	95,0	105,0	70,0	85,0	78,0
ST4.03ch01	2835897	73,11	119,38	71,22	46,0	192,0	129,0	86,42	92,0	151,0	140,0	83,0	96,0	74,0	136,0	122,0	86,0	121,0	72,23	93,0	52,58	84,0	73,0	163,0	168,0	111,0	71,0	76,20	85,0	58,0	37,29	85,0	90,0	95,0	48,43	82,0	101,0	117,0	71,9	83,25	146,0	87,33	77,0	64,12	95,0	105,0	71,0	85,0	78,0
ST4.03ch01	2835984	53,31	157,0	93,0	27,19	143,49	97,32	73,55	92,0	108,43	140,0	83,0	96,0	74,0	136,0	98,24	66,20	90,31	72,23	93,0	110,0	84,0	73,0	163,0	168,0	111,0	71,0	96,0	85,0	58,0	64,2	85,0	90,0	85,10	69,22	82,0	101,0	117,0	80,0	108,0	146,0	120,0	77,0	76,0	95,0	105,0	46,25	85,0	78,0
ST4.03ch01	2835991	55,29	73,84	22,71	46,0	149,43	95,34	86,42	44,48	78,72	81,59	40,43	76,20	37,37	97,39	122,0	59,27	92,29	72,23	93,0	23,87	84,0	73,0	127,36	70,98	92,19	57,14	76,20	65,20	41,17	37,29	66,19	65,25	64,31	48,43	52,30	101,0	86,31	50,30	83,25	146,0	57,63	77,0	39,37	81,14	82,23	53,18	85,0	54,24
ST4.03ch01	2836016	78,45	178,85	102,38	77,0	203,0	122,0	55,57	190,0	181,0	223,0	204,0	157,0	147,0	252,0	156,0	101,0	165,0	100,40	149,0	95,105	185,0	135,0	247,0	213,0	113,0	157,0	102,36	137,0	103,0	76,31	125,0	136,0	81,0	30,70	133,0	134,0	152,0	96,25	91,31	195,0	120,42	112,0	108,12	150,0	176,0	41,0	100,0	121,0
ST4.03ch01	2857176	41,107	68,199	0,164	115,0	206,79	57,167	138,51	0,188	148,147	38,148	95,80	121,45	41,98	113,100	158,42	65,69	108,105	41,134	96,36	51,132	105,28	101,19	95,101	108,105	126,78	77,63	35,97	31,112	74,27	101,38	98,37	79,31	33,81	70,83	97,32	110,37	92,32	1,106	25,102	106,85	34,102	92,29	34,89	21,80	94,73	45,63	74,26	98,35
ST4.03ch01	2857241	41,107	68,199	39,125	115,0	206,79	113,112	138,51	50,138	148,147	38,148	95,80	121,45	74,65	113,100	200,0	65,69	108,105	91,84	96,36	51,133	105,28	101,19	95,101	108,105	167,37	77,63	35,97	31,112	74,27	101,38	98,37	79,31	33,81	70,83	97,32	110,37	92,32	1,106	25,102	156,35	34,102	121,0	35,88	45,56	94,73	78,30	74,26	98,35
ST4.03ch01	2951270	117,31	144,38	82,66	97,0	111,129	117,32	207,0	70,61	55,164	93,89	75,59	88,34	56,51	132,41	174,0	98,18	114,57	151,1	40,90	63,90	65,32	68,24	156,48	117,90	134,37	87,26	118,0	100,33	25,32	122,0	66,53	43,48	80,23	131,0	93,23	125,0	103,20	97,32	136,0	190,0	53,50	76,34	91,23	80,28	119,31	90,24	72,16	50,40
ST4.03ch01	2951280	38,110	102,79	44,104	78,19	52,188	38,111	55,152	70,61	0,219	93,89	75,59	88,34	56,51	132,41	128,46	73,43	81,90	74,78	41,89	0,153	65,32	68,24	156,48	117,90	89,82	87,26	91,27	65,68	25,32	62,60	66,53	43,48	50,53	26,104	93,23	125,0	103,20	59,70	93,43	190,0	25,78	76,34	60,54	80,28	119,31	18,96	72,16	50,40
ST4.03ch01	2951299	105,43	181,1	148,0	78,19	240,0	149,0	165,42	131,0	164,55	181,1	134,0	122,0	107,0	173,0	128,46	91,25	138,33	118,34	129,0	153,0	97,0	92,0	204,0	207,0	171,0	112,1	118,0	133,0	57,0	97,25	119,0	91,0	73,30	98,33	116,0	125,0	123,0	129,0	136,0	189,0	103,0	110,0	113,0	108,0	150,0	75,39	88,0	90,0
ST4.03ch01	2951351	38,110	102,80	44,104	78,19	52,188	78,71	55,152	70,61	0,219	93,89	75,59	88,34	56,51	131,41	128,46	73,43	81,90	74,78	40,90	0,153	65,32	68,24	156,48	117,90	89,82	87,26	91,27	65,68	25,32	62,60	66,53	43,48	50,53	26,105	93,23	125,0	103,20	59,70	93,43	190,0	25,78	76,34	60,54	80,28	119,31	18,96	72,16	50,40
ST4.03ch01	3111748	83,0	61,106	65,41	44,25	191,0	38,98	54,49	84,87	159,0	89,87	148,0	126,41	107,29	120,114	94,53	71,26	112,65	0,79	75,34	81,0	44,77	79,31	174,61	170,50	38,160	107,38	23,53	42,110	72,24	47,0	111,0	77,29	23,48	46,0	76,34	97,44	93,33	39,50	28,70	35,157	58,41	82,26	71,29	51,50	136,50	32,54	22,77	112,0
ST4.03ch01	3111767	83,0	60,107	65,41	44,25	190,1	38,98	54,49	84,87	159,0	89,88	148,0	126,41	107,29	120,114	94,52	71,26	112,65	0,79	75,34	80,1	44,77	79,31	173,62	170,50	81,117	107,38	23,53	42,110	72,24	47,0	111,0	77,29	23,48	46,0	76,34	96,44	93,33	40,50	28,70	35,158	58,41	82,26	71,29	51,50	136,50	32,54	22,77	112,0
ST4.03ch01	3111774	83,0	60,107	65,41	44,25	190,1	38,98	54,49	84,87	159,0	89,88	148,0	126,41	107,29	119,114	94,53	71,26	112,65	0,79	75,34	80,1	44,77	79,31	173,62	170,50	38,160	107,38	23,53	42,110	72,24	47,0	111,0	77,29	23,48	46,0	76,34	97,44	93,33	40,50	28,70	35,158	58,41	82,26	71,29	51,50	136,50	32,54	22,77	112,0
ST4.03ch01	3111789	83,0	167,0	106,0	69,0	145,46	136,0	103,0	171,0	122,37	177,0	148,0	167,0	136,0	234,0	147,0	97,0	177,0	79,0	34,75	52,29	103,18	91,19	235,0	220,0	160,38	145,0	76,0	152,0	72,24	47,0	85,26	86,20	71,0	46,0	110,0	141,0	126,0	90,0	98,0	193,0	75,24	82,26	100,0	101,0	186,0	86,0	77,22	94,18
ST4.03ch01	3111824	83,0	60,107	65,41	44,25	190,1	38,98	54,49	84,87	159,0	89,88	148,0	126,41	107,29	120,114	94,53	71,26	112,65	0,79	75,34	80,1	44,76	79,31	174,61	169,50	38,160	107,38	23,53	42,110	71,25	47,0	111,0	77,29	23,48	46,0	76,34	97,44	93,33	40,50	28,70	35,158	58,41	82,26	71,29	51,50	136,50	32,54	22,77	112,0
ST4.03ch01	3113317	62,29	162,0	113,0	48,14	190,0	142,0	149,0	122,0	126,33	159,0	122,0	103,0	85,0	123,0	114,31	67,26	115,49	92,40	90,0	140,0	107,0	101,0	176,0	143,0	129,0	82,0	90,0	103,0	52,0	63,21	109,0	98,0	88,27	95,23	108,0	106,0	94,0	103,0	128,0	158,0	102,0	112,0	122,0	85,0	97,0	76,21	64,0	93,0
ST4.03ch01	3113320	24,67	0,162	0,113	31,31	54,136	0,142	34,115	0,122	0,159	0,159	57,65	49,53	18,67	28,95	71,74	20,73	40,124	0,132	0,90	0,140	26,81	53,48	95,81	43,100	0,129	47,35	25,65	0,103	10,42	42,42	59,50	30,68	0,115	31,87	50,58	83,23	50,44	0,103	28,100	42,116	0,102	60,52	30,92	0,85	47,50	0,97	0,64	46,47
ST4.03ch01	3113674	44,0	61,28	34,16	43,5	141,0	71,24	45,28	38,53	107,0	74,20	70,0	72,0	80,0	52,61	106,0	36,16	63,18	40,18	50,11	49,0	44,20	48,12	85,30	118,19	61,22	54,14	15,26	43,25	39,0	86,0	86,0	73,0	36,23	46,0	47,22	46,19	71,0	13,20	24,47	45,55	32,25	61,0	52,19	44,33	64,19	79,0	50,12	64,0
ST4.03ch01	3113733	11,33	0,89	0,50	0,48	0,141	0,95	0,73	0,91	0,107	0,94	0,70	0,73	0,80	0,113	0,106	0,52	16,65	0,58	0,61	0,49	0,64	36,24	0,115	0,137	0,83	0,68	0,41	0,68	0,40	0,86	0,86	0,73	0,59	0,46	0,69	0,65	0,71	0,33	0,71	18,82	0,57	0,61	22,49	0,77	0,84	0,79	0,62	0,64
ST4.03ch01	3113742	44,0	89,0	50,0	48,0	141,0	66,29	73,0	91,0	107,0	94,0	70,0	73,0	80,0	113,0	106,0	52,0	81,0	58,0	61,0	49,0	64,0	60,0	115,0	137,0	83,0	68,0	41,0	68,0	40,0	86,0	86,0	72,0	59,0	46,0	69,0	65,0	71,0	33,0	71,0	100,0	57,0	61,0	71,0	77,0	84,0	55,24	62,0	64,0
ST4.03ch01	3124613	99,35	87,0	158,0	80,15	65,0	173,1	130,0	146,0	2,0	179,0	99,0	90,0	80,0	165,0	133,41	66,4	146,14	123,9	118,0	190,0	137,0	113,0	211,0	228,0	165,0	122,0	105,0	133,0	69,0	112,17	114,0	112,0	82,30	109,24	124,0	131,0	105,0	114,0	120,0	169,0	135,0	106,0	133,0	112,0	125,0	70,14	104,0	99,0
ST4.03ch01	3124736	116,0	155,0	138,0	96,0	249,0	134,0	178,0	137,0	206,0	165,0	131,0	130,0	109,0	180,0	190,0	106,0	210,0	145,0	110,0	181,0	115,0	97,0	187,0	198,0	156,0	100,0	116,0	148,0	52,17	101,0	106,0	97,0	100,0	131,0	124,0	115,0	101,0	86,0	135,0	175,0	110,0	83,25	128,0	124,0	109,0	101,0	99,0	106,0
ST4.03ch01	3124737	92,24	155,0	138,0	75,21	249,0	134,0	178,0	137,0	156,50	165,0	130,1	130,0	109,0	180,0	128,62	85,21	160,50	100,45	110,0	181,0	115,0	97,0	187,0	198,0	120,36	100,0	115,1	148,0	69,0	80,21	106,0	97,0	80,20	102,29	124,0	116,0	101,0	86,0	135,0	175,0	110,0	108,0	128,0	124,0	109,0	78,23	99,0	106,0
ST4.03ch01	3124800	116,0	116,39	138,0	96,0	249,0	134,0	178,0	137,0	206,0	122,43	131,0	99,31	109,0	180,0	190,0	106,0	210,0	145,0	110,0	181,0	88,27	97,0	187,0	198,0	156,0	100,0	116,0	148,0	55,14	101,0	106,0	70,27	99,0	131,0	124,0	116,0	74,27	86,0	135,0	125,50	110,0	108,0	128,0	124,0	109,0	101,0	51,48	106,0
ST4.03ch01	3124810	92,24	155,0	138,0	75,21	249,0	134,0	178,0	137,0	156,50	165,0	131,0	129,1	109,0	180,0	128,62	85,21	160,50	100,45	110,0	181,0	115,0	97,0	187,0	198,0	156,0	100,0	116,0	148,0	69,0	80,21	106,0	97,0	80,20	102,29	124,0	116,0	101,0	86,0	135,0	175,0	110,0	108,0	128,0	124,0	109,0	78,23	99,0	106,0
ST4.03ch01	3155020	110,1	123,52	121,30	56,22	171,0	113,48	123,52	68,72	133,0	130,48	121,0	131,0	73,0	95,46	164,0	65,49	119,48	112,44	0,28	124,0	54,22	62,28	126,48	136,0	59,27	74,19	39,40	53,57	42,0	90,0	68,0	75,0	84,23	133,0	110,0	99,24	119,0	43,57	58,78	135,48	65,23	31,0	93,36	30,57	90,35	106,0	48,24	92,0
ST4.03ch01	3155029	111,0	175,0	151,0	78,0	171,0	119,42	175,0	140,0	133,0	178,0	121,0	131,0	73,0	141,0	164,0	114,0	167,0	156,0	28,0	124,0	76,0	91,0	173,0	135,0	53,34	93,0	79,0	85,25	42,0	90,0	68,0	75,0	107,0	133,0	110,0	123,0	119,0	100,0	136,0	183,0	88,0	31,0	129,0	87,0	125,0	77,28	72,0	92,0
ST4.03ch01	3155036	111,0	175,0	151,0	78,0	171,0	119,42	175,0	140,0	133,0	178,0	121,0	131,0	72,1	141,0	164,0	114,0	167,0	155,0	28,0	124,0	76,0	91,0	174,0	136,0	53,34	93,0	79,0	85,25	42,0	90,0	68,0	75,0	107,0	132,0	110,0	123,0	119,0	100,0	136,0	183,0	88,0	31,0	129,0	87,0	125,0	77,29	72,0	92,0
ST4.03ch01	3155077	74,37	129,46	74,77	78,0	110,61	122,39	175,0	72,68	37,96	89,89	68,53	96,35	28,45	100,41	164,0	92,22	130,37	156,0	28,0	88,36	76,0	90,1	121,53	65,71	86,1	66,27	79,0	82,28	21,20	90,0	43,25	45,30	82,25	133,0	89,21	123,0	89,30	75,25	136,0	183,0	53,35	31,0	91,38	57,30	102,23	83,22	72,0	62,30
ST4.03ch01	3155082	111,0	175,0	151,0	78,0	171,0	161,0	175,0	140,0	133,0	177,0	121,0	131,0	73,0	141,0	122,42	114,0	167,0	114,42	28,0	124,0	76,0	91,0	174,0	136,0	87,0	93,0	79,0	110,0	42,0	90,0	68,0	75,0	107,0	133,0	110,0	123,0	119,0	100,0	136,0	183,0	88,0	31,0	129,0	87,0	125,0	73,33	72,0	92,0
ST4.03ch01	3155090	111,0	175,0	151,0	78,0	171,0	160,0	175,0	140,0	132,0	178,0	121,0	131,0	73,0	141,0	122,42	114,0	167,0	115,41	28,0	124,0	76,0	91,0	174,0	136,0	87,0	93,0	79,0	110,0	42,0	90,0	68,0	75,0	107,0	133,0	110,0	123,0	119,0	100,0	136,0	183,0	88,0	31,0	129,0	87,0	125,0	73,33	72,0	92,0
ST4.03ch01	3294506	45,15	143,0	89,0	49,0	139,0	104,0	100,0	96,0	132,0	93,0	76,0	68,0	59,0	110,0	83,0	76,0	101,0	89,0	66,0	87,0	56,0	63,0	100,0	114,1	77,0	51,0	53,0	60,0	44,0	56,0	72,0	70,0	68,0	65,0	77,0	73,0	57,0	86,0	71,0	82,30	79,0	56,0	81,0	70,0	88,0	85,0	71,0	66,0
ST4.03ch01	3294533	0,60	44,99	1,88	0,49	0,139	0,104	0,100	0,96	25,107	20,73	0,76	14,54	0,59	17,93	0,83	0,76	0,101	0,89	0,66	0,87	12,44	17,46	0,101	26,89	0,77	0,51	0,53	0,60	14,30	0,56	0,72	16,54	0,68	0,65	24,53	0,73	15,42	0,86	0,71	54,58	0,79	0,56	0,81	0,70	0,88	0,85	40,31	0,66
ST4.03ch01	3294575	60,0	143,0	89,0	44,5	102,37	104,0	76,24	96,0	132,0	93,0	37,39	29,39	59,0	78,32	60,23	76,0	101,0	89,0	66,0	87,0	40,16	63,0	45,56	115,0	77,0	30,21	37,16	60,0	44,0	56,0	29,43	53,17	68,0	65,0	43,34	16,57	31,26	86,0	50,21	112,0	79,0	38,18	68,13	70,0	48,40	85,0	71,0	31,35
ST4.03ch01	3294589	49,11	107,36	59,30	49,0	139,0	104,0	51,49	96,0	132,0	93,0	76,0	68,0	59,0	109,0	83,0	76,0	78,23	62,26	66,0	40,46	56,0	62,0	101,0	115,0	77,0	51,0	41,12	60,0	44,0	46,10	72,0	70,0	68,0	34,31	77,0	73,0	57,0	70,16	53,18	112,0	55,24	42,14	61,20	51,19	88,0	85,0	71,0	66,0
ST4.03ch01	3294590	60,0	143,0	89,0	49,0	100,39	83,21	100,0	96,0	91,41	93,0	76,0	68,0	40,19	110,0	61,22	76,0	101,0	65,24	18,48	58,29	39,17	46,17	101,0	115,0	53,24	51,0	53,0	60,0	34,10	56,0	58,14	54,16	68,0	65,0	77,0	73,0	57,0	86,0	71,0	112,0	61,18	46,10	81,0	70,0	88,0	62,23	56,15	66,0
ST4.03ch01	3294608	49,11	107,36	59,30	49,0	139,0	104,0	75,25	96,0	132,0	93,0	76,0	68,0	59,0	110,0	83,0	76,0	101,0	62,27	66,0	41,46	56,0	63,0	101,0	115,0	77,0	51,0	41,12	60,0	44,0	46,10	72,0	70,0	68,0	34,31	77,0	73,0	57,0	70,16	53,18	112,0	55,24	42,14	61,20	51,19	88,0	85,0	71,0	66,0
ST4.03ch01	3294609	60,0	70,73	77,12	25,24	67,72	45,59	49,51	53,43	107,25	53,40	37,39	15,53	48,11	42,68	37,46	53,23	51,50	72,17	48,18	87,0	17,39	34,29	24,77	86,29	38,39	17,34	12,41	16,44	19,25	27,29	14,58	37,33	34,34	52,13	43,34	0,73	16,41	41,45	18,53	57,55	61,17	24,32	41,40	35,35	23,65	70,15	15,56	0,66
ST4.03ch01	3294612	60,0	143,0	89,0	49,0	139,0	73,31	100,0	96,0	132,0	93,0	76,0	68,0	59,0	110,0	60,23	76,0	101,0	89,0	66,0	87,0	56,0	63,0	101,0	87,28	77,0	51,0	53,0	60,0	44,0	39,17	57,15	70,0	68,0	65,0	77,0	73,0	57,0	86,0	49,22	112,0	79,0	56,0	81,0	70,0	88,0	70,15	71,0	55,11
ST4.03ch01	3344303	12,0	59,0	33,0	9,0	37,0	14,10	33,0	30,0	45,0	20,0	21,0	21,0	7,5	21,0	24,13	22,0	39,0	25,0	23,0	25,0	26,0	34,0	44,0	38,11	47,0	8,0	19,0	28,0	7,6	13,18	25,7	25,0	31,0	31,7	31,0	39,0	34,0	28,0	24,9	51,0	38,0	33,5	29,0	34,0	14,0	15,7	35,0	18,4
ST4.03ch01	3344341	10,2	59,0	33,0	4,5	37,0	24,0	33,0	30,0	38,7	20,0	21,0	21,0	12,0	21,0	32,5	16,6	39,0	19,6	23,0	25,0	26,0	34,0	44,0	49,0	47,0	8,0	19,0	28,0	13,0	23,8	32,0	25,0	25,6	30,8	31,0	39,0	34,0	28,0	33,0	52,0	38,0	38,0	29,0	34,0	14,0	11,11	35,0	22,0
ST4.03ch01	3344345	12,0	59,0	33,0	7,2	28,9	24,0	26,7	30,0	32,13	12,8	14,7	11,10	12,0	13,8	27,10	22,0	39,0	25,0	23,0	25,0	20,6	34,0	19,25	49,0	36,11	5,3	11,8	28,0	13,0	31,0	17,15	19,6	31,0	38,0	14,17	6,33	17,17	28,0	25,8	52,0	38,0	31,7	25,4	34,0	7,7	22,0	35,0	13,9
ST4.03ch01	3344360	12,0	59,0	33,0	7,2	28,9	24,0	26,7	30,0	32,13	12,8	14,7	11,10	12,0	13,8	27,10	22,0	39,0	25,0	23,0	25,0	20,6	34,0	19,25	49,0	47,0	5,3	11,8	28,0	13,0	31,0	17,15	19,6	31,0	38,0	14,16	5,33	17,17	28,0	25,8	52,0	38,0	31,7	25,4	34,0	7,7	22,0	35,0	13,8
ST4.03ch01	3344383	12,0	59,0	33,0	9,0	37,0	24,0	22,11	30,0	45,0	20,0	21,0	21,0	12,0	21,0	28,9	22,0	30,9	16,9	23,0	25,0	26,0	34,0	44,0	49,0	39,8	8,0	19,0	28,0	13,0	31,0	32,0	25,0	31,0	38,0	31,0	39,0	34,0	28,0	33,0	52,0	38,0	38,0	29,0	34,0	14,0	22,0	35,0	22,0
ST4.03ch01	3344391	12,0	59,0	33,0	9,0	28,9	24,0	33,0	30,0	28,17	20,0	21,0	21,0	8,4	21,0	37,0	22,0	39,0	25,0	13,10	21,4	22,4	26,8	44,0	49,0	35,12	8,0	19,0	28,0	11,2	31,0	22,10	16,9	31,0	38,0	31,0	39,0	34,0	28,0	33,0	52,0	25,13	25,13	29,0	34,0	14,0	22,0	28,7	22,0
ST4.03ch01	3344392	9,3	46,13	19,14	0,9	9,28	0,24	8,25	10,20	17,28	9,11	0,21	6,15	4,8	7,14	9,28	0,22	15,24	14,11	15,8	23,2	16,10	25,9	0,44	9,40	12,35	0,8	5,14	0,28	4,9	5,26	10,22	17,8	8,23	23,15	9,22	0,39	9,25	6,22	16,17	52,0	20,18	26,12	21,8	21,13	0,14	3,19	27,8	0,22
ST4.03ch01	3344403	12,0	59,0	33,0	7,2	28,9	24,0	26,7	30,0	32,13	12,8	14,7	11,10	12,0	13,8	27,10	22,0	39,0	25,0	23,0	25,0	20,6	34,0	19,25	49,0	39,8	5,3	11,8	28,0	13,0	31,0	17,15	19,6	31,0	38,0	14,17	6,33	17,17	28,0	25,8	52,0	38,0	31,7	25,4	34,0	7,7	22,0	35,0	13,9
ST4.03ch01	3348416	64,0	79,25	81,0	34,0	138,0	75,0	98,0	80,0	132,0	63,22	88,0	37,15	52,0	94,0	80,0	65,0	89,0	64,0	65,0	93,0	52,16	57,0	112,0	83,0	123,0	68,0	55,0	67,0	17,7	34,0	58,0	51,19	66,0	61,0	73,0	74,0	50,14	91,0	67,0	81,26	71,0	64,0	85,0	51,22	80,0	49,0	39,33	42,0
ST4.03ch01	3348637	0,46	30,35	16,49	0,31	0,95	0,61	0,59	9,40	0,94	18,33	0,51	11,34	0,32	9,37	0,59	0,49	11,48	0,41	0,34	0,53	11,36	24,21	0,82	15,59	0,49	0,35	0,29	0,36	3,14	0,59	0,53	13,39	14,45	0,64	18,46	0,53	7,32	0,68	13,43	68,25	0,50	0,59	16,33	19,37	0,48	0,45	25,24	0,45
ST4.03ch01	3350047	62,0	111,29	95,24	60,0	156,0	153,0	137,0	85,23	127,0	175,0	139,0	117,0	59,0	155,0	139,0	73,0	100,46	128,0	32,0	81,0	75,0	35,21	157,0	179,0	124,0	107,0	91,0	101,0	37,1	99,0	71,1	73,0	69,23	117,0	111,0	114,0	118,0	94,0	73,43	82,39	64,0	66,0	84,26	109,0	130,0	116,0	64,0	90,0
ST4.03ch01	3350048	62,0	140,0	119,0	60,0	156,0	153,0	102,35	107,0	127,0	175,0	139,0	117,0	59,0	155,0	101,38	74,0	117,29	96,32	32,0	81,0	75,0	56,0	157,0	179,0	124,0	108,0	91,0	102,0	38,0	99,0	73,0	73,0	92,0	117,0	111,0	114,0	118,0	94,0	116,0	121,0	64,0	66,0	110,0	109,0	130,0	95,22	64,0	90,0
ST4.03ch01	3350058	39,23	140,0	50,69	46,14	109,47	112,41	137,0	52,56	82,45	85,90	70,69	88,29	15,44	120,35	139,0	51,23	112,34	128,0	32,0	51,30	75,0	56,0	121,36	84,95	124,0	76,32	91,0	75,27	24,14	99,0	73,0	51,22	69,23	117,0	74,36	114,0	88,30	66,28	115,1	121,0	41,23	66,0	84,26	71,38	94,36	88,29	64,0	90,0
ST4.03ch01	3350098	39,23	140,0	50,69	46,14	109,47	112,41	137,0	52,56	82,45	84,91	70,69	88,29	15,44	120,35	138,1	51,23	112,34	128,0	32,0	51,30	75,0	56,0	121,36	84,95	123,1	76,32	91,0	75,27	24,14	99,0	73,0	51,22	69,23	117,0	75,36	114,0	88,30	67,27	116,0	121,0	41,23	66,0	84,26	71,38	94,36	88,29	64,0	90,0
ST4.03ch01	3350139	62,0	108,32	119,0	45,15	97,59	119,34	101,36	79,29	127,0	175,0	139,0	117,0	59,0	117,38	139,0	41,33	109,37	92,36	15,17	81,0	47,28	40,16	116,41	179,0	93,31	84,24	41,50	53,49	38,0	99,0	73,0	73,0	71,21	117,0	111,0	94,20	118,0	45,49	116,0	121,0	47,17	66,0	110,0	87,22	107,23	116,0	45,19	65,25
ST4.03ch01	3350145	49,13	99,41	93,26	60,0	156,0	153,0	110,27	108,0	126,0	175,0	139,0	117,0	59,0	155,0	139,0	74,0	146,0	96,32	17,15	30,51	75,0	56,0	157,0	179,0	124,0	108,0	69,22	102,0	38,0	82,17	73,0	73,0	92,0	69,48	111,0	114,0	118,0	77,17	88,28	120,0	40,24	47,19	82,28	91,18	130,0	117,0	64,0	90,0
ST4.03ch01	3350187	65,10	10,18	65,12	48,0	7,0	36,14	32,10	48,0	0,0	72,0	39,0	20,0	36,0	43,0	93,23	32,0	92,0	39,42	11,7	20,20	61,0	39,0	65,0	84,0	25,0	52,0	39,10	66,0	41,0	53,7	38,0	33,0	73,0	51,35	58,0	60,0	49,0	33,10	41,10	90,0	26,14	27,12	45,6	34,10	51,0	28,17	41,0	45,0
ST4.03ch01	3350223	0,51	0,28	0,77	0,48	0,7	0,50	0,42	0,48	0,0	0,72	0,39	0,20	0,36	8,35	0,115	0,32	0,92	0,81	0,18	0,40	0,60	13,26	0,65	17,68	0,25	0,53	0,49	0,66	0,41	0,60	0,38	0,33	0,73	0,86	12,46	0,60	0,49	0,43	0,51	15,49	0,41	0,39	0,51	0,44	0,51	0,45	0,41	0,45
ST4.03ch01	3350261	76,0	28,0	77,0	40,8	4,3	50,0	38,4	48,0	0,0	61,11	29,10	15,5	36,0	38,5	86,30	32,0	92,0	81,0	18,0	40,0	43,18	39,0	42,23	85,0	25,0	34,19	37,12	66,0	41,0	60,0	19,19	27,6	73,0	86,0	25,33	16,44	32,17	43,0	46,5	91,0	41,0	27,12	42,9	44,0	32,19	45,0	41,0	22,23
ST4.03ch01	3350266	56,20	28,0	37,40	32,16	7,0	37,13	42,0	25,23	0,0	37,34	10,29	16,4	7,29	25,18	116,0	18,14	77,15	81,0	18,0	20,20	61,0	39,0	41,24	44,40	25,0	37,16	49,0	45,21	25,16	60,0	38,0	22,11	56,17	86,0	45,13	60,0	38,11	33,10	51,0	91,0	28,13	39,0	38,13	32,12	35,16	38,7	41,0	45,0
ST4.03ch01	3485091	33,0	51,0	42,0	20,0	56,0	48,0	49,0	50,0	49,0	60,0	32,0	46,0	25,0	51,0	31,0	21,0	57,0	53,0	7,0	37,0	25,0	15,0	66,0	68,0	23,0	30,0	24,0	37,0	19,0	42,0	29,0	18,0	27,0	43,0	26,0	43,0	53,0	42,0	33,6	45,0	25,0	25,0	46,0	36,0	34,0	37,0	29,0	29,0
ST4.03ch01	3485143	33,0	51,0	42,0	20,0	56,0	48,0	49,0	50,0	49,0	60,0	32,0	46,0	25,0	51,0	31,0	21,0	57,0	53,0	7,0	37,0	25,0	15,0	66,0	68,0	23,0	30,0	24,0	37,0	19,0	42,0	29,0	18,0	27,0	43,0	26,0	43,0	53,0	42,0	33,6	45,0	25,0	25,0	46,0	36,0	34,0	37,0	29,0	29,0
ST4.03ch01	3485144	33,0	37,14	30,11	20,0	56,0	48,0	49,0	43,7	49,0	60,0	32,0	46,0	25,0	51,0	31,0	21,0	57,0	53,0	7,0	37,0	25,0	15,0	66,0	68,0	23,0	30,0	24,0	37,0	19,0	41,1	29,0	18,0	27,0	43,0	26,0	43,0	53,0	42,0	26,13	29,16	25,0	25,0	46,0	36,0	34,0	37,0	29,0	29,0
ST4.03ch01	3489259	90,0	108,0	104,0	66,0	164,0	96,29	91,31	114,0	95,0	140,0	83,0	91,0	87,0	147,0	141,0	92,0	107,28	113,0	106,0	109,0	104,0	72,0	157,0	164,0	70,36	89,0	76,0	84,26	69,0	86,0	90,0	70,0	97,0	107,0	112,0	105,0	85,0	72,0	114,0	127,0	86,0	94,0	102,0	92,0	115,0	59,20	75,0	89,0
ST4.03ch01	3489285	62,28	76,32	104,0	56,10	112,52	98,27	86,36	86,28	95,0	140,0	82,1	91,0	87,0	78,69	141,0	67,25	65,70	79,34	107,0	109,0	76,28	44,28	123,34	113,51	73,33	63,26	39,37	54,56	69,0	85,0	90,0	70,0	55,42	107,0	87,25	85,20	85,0	40,32	114,0	59,68	60,27	94,0	73,30	68,24	85,30	79,0	58,17	70,19
ST4.03ch01	3489314	90,0	97,11	76,28	66,0	164,0	125,0	122,0	85,29	95,0	140,0	83,0	91,0	87,0	147,0	141,0	91,1	135,0	113,0	107,0	109,0	104,0	72,0	155,2	162,2	106,0	89,0	76,0	110,0	69,0	86,0	90,0	70,0	97,0	107,0	112,0	105,0	85,0	72,0	94,20	94,33	87,0	94,0	102,1	92,0	115,0	79,0	75,0	89,0
ST4.03ch01	3521851	27,0	54,0	30,0	17,0	39,0	18,0	20,0	28,0	23,0	14,0	27,0	21,0	0,0	58,0	25,2	30,0	32,0	28,0	6,0	8,0	22,0	22,0	39,0	37,0	11,0	27,0	26,0	12,0	0,0	20,0	31,0	9,0	37,0	12,0	39,0	23,0	9,0	9,0	33,0	40,0	22,0	8,0	42,0	28,0	32,0	8,5	8,0	29,0
ST4.03ch01	3534059	29,11	43,23	56,15	19,11	67,29	59,0	49,15	47,0	78,0	39,20	22,16	20,24	34,0	53,0	38,26	30,13	73,0	34,16	21,10	36,17	37,7	30,0	50,36	77,0	64,0	26,5	12,22	47,1	34,0	59,0	33,17	31,13	40,0	53,0	41,0	24,41	48,0	46,0	42,24	60,0	38,10	53,0	30,41	39,0	38,13	43,0	44,0	29,0
ST4.03ch01	3534061	37,3	48,0	34,37	27,3	79,16	43,15	50,14	16,31	36,42	33,16	29,9	24,6	10,9	38,15	64,0	34,9	56,17	50,0	31,0	42,11	30,0	30,0	36,50	41,36	64,0	20,11	25,9	35,13	19,7	59,0	50,0	34,0	35,5	53,0	30,11	50,15	12,23	28,18	66,0	47,0	32,16	41,12	56,15	15,24	40,11	35,8	20,0	29,0
ST4.03ch01	3534076	40,0	66,0	71,0	29,1	96,0	46,13	64,0	47,0	78,0	59,0	38,0	44,0	34,0	53,0	51,13	43,0	73,0	36,14	31,0	53,0	44,0	30,0	86,0	77,0	64,0	31,0	34,0	48,0	33,1	59,0	50,0	44,0	40,0	53,0	41,0	65,0	48,0	46,0	66,0	60,0	48,0	53,0	71,0	39,0	51,0	27,16	44,0	29,0
ST4.03ch01	3534081	40,0	66,0	71,0	30,0	70,26	59,0	64,0	47,0	58,20	59,0	38,0	44,0	23,11	53,0	64,0	43,0	73,0	50,0	10,21	38,15	32,12	26,4	85,0	77,0	50,14	31,0	34,0	48,0	28,6	59,0	42,8	33,11	40,0	53,0	41,0	65,0	48,0	46,0	66,0	60,0	39,9	40,13	71,0	39,0	51,0	43,0	33,11	29,0
ST4.03ch01	3534082	40,0	66,0	71,0	30,0	96,0	46,13	64,0	47,0	78,0	59,0	38,0	44,0	34,0	53,0	51,13	43,0	73,0	36,14	31,0	53,0	44,0	30,0	86,0	77,0	64,0	31,0	34,0	48,0	34,0	59,0	50,0	44,0	40,0	53,0	41,0	65,0	47,1	46,0	66,0	60,0	48,0	53,0	71,0	39,0	51,0	27,16	44,0	29,0
ST4.03ch01	3534088	37,3	66,0	34,37	27,3	80,16	44,15	50,14	16,31	36,42	43,16	29,9	38,6	25,9	38,15	64,0	34,9	56,17	50,0	31,0	42,11	44,0	30,0	36,50	41,36	64,0	20,11	25,9	35,13	27,7	59,0	50,0	44,0	35,5	53,0	30,11	50,15	25,23	28,18	66,0	60,0	32,16	41,12	56,15	15,24	40,11	35,8	44,0	29,0
ST4.03ch01	3534096	40,0	66,0	71,0	30,0	96,0	46,13	64,0	47,0	78,0	59,0	38,0	44,0	34,0	53,0	51,13	43,0	73,0	36,14	31,0	53,0	44,0	30,0	86,0	77,0	64,0	31,0	34,0	48,0	34,0	59,0	50,0	44,0	40,0	53,0	41,0	65,0	48,0	46,0	66,0	60,0	48,0	53,0	71,0	39,0	51,0	27,16	44,0	29,0
ST4.03ch01	3534108	39,0	66,0	71,0	30,0	70,26	59,0	64,0	47,0	58,20	59,0	38,0	44,0	23,11	53,0	64,0	43,0	73,0	50,0	10,21	38,15	32,12	26,4	86,0	77,0	50,14	31,0	34,0	48,0	28,6	59,0	42,8	33,11	40,0	53,0	41,0	65,0	48,0	46,0	66,0	60,0	39,9	40,13	71,0	39,0	51,0	43,0	33,11	29,0
ST4.03ch01	3534121	29,11	43,23	56,15	19,11	66,30	59,0	49,15	47,0	78,0	39,20	22,16	20,24	34,0	53,0	38,26	30,13	73,0	34,16	21,10	36,17	37,7	30,0	50,36	77,0	64,0	26,5	12,22	48,0	34,0	59,0	33,17	31,13	40,0	53,0	41,0	24,41	48,0	46,0	42,24	60,0	38,10	53,0	30,41	39,0	38,13	43,0	44,0	29,0
ST4.03ch01	3534172	29,11	43,23	56,15	19,11	67,29	46,13	49,15	47,0	78,0	39,20	22,16	20,24	34,0	53,0	24,40	30,13	73,0	20,30	21,10	36,17	37,7	30,0	50,36	77,0	52,12	26,5	12,22	48,0	34,0	59,0	33,17	31,13	40,0	53,0	41,0	24,41	48,0	46,0	42,24	60,0	38,10	53,0	30,41	39,0	38,13	27,16	44,0	29,0
ST4.03ch01	3563999	121,37	250,0	86,96	98,35	142,147	63,57	112,51	97,103	68,195	182,56	122,45	115,29	32,105	180,58	128,0	114,38	100,57	127,0	29,108	55,123	103,36	103,30	132,94	113,110	82,48	93,31	119,36	82,31	46,49	87,0	100,43	100,48	89,30	96,0	116,37	110,35	71,70	71,28	141,0	167,0	74,71	49,59	104,33	67,64	143,41	35,36	71,30	124,0
ST4.03ch01	3564083	121,37	250,0	86,96	98,35	142,147	63,57	112,51	98,102	67,195	181,56	122,45	115,29	32,105	179,58	128,0	114,38	100,57	127,0	29,108	55,123	103,36	103,30	132,94	113,110	82,48	93,31	119,36	82,31	46,49	87,0	100,43	100,48	89,30	96,0	116,37	110,35	71,70	71,28	141,0	167,0	74,71	49,59	104,33	67,64	143,41	35,36	71,30	124,0
ST4.03ch01	3577685	40,0	69,18	45,13	34,0	108,0	35,0	58,0	35,10	63,0	72,0	60,0	62,0	22,0	58,0	73,0	23,0	84,0	66,0	53,0	80,0	52,0	62,0	128,1	102,0	54,0	51,0	64,0	27,0	12,0	38,0	84,0	52,0	66,0	50,0	69,0	89,0	61,0	38,0	55,13	48,16	55,0	61,0	113,0	58,0	88,0	30,0	35,0	71,0
ST4.03ch01	3580753	16,0	29,0	38,0	11,0	64,0	28,0	29,0	21,0	46,0	27,0	15,0	25,0	11,3	23,0	31,0	16,0	29,0	61,0	4,9	21,8	12,5	12,3	46,0	46,0	35,0	19,0	9,0	23,0	13,3	26,0	21,7	24,6	28,0	32,0	33,0	38,0	28,0	28,0	38,0	43,0	26,5	19,8	30,0	35,0	22,0	17,0	17,2	21,0
ST4.03ch01	3580777	10,6	11,18	20,18	7,4	50,14	28,0	19,10	14,7	46,0	21,6	10,5	13,12	14,0	23,0	20,11	15,0	23,6	55,6	9,4	25,4	11,6	12,3	22,24	46,0	35,0	19,0	5,4	23,0	16,0	26,0	21,7	25,5	20,8	32,0	33,0	27,11	28,0	28,0	21,17	32,11	21,10	27,0	8,22	35,0	19,3	17,0	19,0	21,0
ST4.03ch01	3580782	16,0	29,0	38,0	11,0	64,0	28,0	29,0	21,0	46,0	27,0	15,0	25,0	11,3	23,0	31,0	16,0	29,0	61,0	5,8	21,8	12,5	12,3	46,0	46,0	35,0	19,0	9,0	23,0	13,3	26,0	21,7	24,6	28,0	32,0	33,0	38,0	28,0	28,0	38,0	43,0	26,5	19,8	30,0	35,0	22,0	17,0	17,2	21,0
ST4.03ch01	3580802	16,0	18,11	27,11	11,0	64,0	28,0	29,0	14,7	46,0	23,4	15,0	21,4	11,3	23,0	31,0	16,0	29,0	61,0	13,0	29,0	15,2	15,0	46,0	46,0	31,0	19,0	9,0	23,0	12,4	26,0	28,0	18,12	28,0	32,0	33,0	38,0	25,3	28,0	20,18	16,27	31,0	27,0	30,0	35,0	22,0	17,0	6,13	21,0
ST4.03ch01	3580809	16,0	29,0	38,0	11,0	64,0	28,0	29,0	21,0	46,0	27,0	15,0	25,0	14,0	23,0	31,0	16,0	29,0	61,0	13,0	29,0	17,0	15,0	46,0	46,0	35,0	19,0	9,0	23,0	16,0	26,0	28,0	30,0	28,0	32,0	33,0	38,0	28,0	28,0	38,0	43,0	31,0	27,0	30,0	35,0	22,0	17,0	19,0	21,0
ST4.03ch01	3580813	16,0	22,7	27,11	11,0	64,0	28,0	29,0	14,7	46,0	27,0	15,0	25,0	14,0	23,0	31,0	16,0	29,0	61,0	13,0	29,0	17,0	15,0	46,0	46,0	35,0	19,0	9,0	23,0	16,0	26,0	28,0	30,0	28,0	32,0	33,0	38,0	28,0	28,0	27,11	32,11	31,0	27,0	30,0	35,0	22,0	17,0	19,0	21,0
ST4.03ch01	3580814	16,0	29,0	38,0	11,0	64,0	28,0	29,0	21,0	46,0	27,0	15,0	25,0	14,0	23,0	31,0	16,0	28,0	61,0	13,0	22,7	17,0	15,0	46,0	46,0	30,5	19,0	9,0	23,0	16,0	19,7	28,0	30,0	28,0	16,16	33,0	38,0	28,0	27,1	24,14	43,0	31,0	27,0	30,0	35,0	22,0	16,1	19,0	21,0
ST4.03ch01	3625840	104,0	130,0	72,0	107,0	207,0	168,0	165,0	129,0	257,0	200,0	143,0	121,0	104,40	235,0	110,0	110,0	166,0	79,0	32,57	92,47	84,34	55,37	103,0	218,0	130,0	107,0	73,0	165,0	81,23	127,0	52,30	53,31	85,0	130,0	151,0	60,0	93,0	112,0	71,0	203,0	78,31	82,34	33,0	133,0	136,0	92,0	74,38	111,0
ST4.03ch01	3650785	9,0	16,0	20,0	2,0	31,0	3,0	18,0	1,0	12,3	14,0	8,0	10,0	0,0	5,0	17,8	1,0	2,0	11,5	13,0	10,0	10,0	12,0	36,0	8,5	5,0	13,0	18,0	1,0	0,0	2,5	25,0	14,0	9,1	5,5	9,7	31,0	1,0	4,0	14,7	4,0	16,0	4,0	33,0	10,6	12,0	0,1	4,0	18,0
ST4.03ch01	3666256	48,0	71,0	66,0	45,0	110,0	117,37	84,0	88,0	143,1	54,0	60,0	54,0	61,0	108,0	85,23	86,0	117,0	190,0	65,0	91,0	33,0	84,0	69,0	158,0	88,0	40,0	30,0	79,0	24,0	60,0	69,0	38,0	70,0	81,0	81,0	48,0	57,0	74,0	76,0	95,0	65,0	67,0	53,0	74,0	70,0	68,23	34,0	71,0
ST4.03ch01	3678124	25,0	39,0	48,0	10,0	74,0	26,0	29,6	26,0	56,1	34,0	22,0	21,0	18,0	32,0	31,2	18,0	34,8	12,8	16,0	23,5	22,0	19,0	50,0	35,0	48,10	24,0	17,0	22,4	23,0	27,6	41,0	21,0	38,0	22,20	37,0	34,0	35,0	21,14	27,10	61,0	35,0	38,0	42,0	26,0	27,0	29,10	31,0	25,0
ST4.03ch01	3678134	25,0	39,0	48,0	10,0	74,0	13,13	35,0	26,0	57,0	34,0	22,0	21,0	18,0	32,0	33,0	18,0	42,0	20,0	16,0	28,0	22,0	19,0	50,0	35,0	58,0	25,0	17,0	26,0	23,0	33,0	42,0	21,0	38,0	42,0	37,0	34,0	35,0	35,0	37,0	61,0	35,0	38,0	42,0	26,0	27,0	29,10	31,0	25,0
ST4.03ch01	3678141	25,0	16,23	29,19	10,0	74,0	26,0	35,0	20,6	57,0	22,12	22,0	19,2	12,6	32,0	33,0	18,0	33,9	20,0	16,0	28,0	19,3	15,4	50,0	35,0	58,0	25,0	17,0	26,0	13,10	25,8	42,0	13,8	34,4	24,18	37,0	34,0	23,12	35,0	28,9	47,14	35,0	23,15	33,9	26,0	27,0	39,0	12,19	25,0
ST4.03ch01	3678145	17,8	16,23	9,39	7,3	30,44	8,18	20,15	4,22	18,39	14,20	17,5	5,16	0,18	25,7	31,2	13,5	12,30	12,8	8,8	8,20	11,11	10,9	27,23	16,19	5,53	14,11	6,11	14,12	0,23	19,14	34,8	6,15	20,18	4,38	28,9	25,9	4,31	14,21	18,19	47,14	14,21	11,27	21,21	13,13	23,4	6,33	5,26	25,0
ST4.03ch01	3678185	25,0	39,0	48,0	10,0	74,0	26,0	29,6	26,0	57,0	34,0	22,0	21,0	18,0	32,0	31,2	18,0	34,8	12,8	16,0	23,5	22,0	19,0	50,0	35,0	48,10	25,0	17,0	22,4	23,0	27,6	42,0	21,0	38,0	22,20	37,0	34,0	35,0	21,14	27,10	61,0	35,0	38,0	42,0	26,0	27,0	29,10	31,0	25,0
ST4.03ch01	3678189	25,0	39,0	48,0	10,0	74,0	26,0	35,0	26,0	57,0	34,0	22,0	21,0	18,0	32,0	33,0	18,0	33,9	20,0	16,0	28,0	22,0	14,4	50,0	35,0	58,0	25,0	17,0	26,0	23,0	33,0	42,0	21,0	34,4	42,0	37,0	34,0	35,0	35,0	37,0	61,0	35,0	38,0	33,9	26,0	27,0	39,0	31,0	25,0
ST4.03ch01	3678227	25,0	16,22	29,19	10,0	73,1	17,9	35,0	20,6	57,0	22,12	22,0	19,2	12,6	32,0	33,0	18,0	33,9	20,0	16,0	28,0	19,3	15,4	50,0	35,0	53,5	25,0	17,0	26,0	13,10	25,8	42,0	13,8	34,4	24,18	37,0	34,0	23,12	35,0	28,9	47,14	35,0	23,15	33,9	26,0	27,0	29,10	12,19	25,0
ST4.03ch01	3687229	155,0	215,0	131,0	123,0	288,0	214,0	184,0	172,0	273,0	201,0	173,0	159,0	113,0	208,0	201,1	93,31	204,0	165,0	109,0	204,0	142,0	142,0	206,0	186,0	208,0	141,0	144,0	157,0	87,0	115,0	132,0	127,0	120,0	144,0	137,0	110,0	136,0	93,0	128,0	184,0	124,0	130,0	124,0	128,0	162,0	115,0	109,0	106,0
ST4.03ch01	3687256	155,0	215,0	131,0	122,0	288,0	213,0	184,0	171,0	272,0	201,0	173,0	159,0	89,24	208,0	201,0	125,0	204,0	165,0	56,52	204,0	115,26	109,33	205,0	185,0	208,0	141,0	144,0	157,0	67,20	115,0	98,34	104,22	120,0	144,0	137,0	110,0	136,0	93,0	128,0	184,0	91,33	100,30	124,0	128,0	162,0	115,0	81,28	106,0
ST4.03ch01	3692451	74,0	79,0	86,0	61,0	77,0	93,0	94,1	75,0	115,0	90,0	86,0	62,0	51,0	96,0	115,0	74,0	103,0	92,0	57,0	82,0	84,0	60,0	108,0	135,0	63,1	71,0	71,0	79,0	55,0	72,0	68,0	78,0	73,0	69,0	89,0	91,0	68,0	68,0	88,0	131,0	113,0	82,0	91,0	73,0	61,0	71,0	67,0	85,0
ST4.03ch01	3692486	37,36	18,61	28,58	48,13	9,68	26,67	50,45	14,61	17,98	48,42	59,27	13,49	0,51	43,53	85,30	54,20	62,41	73,19	37,20	22,60	45,39	38,22	57,51	41,94	18,46	60,11	52,18	44,35	0,55	37,35	56,12	49,29	54,19	18,51	48,41	49,42	18,50	34,34	44,44	31,100	60,53	22,60	74,17	46,27	53,8	16,55	20,47	85,0
ST4.03ch01	3692494	37,37	18,61	28,58	49,12	9,68	26,67	50,45	14,61	17,97	48,42	59,27	13,49	0,51	43,53	85,30	54,20	62,41	73,19	37,20	22,60	45,39	38,22	57,51	41,94	18,46	60,11	52,19	44,35	0,55	37,35	56,12	49,29	54,19	18,51	48,41	49,42	18,50	34,34	44,44	31,100	60,53	22,60	74,17	46,27	53,8	16,55	20,47	85,0
ST4.03ch01	3692547	48,26	79,0	40,46	49,12	9,68	26,67	50,45	31,44	17,98	76,14	59,27	32,30	13,38	71,25	115,0	54,20	62,41	73,19	37,20	22,60	63,21	38,22	57,51	73,62	18,46	60,11	52,19	44,35	27,28	60,12	56,12	66,12	54,19	34,35	72,17	67,24	34,34	34,34	64,24	131,0	60,53	57,25	74,17	46,27	53,8	30,41	48,19	85,0
ST4.03ch01	3717692	70,0	95,0	65,0	40,0	156,0	122,0	140,0	84,0	110,0	115,0	99,0	97,0	80,0	119,0	58,0	41,0	150,0	92,0	62,0	119,0	91,0	88,0	145,0	101,0	106,0	75,0	62,0	106,0	50,0	53,0	90,0	95,0	61,0	62,0	60,0	96,0	98,0	91,0	40,0	143,0	80,0	99,0	106,0	63,0	103,0	56,0	71,0	69,0
ST4.03ch01	3717705	70,0	95,0	65,0	40,0	156,0	122,0	140,0	84,0	110,0	115,0	99,0	97,0	80,0	119,0	58,0	41,0	150,0	92,0	62,0	119,0	91,0	88,0	145,0	101,0	106,0	75,0	62,0	106,0	50,0	53,0	90,0	95,0	61,0	62,0	60,0	96,0	98,0	91,0	40,0	143,0	80,0	99,0	106,0	63,0	103,0	56,0	71,0	69,0
ST4.03ch01	3717755	70,0	95,0	65,0	40,0	156,0	122,0	140,0	84,0	110,0	115,0	99,0	97,0	80,0	119,0	58,0	41,0	106,44	92,0	62,0	119,0	91,0	69,19	144,1	100,1	106,0	75,0	62,0	106,0	50,0	53,0	90,0	95,0	36,25	62,0	60,0	96,0	97,1	91,0	40,0	143,0	80,0	99,0	69,37	63,0	103,0	56,0	71,0	69,0
ST4.03ch01	3762906	1,0	0,0	0,0	0,0	4,0	3,4	3,0	3,0	0,0	2,0	3,0	0,0	0,0	5,0	0,0	1,0	1,0	5,0	0,0	0,0	0,0	2,0	0,0	3,0	2,4	0,0	0,0	2,0	3,0	6,0	7,0	3,0	3,0	4,0	6,0	4,0	3,0	8,0	0,0	9,0	1,0	6,0	3,0	3,0	6,0	0,0	3,0	7,0
ST4.03ch01	3764911	127,0	196,0	171,0	100,0	153,0	79,44	111,38	133,0	49,0	181,0	127,0	130,0	97,0	165,0	185,0	111,0	135,41	156,0	108,0	194,0	138,0	106,0	188,0	193,1	95,34	131,0	119,0	100,30	65,0	105,0	124,0	114,0	113,0	157,0	130,0	126,0	135,0	110,0	135,0	179,0	114,0	118,0	151,0	107,0	152,0	84,40	107,0	107,0
ST4.03ch01	3764925	127,0	196,0	171,0	100,0	153,0	171,0	150,0	133,0	49,0	181,0	127,0	130,0	97,0	164,0	133,52	111,0	176,0	116,41	108,0	194,0	138,0	106,0	188,0	195,0	129,0	131,0	120,0	130,0	66,0	105,0	124,0	114,0	113,0	157,0	130,0	126,0	136,0	110,0	135,0	179,0	114,0	118,0	152,0	107,0	152,0	88,36	107,0	108,0
ST4.03ch01	3764948	90,37	196,0	171,0	74,26	152,1	171,0	150,0	133,0	4,45	181,0	127,0	130,0	96,0	165,0	98,87	81,30	176,0	120,37	82,26	194,0	138,0	106,0	188,0	150,45	129,0	131,0	120,0	130,0	66,0	84,21	123,0	114,0	87,26	125,32	94,36	126,0	136,0	109,1	100,35	179,0	114,0	118,0	152,0	84,23	152,0	94,30	107,0	85,23
ST4.03ch01	3764974	97,30	196,0	85,86	74,26	119,34	134,37	115,35	69,64	45,4	139,42	98,29	75,55	50,47	131,34	185,0	86,25	126,50	157,0	58,50	104,90	137,1	76,30	84,104	99,96	103,26	107,24	94,26	90,40	44,22	105,0	124,0	114,0	83,30	157,0	100,30	88,38	63,73	80,30	135,0	179,0	83,31	97,21	119,33	53,54	117,35	106,18	107,0	108,0
ST4.03ch01	3764991	28,99	0,196	0,171	48,52	61,92	42,129	38,112	38,95	0,49	43,138	68,58	0,130	0,97	131,34	0,185	22,89	42,134	37,120	0,108	0,194	31,107	31,75	0,188	54,141	39,90	74,57	30,90	60,70	0,66	19,86	63,61	27,87	31,82	0,157	64,66	58,68	22,114	50,60	0,135	131,48	28,86	31,87	36,116	30,77	117,35	0,124	37,70	85,23
ST4.03ch01	3765013	28,99	51,145	38,133	48,52	61,92	42,129	38,112	69,64	0,49	43,138	69,58	0,130	0,97	131,34	0,184	22,89	41,134	37,120	0,108	0,194	31,107	31,75	0,188	54,141	39,90	74,57	31,89	60,70	0,66	56,49	63,61	27,87	31,82	0,156	64,66	57,69	22,114	50,60	32,103	131,48	28,86	31,87	36,116	30,77	117,35	0,124	37,70	85,23
ST4.03ch01	3765031	104,39	204,0	64,73	95,29	128,125	48,132	98,91	82,86	71,206	141,52	133,41	73,65	36,97	207,47	160,51	101,34	108,115	144,40	66,69	45,136	98,30	101,44	107,103	103,116	61,72	85,35	83,41	73,75	36,34	93,30	83,29	97,27	87,18	88,82	88,31	118,33	62,65	64,62	102,34	187,0	71,60	66,52	111,44	53,63	132,31	22,92	88,21	109,0
ST4.03ch01	3765125	39,104	0,203	0,137	64,60	58,195	48,132	49,140	40,128	0,277	54,139	85,89	0,138	0,133	207,47	1,209	30,105	59,163	47,137	0,135	0,180	37,91	36,109	0,209	56,163	36,97	53,67	33,91	73,75	0,70	34,89	63,49	38,85	37,68	0,169	56,62	79,72	36,91	64,62	0,136	127,58	36,95	31,87	36,119	27,88	133,30	0,114	27,82	82,27
ST4.03ch01	3765130	104,39	204,0	64,73	95,29	128,125	137,43	148,41	82,86	71,206	141,52	133,41	73,65	60,73	207,47	211,0	100,34	155,68	183,0	66,69	79,102	128,0	101,44	107,103	103,116	96,37	85,35	83,41	114,34	58,12	123,0	112,0	124,0	87,18	170,0	88,31	118,33	62,65	95,30	136,0	187,0	100,31	92,26	111,44	52,63	133,30	81,33	109,0	109,0
ST4.03ch01	3765135	143,0	204,0	137,0	123,0	253,0	135,45	139,50	168,0	277,0	192,0	174,0	138,0	133,0	254,0	210,1	135,0	176,47	184,0	135,0	181,0	128,0	145,0	210,0	219,0	133,0	120,0	124,0	148,0	70,0	122,0	112,0	124,0	105,0	170,0	119,0	151,0	127,0	126,0	136,0	187,0	131,0	118,0	154,1	116,0	163,0	84,30	109,0	109,0
ST4.03ch01	3765145	114,29	103,101	73,64	124,0	183,70	180,0	140,49	126,42	277,0	143,50	126,48	103,35	133,0	254,0	165,46	134,1	223,0	128,56	104,31	136,45	103,25	145,0	103,107	219,0	133,0	88,32	74,50	148,0	70,0	95,28	92,20	90,34	105,0	169,0	119,0	112,39	127,0	126,0	72,64	187,0	96,34	118,0	121,34	116,0	163,0	114,0	109,0	109,0
ST4.03ch01	3771168	168,0	250,0	177,0	118,0	281,0	149,47	221,0	171,0	256,0	244,0	164,0	162,0	111,29	224,0	156,50	162,1	241,0	110,41	122,0	129,43	110,42	112,0	236,0	247,0	193,1	138,1	153,0	175,0	62,23	106,23	98,39	85,29	113,0	73,81	127,0	149,0	157,0	94,24	120,33	220,0	85,45	86,29	147,0	126,0	190,0	101,24	72,37	109,0
ST4.03ch01	3771252	43,124	1,249	0,177	56,62	69,212	56,140	53,168	47,124	0,256	52,192	82,81	0,162	0,140	173,51	0,206	38,126	65,177	36,115	0,122	0,172	26,126	27,85	0,236	58,189	50,144	76,63	43,110	82,93	0,85	32,97	71,66	29,85	31,82	0,154	62,65	80,69	43,114	66,52	0,153	148,72	24,106	32,83	36,111	27,99	141,49	0,125	22,87	83,26
ST4.03ch01	3912632	57,0	83,0	67,0	21,0	148,0	106,0	50,12	65,0	106,0	59,9	33,5	57,8	57,0	65,0	55,11	40,0	74,0	71,0	34,6	82,0	51,9	52,0	95,22	111,0	62,0	42,0	33,15	72,0	35,0	49,0	57,0	53,5	66,0	80,0	78,0	44,12	69,0	56,0	49,13	95,0	98,0	52,0	75,0	55,0	37,0	75,1	70,0	52,0
ST4.03ch01	3912646	9,48	53,30	0,67	14,7	22,126	61,45	8,54	9,56	17,89	37,31	18,20	24,41	30,27	35,30	0,66	10,30	38,36	32,39	0,40	23,59	51,9	38,14	0,117	15,96	34,28	16,26	4,44	50,22	28,7	10,39	37,20	53,5	35,31	27,53	32,46	24,32	27,42	39,17	0,62	95,0	49,49	37,15	32,43	14,41	25,12	20,56	70,0	37,15
ST4.03ch01	3912650	9,48	53,30	0,67	13,8	22,126	61,45	8,54	9,56	17,89	37,31	18,20	24,41	30,27	35,30	0,66	10,30	38,36	32,39	0,40	23,59	51,9	38,14	1,116	15,96	34,28	16,26	4,44	50,22	28,7	10,39	37,20	53,5	35,31	27,53	32,46	24,32	27,42	39,17	0,62	95,0	49,49	37,15	32,43	14,41	25,12	21,55	70,0	37,15
ST4.03ch01	3912721	56,1	83,0	67,0	21,0	148,0	84,22	41,21	65,0	106,0	68,0	38,0	65,0	57,0	65,0	66,0	40,0	74,0	71,0	40,0	82,0	60,0	51,1	117,0	111,0	62,0	42,0	48,0	72,0	35,0	49,0	57,0	58,0	66,0	80,0	78,0	56,0	69,0	56,0	62,0	95,0	98,0	51,1	75,0	55,0	37,0	58,18	70,0	52,0
ST4.03ch01	3960145	10,6	30,0	29,17	14,6	34,35	23,10	31,13	17,23	14,46	20,10	9,7	5,13	4,14	14,9	31,0	16,5	23,10	27,0	10,10	10,10	21,0	25,9	30,24	38,30	27,13	12,5	20,10	25,8	13,4	29,8	22,1	35,0	39,12	49,19	20,16	28,13	0,17	29,8	48,6	29,0	31,9	20,11	36,6	22,16	21,8	20,13	19,0	23,0
ST4.03ch01	3960162	16,0	30,0	46,0	20,0	69,0	26,7	35,9	40,0	60,0	30,0	16,0	18,0	18,0	23,0	31,0	21,0	28,5	27,0	20,0	20,0	21,0	33,0	54,0	68,0	40,0	17,0	30,0	33,0	17,0	37,0	23,0	35,0	51,0	68,0	36,0	41,0	17,0	37,0	54,0	29,0	40,0	31,0	42,0	38,0	29,0	29,4	19,0	23,0
ST4.03ch01	3960169	10,6	30,0	29,17	14,6	34,35	23,10	31,13	17,23	14,46	20,10	9,7	5,13	4,14	14,9	31,0	16,5	23,10	27,0	10,10	10,10	21,0	25,9	30,24	38,29	15,25	12,5	20,10	19,14	13,4	29,8	22,1	35,0	39,12	49,19	20,16	28,13	0,17	29,8	48,6	29,0	31,9	20,11	36,6	22,16	21,8	20,13	19,0	23,0
ST4.03ch01	3969740	1,15	0,0	0,42	0,8	0,5	0,22	0,17	0,38	0,0	0,27	0,17	0,25	0,23	0,28	1,0	0,17	0,29	0,0	0,22	0,55	0,0	0,22	0,65	0,66	0,28	0,8	0,11	0,19	0,10	0,12	0,0	0,0	0,12	0,19	1,15	0,16	0,32	0,12	0,19	0,0	0,13	0,20	0,15	0,35	0,12	0,15	0,0	0,0
ST4.03ch01	3969782	1,15	0,0	0,42	0,8	0,5	0,22	0,17	0,38	0,0	0,27	0,17	0,25	0,23	0,28	1,0	0,17	0,29	0,0	0,22	0,55	0,0	0,22	0,65	0,66	0,28	0,8	0,11	0,19	0,10	0,12	0,0	0,0	0,12	0,19	1,15	0,16	0,32	0,12	0,19	0,0	0,13	0,20	0,15	0,35	0,12	0,15	0,0	0,0
ST4.03ch01	3969798	1,15	0,0	0,42	0,8	0,5	0,22	0,17	0,38	0,0	0,27	0,17	0,25	0,23	0,28	1,0	0,17	0,29	0,0	0,22	0,55	0,0	0,22	0,65	0,66	0,28	0,8	0,11	0,19	0,10	0,12	0,0	0,0	0,12	0,19	1,15	0,16	0,32	0,12	0,19	0,0	0,13	0,20	0,15	0,35	0,12	0,15	0,0	0,0
ST4.03ch01	4012333	99,0	192,0	70,0	66,0	133,0	71,1	182,0	67,0	141,0	136,0	98,0	74,0	26,0	103,0	118,0	86,0	119,0	114,0	53,0	30,0	78,0	95,0	75,0	84,0	160,0	87,0	79,0	93,0	36,0	103,0	103,0	69,0	66,0	99,0	81,0	120,0	76,0	54,0	118,0	171,0	68,0	111,0	95,0	62,0	97,0	60,0	63,0	105,0
ST4.03ch01	4012832	137,0	140,0	109,0	72,0	130,0	147,0	133,0	121,0	46,0	183,0	124,0	116,0	78,16	166,0	192,0	103,0	160,0	125,0	106,0	128,38	83,22	107,0	166,0	158,0	133,0	103,0	92,0	141,0	53,14	96,0	88,30	72,21	105,0	91,42	101,0	118,0	104,0	69,23	120,0	178,0	80,22	105,0	105,0	103,0	113,0	83,0	81,24	104,0
ST4.03ch01	4012838	137,0	140,0	109,0	72,0	130,0	147,0	133,0	121,0	46,0	183,0	124,0	116,0	93,0	166,0	192,0	82,21	159,0	125,0	106,0	166,0	105,0	107,0	166,0	158,0	133,0	103,0	92,0	140,0	67,0	96,0	118,0	93,0	105,0	133,0	101,0	118,0	104,0	92,0	120,0	178,0	102,0	105,0	105,0	104,0	113,0	84,0	105,0	104,0
ST4.03ch01	4012877	137,0	140,0	109,0	72,0	112,18	147,0	101,32	120,0	31,15	183,0	124,0	116,0	94,0	166,0	192,0	103,0	161,0	125,0	106,0	166,0	105,0	107,0	166,0	158,0	103,30	103,0	61,31	141,0	67,0	77,19	118,0	93,0	105,0	102,31	101,0	93,25	83,21	92,0	86,34	178,0	102,0	74,31	105,0	87,17	113,0	84,0	105,0	104,0
ST4.03ch01	4018661	29,93	0,172	0,116	24,57	0,210	0,137	0,145	0,128	0,175	0,152	0,84	0,107	0,92	31,117	0,150	0,91	42,113	0,122	0,84	0,143	0,92	24,74	0,159	46,117	0,150	0,60	0,75	0,117	0,78	0,91	0,113	0,105	15,65	0,131	27,97	28,77	0,109	27,71	0,127	66,93	0,115	0,106	55,62	0,107	28,80	0,108	0,81	0,89
ST4.03ch01	4019929	15,0	73,0	55,0	10,0	61,0	20,0	47,0	51,0	54,0	32,0	25,0	27,0	7,0	22,0	36,0	17,0	35,0	25,0	18,0	12,0	9,0	20,0	41,0	38,0	35,0	15,0	18,0	22,0	27,0	35,0	16,0	13,0	17,0	35,0	20,0	28,0	35,0	17,0	35,0	19,0	15,0	29,0	15,0	27,0	11,0	18,0	16,0	22,0
ST4.03ch01	4019976	15,0	73,0	55,0	10,0	61,0	20,0	47,0	51,0	54,0	32,0	25,0	27,0	7,0	22,0	36,0	15,2	35,0	25,0	18,0	12,0	9,0	20,0	41,0	38,0	35,0	15,0	18,0	22,0	27,0	36,0	16,0	13,0	17,0	35,0	20,0	28,0	35,0	17,0	35,0	19,0	15,0	29,0	15,0	27,0	11,0	18,0	16,0	22,0
ST4.03ch01	4060761	52,0	96,1	66,0	52,0	108,0	70,26	59,33	70,0	77,0	111,0	83,0	76,0	57,0	109,0	120,1	57,0	94,0	62,0	66,0	88,0	63,0	61,0	143,0	137,0	48,0	72,0	47,0	60,0	44,0	36,0	90,0	81,0	86,0	36,0	82,0	85,0	62,0	69,0	61,0	145,0	79,0	45,0	102,0	59,0	82,0	45,18	65,0	69,0
ST4.03ch01	4079468	92,0	81,0	120,0	84,0	169,0	96,0	60,0	136,0	131,0	107,0	91,0	50,0	27,0	152,0	98,0	105,0	166,0	94,0	49,20	90,0	54,0	133,0	125,0	173,0	47,0	79,0	51,0	141,0	32,0	110,0	26,0	49,0	140,0	62,0	98,32	91,0	27,0	101,0	61,0	153,0	89,0	24,0	139,0	89,23	122,0	48,0	34,0	50,25
ST4.03ch01	4097448	123,0	357,103	120,0	113,0	303,0	220,0	162,0	154,0	308,0	113,37	136,36	36,23	13,21	182,42	251,0	173,0	483,0	225,0	116,0	40,0	86,22	147,0	78,0	141,0	170,0	78,17	126,0	163,0	57,20	169,0	59,61	72,29	103,0	127,0	163,27	147,0	57,59	70,0	150,0	208,87	92,0	126,50	136,0	156,0	136,35	138,0	81,35	142,48
ST4.03ch01	4097461	123,0	460,0	120,0	114,0	303,0	220,0	129,33	154,0	308,0	125,25	172,0	43,16	34,0	224,0	214,37	173,0	483,0	225,0	96,20	40,0	82,26	147,0	36,42	141,0	170,0	95,0	108,17	163,0	77,0	169,0	120,0	84,17	103,0	128,0	190,0	128,19	116,0	70,0	128,22	295,0	92,0	176,0	136,0	156,0	171,0	138,0	116,0	190,0
ST4.03ch01	4097500	123,0	460,0	120,0	114,0	303,0	151,69	162,0	154,0	308,0	150,0	172,0	59,0	34,0	224,0	172,79	173,0	483,0	195,30	116,0	40,0	108,0	147,0	78,0	141,0	170,0	94,0	126,0	163,0	77,0	169,0	120,0	101,0	103,0	128,0	190,0	147,0	116,0	70,0	150,0	295,0	92,0	176,0	136,0	156,0	171,0	83,55	116,0	190,0
ST4.03ch01	4097535	0,123	0,460	0,120	0,114	0,303	0,220	0,162	0,154	0,308	0,150	0,172	0,59	0,34	0,224	0,251	0,172	0,483	0,225	0,116	0,40	0,108	0,147	0,78	0,140	0,170	0,95	1,125	0,163	0,77	0,169	0,120	0,101	0,103	0,128	0,190	0,147	0,116	19,51	0,150	0,295	0,92	0,176	0,136	0,156	0,170	0,138	0,116	0,190
ST4.03ch01	4097569	50,0	228,111	107,28	85,0	207,69	170,0	109,0	153,47	173,58	177,0	140,0	97,0	52,0	159,0	201,0	144,0	265,0	196,0	101,0	49,0	70,0	99,0	143,0	152,0	124,34	95,0	76,0	111,0	71,23	108,49	88,0	105,0	92,0	87,20	148,0	157,0	91,0	48,0	175,44	183,0	71,0	141,28	64,0	118,0	115,0	132,0	99,0	162,0
ST4.03ch01	4097685	50,0	339,0	135,0	85,0	276,0	170,0	109,0	200,0	231,0	177,0	139,1	97,0	52,0	159,0	201,0	144,0	265,0	196,0	88,13	49,0	70,0	99,0	143,0	152,0	158,0	95,0	76,0	111,0	94,0	157,0	88,0	105,0	92,0	107,0	129,19	156,0	91,0	48,0	219,0	183,0	71,0	169,0	64,0	102,16	115,0	132,0	99,0	145,17
ST4.03ch01	4098228	19,29	0,45	21,7	8,23	0,34	5,20	5,16	3,25	0,27	18,51	18,54	0,16	0,14	7,59	39,21	7,11	13,79	45,11	13,23	10,0	12,46	25,64	21,16	20,53	13,42	19,20	24,32	31,46	0,15	26,29	10,18	15,25	26,46	16,28	14,61	19,88	0,35	12,12	16,44	0,115	31,17	0,41	10,81	30,41	1,54	12,0	13,42	24,41
ST4.03ch01	4167343	75,0	135,0	32,0	155,0	204,0	184,51	263,0	129,0	338,0	100,0	158,0	0,0	28,0	161,0	103,39	87,0	600,0	125,35	0,0	56,0	82,0	145,0	0,0	87,0	167,0	73,0	134,0	153,0	49,0	154,0	27,0	98,0	113,0	158,0	32,0	187,0	68,0	99,0	104,0	192,0	93,0	62,0	125,1	87,0	131,0	67,35	79,0	55,0
ST4.03ch01	4258310	99,32	181,0	147,0	30,63	150,48	168,32	162,36	122,38	157,39	150,40	64,78	153,0	138,0	41,150	203,0	73,29	119,96	110,44	102,20	216,0	95,33	31,88	252,0	134,53	134,26	56,50	96,31	68,88	77,0	54,29	52,50	75,28	55,57	148,0	35,100	79,60	93,25	71,25	137,0	45,120	85,29	96,28	69,50	58,58	43,94	94,0	84,33	0,115
ST4.03ch01	4258316	131,0	181,0	147,0	93,0	198,0	200,0	197,0	160,0	196,0	190,0	142,0	153,0	138,0	141,50	203,0	102,0	215,0	154,0	122,0	216,0	128,1	119,0	252,0	186,0	159,1	86,20	127,0	156,0	77,0	83,0	52,50	103,0	112,0	148,0	99,36	139,0	93,25	96,0	137,0	125,40	114,0	96,28	119,0	116,0	106,31	94,0	117,0	59,56
ST4.03ch01	4279549	64,0	0,0	48,0	25,0	0,0	8,0	10,0	7,0	0,0	25,0	10,0	3,0	0,0	33,0	93,0	9,0	23,0	43,0	13,0	30,0	46,8	53,0	29,0	42,0	17,0	44,0	48,0	47,0	13,0	48,0	70,0	28,4	47,0	41,0	35,0	79,0	12,1	41,0	37,0	77,9	25,0	28,3	34,0	12,0	26,0	14,0	7,3	44,0
ST4.03ch01	4281269	2,1	25,0	8,10	3,0	23,10	10,3	13,0	10,5	20,8	6,2	1,4	3,4	2,8	8,5	10,0	10,6	11,5	25,0	3,5	3,9	6,0	14,5	3,14	5,19	26,0	6,2	9,0	13,3	4,3	19,0	16,0	11,0	6,2	24,0	14,6	15,0	10,3	11,6	19,0	24,0	12,7	10,0	12,2	14,2	10,4	23,3	15,0	14,0
ST4.03ch01	4281285	1,2	22,3	13,5	0,3	20,13	9,4	9,4	8,7	20,8	3,5	5,0	5,2	10,0	5,8	2,8	6,9	10,6	15,10	5,3	11,1	5,1	5,14	14,3	19,5	23,3	2,6	3,6	8,8	7,0	8,11	4,12	7,4	2,6	14,10	6,14	6,9	8,5	16,1	14,5	5,19	13,6	5,5	2,12	11,5	4,10	22,4	12,3	0,14
ST4.03ch01	4281321	3,0	21,4	18,0	3,0	33,0	13,0	13,0	12,3	28,0	7,1	4,1	6,1	8,2	13,0	10,0	16,0	16,0	25,0	8,0	12,0	6,0	19,0	17,0	24,0	26,0	8,0	9,0	16,0	4,3	19,0	16,0	8,3	8,0	24,0	20,0	15,0	11,2	17,0	19,0	19,5	19,0	10,0	14,0	16,0	14,0	26,0	8,7	13,0
ST4.03ch01	4281345	1,2	22,3	13,5	0,3	20,13	9,4	9,4	8,7	20,8	3,5	5,0	5,2	10,0	5,8	2,8	10,6	10,6	15,10	7,1	11,1	5,1	5,14	14,3	19,5	23,3	2,6	3,6	8,8	7,0	8,11	4,12	7,4	2,6	20,4	12,8	6,9	8,5	16,1	14,5	5,19	13,6	7,3	2,12	15,1	4,10	22,4	12,3	3,11
ST4.03ch01	4281355	3,0	21,4	18,0	3,0	33,0	13,0	13,0	12,3	28,0	7,1	4,1	6,1	8,2	13,0	10,0	16,0	16,0	25,0	8,0	12,0	6,0	19,0	17,0	24,0	26,0	8,0	9,0	16,0	4,3	19,0	16,0	8,3	8,0	24,0	20,0	15,0	11,2	17,0	19,0	19,5	19,0	10,0	14,0	16,0	14,0	26,0	8,7	14,0
ST4.03ch01	4286721	0,54	0,107	0,80	0,74	0,181	0,152	31,48	0,115	0,197	0,79	0,95	0,37	0,70	0,126	0,38	0,80	0,156	0,72	0,76	0,101	0,52	0,78	0,78	0,141	1,181	0,40	0,42	0,116	0,46	0,72	0,23	0,46	0,73	0,96	0,74	0,72	1,52	11,70	0,49	1,60	0,94	0,56	0,69	0,109	0,92	0,60	1,43	0,37
ST4.03ch01	4519389	139,0	65,0	86,1	180,0	228,1	163,47	153,0	197,1	203,0	282,0	333,0	154,0	206,0	371,0	283,0	113,0	283,0	186,0	76,0	178,0	136,0	272,0	148,0	225,3	99,29	113,0	90,0	245,0	76,0	58,0	0,0	114,0	197,0	43,0	160,0	158,0	54,0	151,0	45,0	207,0	139,0	0,0	220,0	95,0	186,0	53,30	90,0	47,0
ST4.03ch01	4522828	0,15	0,0	0,0	0,37	0,0	0,16	0,0	0,6	0,0	0,25	0,17	1,0	0,0	0,33	0,26	0,13	0,37	0,33	0,1	0,0	0,15	0,39	0,0	0,24	0,20	0,14	0,23	1,54	0,0	0,18	0,0	0,18	0,33	0,0	0,28	0,49	0,0	0,19	0,0	1,53	0,21	0,0	0,39	0,12	0,26	0,0	0,15	0,21
ST4.03ch01	4522851	0,15	0,0	0,0	0,37	0,0	0,16	0,0	0,6	0,0	0,25	0,17	1,0	0,0	0,33	0,26	0,13	0,37	0,32	0,1	0,0	0,15	0,39	0,0	0,24	0,20	0,14	0,23	1,54	0,0	0,18	0,0	0,18	0,33	0,0	0,28	0,49	0,0	0,19	0,0	0,54	0,21	0,0	0,39	0,12	0,26	0,0	0,15	0,21
ST4.03ch01	4522924	0,15	0,0	0,0	0,37	0,0	0,16	0,0	0,6	0,0	0,25	0,17	1,0	0,0	0,33	0,26	0,13	0,37	0,33	0,1	0,0	0,15	0,39	0,0	0,24	0,20	0,14	1,22	1,54	0,0	0,18	0,0	0,18	0,33	0,0	0,28	0,49	0,0	0,19	0,0	0,54	0,21	0,0	0,39	0,12	0,26	0,0	0,15	0,21
ST4.03ch01	4523096	0,0	0,0	0,0	0,0	0,0	0,0	0,0	1,0	0,0	3,0	2,0	1,0	0,0	2,0	4,0	2,0	1,0	0,0	1,0	0,0	0,1	2,0	1,0	1,0	0,0	1,0	0,0	0,0	1,1	2,0	0,0	4,1	0,0	0,1	4,0	0,0	0,0	1,3	0,0	8,0	5,0	0,0	5,0	2,0	0,0	0,0	3,1	1,0
ST4.03ch01	4523118	0,0	0,0	0,0	0,0	0,0	0,0	0,0	1,0	0,0	3,0	2,0	1,0	0,0	2,0	4,0	2,0	1,0	0,0	1,0	0,0	1,0	2,0	1,0	1,0	0,0	1,0	0,0	0,0	1,1	2,0	0,0	2,3	0,0	1,0	4,0	0,0	0,0	3,1	0,0	8,0	4,1	0,0	5,0	2,0	0,0	0,0	2,2	1,0
ST4.03ch01	4523141	0,0	0,0	0,0	0,0	0,0	0,0	0,0	1,0	0,0	3,0	2,0	1,0	0,0	2,0	4,0	2,0	1,0	0,0	1,0	0,0	0,1	2,0	1,0	1,0	0,0	1,0	0,0	0,0	1,1	2,0	0,0	4,1	0,0	0,1	4,0	0,0	0,0	1,3	0,0	8,0	5,0	0,0	5,0	2,0	0,0	0,0	3,1	1,0
ST4.03ch01	4596577	233,0	350,0	194,0	93,0	316,0	118,0	278,0	91,0	200,0	217,0	133,0	151,0	81,0	258,0	322,0	154,0	171,0	196,0	94,16	192,0	180,0	111,0	311,0	236,0	155,0	163,0	169,0	184,0	41,0	152,0	251,0	184,0	165,0	141,0	151,23	186,0	133,1	81,0	210,0	274,0	156,0	142,0	217,0	77,17	216,0	117,0	146,0	160,12
ST4.03ch01	4596584	233,0	350,0	194,0	93,0	316,0	118,0	278,0	79,12	200,0	217,0	133,0	151,0	81,0	258,0	322,0	154,0	171,0	196,0	110,0	192,0	180,0	111,0	311,0	234,0	155,0	163,0	169,0	184,0	35,6	152,0	251,0	184,0	165,0	117,24	173,1	186,0	134,0	81,0	210,0	274,0	156,0	122,20	217,0	94,0	216,0	117,0	146,0	172,0
ST4.03ch01	4608083	12,0	12,0	9,0	29,0	58,0	34,0	10,0	32,0	51,0	65,0	57,0	13,0	5,0	64,0	56,1	38,0	75,0	53,3	5,0	12,0	37,0	69,0	20,0	49,0	30,11	23,0	34,0	24,8	13,0	34,0	16,0	32,0	40,0	28,0	44,0	73,0	20,0	19,0	27,0	76,0	44,0	38,0	36,0	40,0	27,0	6,10	33,0	39,0
ST4.03ch01	4689324	38,0	84,0	67,0	24,0	95,0	36,14	65,0	63,0	71,0	55,0	49,0	50,0	35,0	61,0	53,13	44,0	56,0	49,20	36,0	56,0	48,0	43,0	85,0	72,0	75,0	36,0	28,0	37,0	28,0	35,0	52,0	41,0	44,0	56,0	51,0	60,0	55,0	47,0	61,0	83,0	63,0	69,0	56,0	40,0	46,0	32,15	34,0	60,0
ST4.03ch01	4689367	38,0	84,0	67,0	24,0	95,0	50,0	66,0	64,0	53,18	55,0	48,0	49,0	35,0	60,0	66,0	44,0	56,0	69,0	36,0	56,0	48,0	42,0	86,0	72,0	75,0	36,0	19,9	37,0	28,0	24,11	52,0	41,0	44,0	38,18	51,0	42,18	46,9	46,0	38,23	83,0	63,0	53,16	56,0	27,13	46,0	47,0	34,0	60,0
ST4.03ch01	4689431	38,0	83,0	67,0	24,0	95,0	50,0	66,0	64,0	53,18	40,15	38,11	37,13	28,7	61,0	66,0	33,11	56,0	69,0	36,0	56,0	31,17	43,0	86,0	72,0	75,0	36,0	19,9	37,0	15,13	24,11	52,0	29,12	44,0	38,18	51,0	42,18	27,28	47,0	38,23	61,22	63,0	35,34	56,0	27,13	46,0	46,1	14,20	60,0
ST4.03ch01	4689432	38,0	64,20	67,0	24,0	95,0	23,27	49,17	64,0	71,0	55,0	49,0	50,0	32,3	61,0	53,13	44,0	42,14	49,20	36,0	39,17	37,11	43,0	86,0	72,0	52,23	36,0	28,0	28,9	25,3	35,0	52,0	32,9	44,0	43,13	51,0	60,0	55,0	23,24	61,0	83,0	49,14	69,0	56,0	40,0	46,0	23,24	29,5	60,0
ST4.03ch01	4689433	9,29	42,42	45,22	6,18	50,45	36,14	43,23	48,16	59,12	24,31	29,20	39,11	35,0	16,45	13,53	24,20	31,25	20,49	25,11	45,11	28,20	10,33	40,46	39,33	62,13	10,26	9,19	18,19	28,0	19,16	13,39	22,19	7,37	45,11	21,30	18,42	40,15	34,13	23,38	22,61	29,34	46,23	17,39	33,7	17,29	37,10	25,9	13,47
ST4.03ch01	4952123	0,130	0,158	34,101	0,102	0,274	0,158	44,140	0,158	0,241	40,111	38,122	30,112	26,94	41,150	0,193	33,97	0,198	0,162	0,113	0,181	41,106	0,127	0,207	0,207	37,96	28,95	0,121	0,129	40,55	1,121	57,59	27,95	0,97	43,122	28,86	0,125	61,69	0,132	0,138	103,89	0,129	84,16	0,141	0,99	37,98	0,113	53,42	48,59
ST4.03ch01	4952159	90,40	157,1	71,64	52,50	144,130	0,158	96,88	0,158	67,174	118,33	81,79	67,75	26,94	129,62	99,93	37,93	48,150	40,122	27,85	42,139	114,33	59,68	104,103	105,102	71,62	84,38	96,25	38,91	21,74	94,28	116,0	92,30	52,45	35,130	58,56	98,27	61,69	39,94	104,34	192,0	31,98	51,49	113,28	33,66	103,32	26,87	74,21	80,27
ST4.03ch01	4952171	0,130	1,157	0,135	0,102	0,274	0,158	0,184	37,121	0,241	0,151	0,159	0,142	0,120	0,191	0,193	0,130	51,147	0,162	28,85	0,181	0,147	0,127	0,207	0,207	0,133	0,123	0,121	0,129	1,93	0,122	0,116	0,122	0,97	0,165	26,88	0,125	0,130	0,133	0,138	0,192	0,128	0,100	0,140	25,73	0,135	0,113	0,95	27,80
ST4.03ch01	4954798	66,0	95,0	14,0	40,0	76,1	94,0	98,0	29,0	77,0	52,26	33,19	31,13	19,14	76,0	114,0	63,0	81,0	86,0	27,0	55,0	49,13	51,0	65,0	64,0	93,1	51,0	64,0	44,0	25,6	52,0	51,0	52,22	63,0	85,0	64,0	87,0	42,12	60,0	83,0	100,39	67,0	54,13	52,0	48,0	61,0	57,0	36,23	65,0
ST4.03ch01	4955000	100,0	151,0	129,0	70,0	184,0	137,0	151,0	117,0	194,0	149,0	99,0	103,0	83,0	168,0	144,0	91,0	149,0	106,0	74,0	100,39	96,0	75,0	171,0	154,0	155,0	84,0	87,0	133,0	65,0	92,0	96,0	113,0	110,0	91,27	90,0	96,0	111,0	72,19	113,0	145,0	125,0	106,0	95,0	106,0	120,0	100,0	83,0	84,0
ST4.03ch01	4955012	19,81	33,117	129,0	17,53	98,86	46,91	34,117	86,31	96,98	76,73	50,49	87,16	63,20	89,79	0,144	40,51	34,115	0,106	53,21	67,72	32,64	26,49	78,93	76,78	77,78	43,41	0,87	64,69	32,33	16,76	70,26	24,89	25,85	0,118	63,27	0,96	80,31	25,66	0,114	76,69	36,89	48,58	22,73	58,48	66,54	25,74	42,41	60,24
ST4.03ch01	4969696	27,100	78,98	175,0	35,40	59,47	127,0	55,87	115,0	20,0	57,85	57,27	36,17	102,0	84,75	97,98	59,28	110,41	81,45	81,38	118,45	42,46	68,73	85,93	85,105	126,42	56,73	20,77	100,44	87,0	58,78	85,26	35,42	51,63	67,44	73,38	26,109	107,0	89,28	33,77	79,86	79,24	104,0	36,102	51,4	61,64	18,24	58,27	77,35
ST4.03ch01	4969759	127,0	176,0	175,0	75,0	106,0	127,0	114,28	115,0	20,0	142,0	84,0	53,0	80,22	159,0	150,45	88,0	151,0	126,0	119,0	127,36	63,25	141,0	178,0	190,0	168,0	129,0	97,0	144,0	63,24	136,0	111,0	59,18	114,0	109,2	111,0	135,0	107,0	53,64	110,0	165,0	77,26	104,0	138,0	55,0	125,0	33,9	66,19	112,0
ST4.03ch01	4969795	127,0	176,0	175,0	75,0	106,0	127,0	142,0	114,1	20,0	126,16	79,5	49,4	84,18	159,0	195,0	88,0	151,0	126,0	94,25	163,0	71,17	141,0	178,0	190,0	168,0	129,0	97,0	144,0	68,19	136,0	111,0	60,17	114,0	111,0	93,18	135,0	76,31	117,0	110,0	129,36	103,0	81,23	138,0	40,15	125,0	42,0	46,39	94,18
ST4.03ch01	5062022	71,0	65,0	68,0	23,0	94,0	51,12	71,0	54,0	39,0	69,0	60,0	52,0	30,0	99,0	82,0	41,5	57,30	66,0	33,0	57,0	50,0	36,0	77,0	84,0	43,14	54,0	46,0	60,0	19,0	48,0	59,0	44,0	46,0	43,0	58,0	71,0	45,0	33,0	81,1	111,0	67,0	49,0	57,0	44,0	58,0	38,14	47,0	54,0
ST4.03ch01	5062111	71,0	65,0	67,0	23,0	95,0	51,12	71,0	54,0	39,0	69,0	60,0	52,0	30,0	99,0	82,0	46,0	56,30	66,0	33,0	57,0	50,0	36,0	77,0	84,0	57,0	54,0	46,0	60,0	19,0	48,0	59,0	44,0	46,0	43,0	58,0	71,0	45,0	33,0	82,0	111,0	67,0	49,0	57,0	44,0	58,0	38,14	47,0	54,0
ST4.03ch01	5062129	56,15	63,2	38,30	11,12	49,46	12,51	55,16	15,39	0,39	54,15	38,22	34,18	10,20	77,22	48,34	20,26	60,27	20,46	19,14	24,33	36,14	17,19	59,18	49,35	57,0	46,8	40,6	33,27	6,13	38,10	59,0	35,9	22,24	19,24	44,14	55,16	25,20	12,21	56,26	110,1	19,48	39,10	41,16	24,20	46,12	30,22	34,13	54,0
ST4.03ch01	5162018	88,0	100,40	117,24	57,0	154,36	100,0	109,0	116,0	172,27	128,0	83,0	133,0	88,0	102,0	134,0	81,0	125,0	100,0	100,0	150,0	74,0	99,0	192,0	183,0	100,19	73,0	69,0	121,0	40,0	45,24	47,21	76,0	103,0	77,0	101,0	89,0	96,0	98,0	98,0	102,0	122,0	50,0	122,0	102,0	107,0	82,0	79,0	62,0
ST4.03ch01	5331756	29,123	43,202	139,0	32,64	102,123	45,112	15,137	87,79	138,58	141,0	77,43	133,46	106,35	81,50	87,108	65,61	58,115	33,126	74,56	87,85	35,68	29,31	101,104	93,85	77,39	66,31	0,100	83,41	43,47	40,53	64,27	28,69	23,55	0,141	73,73	0,80	93,32	24,47	0,74	87,87	28,67	60,66	29,73	21,79	73,44	26,76	50,24	55,38
ST4.03ch01	5358463	0,15	0,17	0,21	1,6	0,48	0,36	0,19	0,16	0,42	1,16	4,15	0,17	0,8	1,12	0,40	0,22	7,18	0,35	0,10	0,16	7,11	9,9	0,32	0,33	4,4	0,10	2,20	2,9	0,7	1,22	0,26	5,14	0,24	0,33	0,26	5,38	0,33	6,15	2,17	0,29	0,22	0,22	8,14	0,20	0,8	0,12	4,11	8,15
ST4.03ch01	5359429	136,0	256,0	182,0	135,0	287,0	243,0	167,0	179,0	269,1	215,0	178,0	185,0	136,0	228,0	216,0	137,0	254,0	215,0	152,0	231,0	171,0	124,0	242,0	228,0	209,0	147,0	158,0	180,0	92,0	125,0	137,0	135,0	126,0	161,0	136,0	134,0	129,1	123,0	161,0	180,0	167,0	136,0	132,0	110,0	203,0	120,0	119,0	107,0
ST4.03ch01	5359474	136,0	256,0	182,0	96,39	208,80	197,47	167,0	135,44	204,66	215,0	142,36	185,0	136,0	228,0	97,119	108,29	184,70	53,161	152,0	182,49	171,0	94,30	242,0	228,0	209,0	147,0	112,46	180,0	92,0	101,24	137,0	135,0	92,34	85,77	136,0	99,35	93,37	90,33	114,47	180,0	132,35	135,0	132,0	110,0	203,0	97,24	119,0	107,0
ST4.03ch01	5359477	136,0	256,0	182,0	135,0	288,0	244,0	167,0	179,0	270,0	215,0	178,0	185,0	136,0	228,0	216,0	137,0	254,0	215,0	152,0	231,0	171,0	124,0	242,0	228,0	209,0	147,0	158,0	180,0	92,0	125,0	137,0	135,0	126,0	162,0	136,0	134,0	130,0	123,0	160,0	180,0	166,1	136,0	132,0	110,0	203,0	121,0	119,0	107,0
ST4.03ch01	5359480	136,0	256,0	182,0	135,0	288,0	244,0	167,0	179,0	270,0	215,0	178,0	185,0	136,0	228,0	216,0	137,0	254,0	215,0	151,0	231,0	171,0	124,0	242,0	228,0	166,43	147,0	158,0	180,0	92,0	125,0	137,0	135,0	126,0	162,0	136,0	134,0	130,0	123,0	161,0	180,0	167,0	136,0	132,0	110,0	203,0	121,0	119,0	107,0
ST4.03ch01	5414393	12,0	37,0	49,0	7,1	35,15	16,11	25,0	23,12	42,11	30,0	26,12	22,0	18,0	28,0	28,13	19,6	18,7	16,20	22,0	17,7	14,0	15,1	61,0	57,0	38,0	14,0	8,1	22,0	14,0	22,4	45,0	17,0	36,10	18,12	33,0	46,12	22,7	23,17	42,18	81,0	24,14	40,0	42,0	28,0	29,0	26,0	33,0	44,0
ST4.03ch01	5414476	12,0	37,0	49,0	7,1	35,15	12,15	25,0	23,12	42,11	30,0	26,12	22,0	18,0	28,0	20,21	19,6	18,7	5,31	22,0	17,7	14,0	15,1	61,0	57,0	38,0	14,0	8,1	22,0	14,0	22,4	45,0	17,0	36,10	18,12	33,0	45,13	22,7	23,17	42,18	81,0	24,14	40,0	42,0	28,0	29,0	18,8	33,0	44,0
ST4.03ch01	5414483	12,0	37,0	49,0	8,0	50,0	27,0	25,0	35,0	53,0	30,0	38,0	22,0	18,0	28,0	41,0	25,0	25,0	36,0	22,0	24,0	14,0	16,0	61,0	57,0	38,0	14,0	9,0	22,0	14,0	26,0	45,0	17,0	46,0	18,12	33,0	58,0	29,0	40,0	60,0	81,0	38,0	33,7	42,0	28,0	29,0	26,0	33,0	44,0
ST4.03ch01	5414490	12,0	37,0	49,0	7,1	35,15	16,11	25,0	23,12	42,11	30,0	26,12	22,0	18,0	28,0	28,13	19,6	18,7	16,20	22,0	17,7	14,0	15,1	60,0	57,0	38,0	14,0	8,1	22,0	14,0	22,4	45,0	17,0	36,10	18,12	33,0	46,12	22,7	23,17	42,18	81,0	24,14	40,0	42,0	28,0	29,0	26,0	33,0	44,0
ST4.03ch01	5414501	12,0	37,0	49,0	8,0	50,0	27,0	25,0	35,0	53,0	30,0	38,0	22,0	18,0	28,0	41,0	25,0	25,0	36,0	22,0	24,0	14,0	16,0	61,0	57,0	38,0	14,0	9,0	22,0	14,0	26,0	45,0	16,0	46,0	18,12	33,0	58,0	29,0	40,0	60,0	81,0	38,0	33,7	42,0	28,0	29,0	26,0	33,0	44,0
ST4.03ch01	5422261	24,7	51,15	27,26	10,5	72,0	46,0	57,0	34,7	34,31	11,28	17,14	12,24	6,13	30,11	31,11	21,4	42,11	42,0	11,8	15,15	20,12	22,9	27,26	38,41	70,0	13,7	19,0	14,15	18,17	52,0	41,0	32,12	29,29	59,0	39,15	50,0	21,22	37,9	60,0	54,14	26,9	49,0	35,15	31,14	30,4	22,7	37,4	57,0
ST4.03ch01	5422283	24,7	51,15	27,26	10,5	72,0	37,9	57,0	34,7	34,31	11,28	17,14	12,24	6,13	30,11	31,11	21,4	25,28	42,0	11,8	15,15	20,12	22,9	27,26	38,41	42,28	13,7	19,0	4,25	18,17	52,0	41,0	32,12	29,29	59,0	39,15	50,0	21,22	37,9	60,0	54,14	26,9	49,0	35,15	31,14	30,4	14,15	37,4	57,0
ST4.03ch01	5422295	31,0	66,0	53,0	15,0	72,0	46,0	39,18	41,0	65,0	39,0	31,0	36,0	13,6	41,0	42,0	25,0	53,0	42,0	19,0	30,0	26,6	31,0	53,0	79,0	70,0	20,0	19,0	29,0	28,7	52,0	41,0	37,7	58,0	59,0	54,0	50,0	43,0	34,12	60,0	68,0	30,5	49,0	50,0	35,10	34,0	29,0	27,14	57,0
ST4.03ch01	5422341	24,7	51,15	27,26	10,5	72,0	46,0	57,0	34,7	34,31	11,28	17,14	13,23	10,9	30,11	31,11	21,4	42,11	42,0	11,8	15,15	32,0	22,9	27,26	38,41	70,0	13,7	19,0	14,15	25,10	52,0	41,0	32,12	29,29	58,0	39,15	50,0	34,9	37,9	60,0	54,14	26,9	49,0	35,15	31,14	30,4	22,7	37,4	57,0
ST4.03ch01	5426085	72,0	125,0	92,0	64,0	154,0	94,34	76,24	86,0	155,0	129,0	103,0	108,0	64,0	112,0	66,24	64,0	78,0	94,24	74,0	113,0	101,0	55,0	129,0	128,0	102,0	84,0	71,0	95,0	50,0	64,0	82,0	70,0	59,0	66,0	82,0	69,0	81,0	69,0	73,0	129,0	95,0	80,0	65,0	81,0	107,0	19,32	71,1	67,1
ST4.03ch01	5426088	72,0	125,0	92,0	64,0	154,0	128,0	76,24	86,0	155,0	129,0	104,0	108,0	64,0	112,0	66,24	64,0	78,0	95,23	74,0	113,0	101,0	55,0	129,0	129,0	102,0	84,0	71,0	95,0	50,0	64,0	82,0	69,1	59,0	66,0	82,0	69,0	81,0	69,0	73,0	129,0	95,0	80,0	65,0	81,0	107,0	36,15	72,0	68,0
ST4.03ch01	5426115	72,0	125,0	92,0	64,0	154,0	128,0	63,37	86,0	155,0	129,0	104,0	81,27	63,1	112,0	90,0	64,0	78,0	118,0	62,12	113,0	76,25	55,0	104,25	103,25	102,0	84,0	49,22	95,0	35,15	64,0	82,0	52,18	59,0	66,0	82,0	50,19	81,0	69,0	73,0	129,0	94,1	80,0	65,0	81,0	107,0	51,0	72,0	68,0
ST4.03ch01	5426121	70,1	125,0	92,0	64,0	154,0	128,0	76,24	86,0	155,0	129,0	103,1	108,0	64,0	112,0	66,24	64,0	78,0	95,23	73,1	113,0	100,1	54,1	129,0	128,0	102,0	83,0	71,0	95,0	50,0	64,0	82,0	70,0	58,0	66,0	82,0	69,0	81,0	69,0	72,0	129,0	95,0	80,0	65,0	81,0	107,0	36,15	72,0	68,0
ST4.03ch01	5426127	72,0	125,0	92,0	41,23	121,33	102,26	61,39	59,27	117,38	129,0	75,29	108,0	50,14	112,0	63,27	40,24	57,21	46,72	74,0	80,33	82,19	34,21	129,0	129,0	102,0	84,0	53,18	95,0	38,12	47,17	82,0	54,16	44,15	23,43	82,0	53,16	61,20	40,29	56,17	129,0	50,45	80,0	65,0	58,23	107,0	51,0	59,13	68,0
ST4.03ch01	5426134	72,0	125,0	92,0	64,0	154,0	128,0	100,0	86,0	155,0	128,0	104,0	108,0	64,0	112,0	66,24	64,0	78,0	95,23	74,0	113,0	101,0	55,0	129,0	129,0	102,0	84,0	71,0	95,0	50,0	64,0	82,0	70,0	59,0	66,0	82,0	69,0	81,0	69,0	73,0	129,0	95,0	80,0	65,0	81,0	107,0	36,15	72,0	67,0
ST4.03ch01	5468170	133,0	228,0	137,0	65,28	192,82	97,97	83,111	100,38	117,54	154,0	75,38	77,39	53,30	211,0	126,50	83,34	131,62	79,85	96,0	111,42	55,73	73,35	119,46	134,62	105,80	113,0	55,60	81,32	32,38	101,54	123,0	61,80	74,33	58,82	124,0	70,69	82,38	44,59	101,35	172,0	63,58	111,0	133,0	67,33	132,0	111,0	79,27	107,0
ST4.03ch01	5468181	78,55	117,111	0,137	57,36	59,215	0,194	0,194	0,138	0,171	51,103	28,85	1,115	0,83	132,79	0,176	0,117	0,193	46,118	55,41	49,104	33,94	28,80	56,109	51,145	38,147	67,46	55,60	35,78	0,70	36,119	25,98	36,105	0,107	0,140	59,65	70,69	0,121	24,79	73,63	109,63	35,85	22,89	70,63	52,48	74,58	0,111	25,81	50,57
ST4.03ch01	5468195	133,0	231,0	137,0	94,0	277,0	197,0	195,0	139,0	172,0	154,0	113,0	118,0	86,0	214,0	176,0	118,0	193,0	164,0	96,0	154,0	128,0	108,0	165,0	196,0	185,0	113,0	115,0	114,0	71,0	155,0	123,0	141,0	108,0	115,25	124,0	139,0	121,0	103,0	136,0	172,0	121,0	81,30	133,0	100,0	133,0	111,0	106,0	107,0
ST4.03ch01	5468221	133,0	231,0	137,0	94,0	277,0	197,0	144,51	139,0	172,0	152,0	112,1	78,40	86,0	214,0	175,0	117,0	193,0	164,0	96,0	154,0	96,32	108,0	119,46	134,62	185,0	113,0	86,29	114,0	49,22	154,0	123,0	98,43	108,0	140,0	124,0	99,40	121,0	103,0	136,0	171,0	121,0	111,0	133,0	100,0	133,0	110,0	106,0	107,0
ST4.03ch01	5468353	26,0	39,0	25,4	9,0	40,0	8,12	14,8	19,0	40,0	31,1	18,0	17,5	11,0	18,7	29,5	17,0	18,10	9,12	26,0	22,0	11,12	16,0	32,8	44,10	39,6	15,3	12,3	21,3	15,4	19,0	18,10	14,4	25,0	12,7	20,6	11,7	17,8	13,5	30,0	27,7	13,5	8,20	37,0	22,7	18,5	10,8	13,6	21,14
ST4.03ch01	5468365	26,0	39,0	25,4	9,0	40,0	8,12	14,8	19,0	40,0	32,0	18,0	17,5	11,0	18,7	29,5	17,0	18,10	9,12	26,0	22,0	11,12	16,0	32,8	44,10	39,6	15,3	12,3	21,3	15,4	19,0	18,10	14,4	25,0	12,7	20,6	11,7	17,8	13,5	30,0	27,7	13,5	8,20	37,0	22,7	18,5	10,8	13,6	20,15
ST4.03ch01	5477650	136,0	225,0	148,0	74,0	197,0	74,0	125,0	108,0	142,0	158,0	114,0	127,0	67,0	176,0	134,0	90,0	138,0	126,0	120,0	145,0	81,0	98,0	224,0	182,0	117,0	106,0	87,0	98,0	59,0	97,0	131,0	115,0	96,0	98,0	104,0	106,0	78,0	81,0	102,0	166,0	94,0	119,0	139,0	89,0	136,0	79,0	84,0	125,0
ST4.03ch01	5477659	105,31	166,59	106,42	74,0	80,117	74,0	80,45	108,0	99,43	158,0	114,0	127,0	67,0	176,0	91,43	63,27	138,0	126,0	120,0	145,0	81,0	98,0	226,0	183,0	80,37	107,0	87,0	97,0	59,0	66,31	98,33	115,0	71,25	63,35	104,0	106,0	79,0	81,0	70,33	167,0	93,1	119,0	139,0	89,0	136,0	53,26	84,0	126,0
ST4.03ch01	5477701	136,0	225,0	148,0	74,0	197,0	74,0	125,0	108,0	142,0	158,0	113,0	127,0	67,0	175,1	134,0	90,0	138,0	126,0	120,0	145,0	81,0	98,0	225,0	183,0	116,0	107,0	87,0	98,0	59,0	97,0	131,0	115,0	96,0	98,0	104,0	106,0	79,0	81,0	103,0	167,0	94,0	119,0	139,0	89,0	136,0	79,0	84,0	125,1
ST4.03ch01	5477737	135,1	224,0	148,0	74,0	197,0	74,0	125,0	108,0	142,0	158,0	114,0	127,0	67,0	176,0	134,0	90,0	138,0	126,0	120,0	145,0	81,0	98,0	226,0	183,0	117,0	107,0	87,0	98,0	59,0	97,0	131,0	115,0	96,0	98,0	104,0	106,0	79,0	81,0	103,0	167,0	93,0	119,0	139,0	89,0	136,0	79,0	84,0	126,0
ST4.03ch01	5477752	135,0	225,0	114,34	74,0	197,0	32,42	125,0	74,34	142,0	158,0	114,0	127,0	67,0	142,34	134,0	57,33	138,0	126,0	120,0	145,0	80,0	98,0	226,0	183,0	117,0	81,26	87,0	98,0	59,0	97,0	67,64	115,0	95,1	98,0	76,28	106,0	50,29	81,0	103,0	128,39	94,0	59,60	139,0	89,0	104,31	79,0	61,23	63,63
ST4.03ch01	5506568	0,0	0,13	0,17	0,5	0,68	0,30	0,9	0,8	1,28	0,0	0,13	0,11	0,0	0,0	0,15	0,8	0,15	0,36	0,0	0,15	0,8	0,7	1,21	0,17	0,19	0,0	0,26	0,0	0,7	0,21	0,12	0,9	0,9	0,38	0,0	0,35	0,10	0,9	0,14	0,0	0,10	0,0	0,0	0,0	0,1	0,8	0,0	0,0
ST4.03ch01	5506579	0,0	0,13	0,17	0,5	0,68	0,30	0,9	0,8	1,28	0,0	0,13	0,11	0,0	0,0	0,15	0,8	0,15	0,37	0,0	0,15	0,8	0,7	0,22	0,17	0,19	0,0	0,26	0,0	0,7	0,21	0,11	0,9	0,9	0,38	0,0	0,35	0,10	0,9	0,14	0,0	0,10	0,0	0,0	0,0	0,1	0,8	0,0	0,0
ST4.03ch01	5507802	0,12	0,18	0,45	0,4	0,0	1,17	0,0	0,43	0,54	0,67	0,33	0,52	0,37	0,18	0,14	0,29	0,22	0,0	0,40	0,52	0,15	0,15	0,65	0,60	0,0	0,5	0,0	0,26	0,15	0,0	0,0	0,7	0,34	0,0	0,17	0,0	0,32	0,15	0,0	0,19	0,13	0,0	0,15	0,14	0,10	0,15	0,15	0,0
ST4.03ch01	5507819	0,12	0,18	0,45	0,4	0,0	0,18	0,0	0,43	0,54	0,67	0,33	0,52	0,37	0,18	0,14	0,29	0,22	0,0	0,40	0,52	0,15	0,15	0,65	0,60	0,0	0,5	0,0	0,26	0,15	0,0	0,0	0,7	0,34	0,0	0,17	0,0	0,32	0,15	0,0	0,19	0,13	0,0	0,15	0,14	0,10	0,15	1,14	0,0
ST4.03ch01	5507897	105,0	185,0	132,0	103,0	237,0	187,0	135,51	137,0	198,0	192,0	130,0	122,0	89,33	161,0	194,0	134,0	193,0	143,1	108,1	148,0	87,16	111,0	203,0	188,0	188,0	114,0	117,0	141,0	55,24	128,0	113,0	83,31	122,0	137,0	123,0	130,0	105,0	70,22	146,0	191,0	94,26	127,0	122,0	86,24	147,0	100,0	76,27	101,0
ST4.03ch01	5507951	0,105	0,185	0,132	29,74	0,237	0,187	0,186	0,137	0,198	47,145	34,96	0,122	0,122	76,85	48,146	0,134	0,193	0,144	0,109	0,148	34,69	29,82	0,203	41,146	41,147	25,89	36,81	32,109	0,79	57,71	0,113	19,95	0,122	0,137	30,93	68,62	0,105	19,73	70,76	94,97	0,120	0,127	0,122	0,110	39,108	0,100	33,70	22,79
ST4.03ch01	5522588	0,27	0,30	0,61	0,0	0,98	0,0	0,70	0,27	0,44	0,0	0,0	0,0	0,0	0,38	0,31	0,31	0,33	0,0	0,0	0,0	0,0	0,20	0,0	0,0	0,27	0,21	0,0	0,0	0,1	0,20	0,76	0,0	0,26	0,32	1,21	0,0	0,35	0,0	0,30	1,49	0,0	0,55	0,27	0,0	0,23	0,25	0,22	0,57
ST4.03ch01	5523061	153,0	251,0	140,38	118,0	283,0	144,41	208,0	139,51	291,0	224,1	151,0	153,0	107,29	182,56	208,0	101,37	234,0	175,0	150,0	212,0	124,39	114,1	227,0	203,0	162,0	97,38	135,0	127,0	83,20	124,0	68,65	143,0	110,0	114,38	98,23	132,0	76,58	99,0	155,0	152,36	164,0	36,85	152,0	119,0	147,58	119,0	89,25	57,56
ST4.03ch01	5523115	124,29	183,68	83,95	88,30	283,0	185,0	208,0	154,36	133,158	58,167	66,85	42,111	56,80	164,74	147,61	111,27	172,62	175,0	68,82	101,111	163,0	79,36	112,115	102,101	162,0	109,25	135,0	47,80	80,23	124,0	133,0	99,44	45,65	152,0	94,27	132,0	88,46	74,25	155,0	145,43	126,38	121,0	115,37	95,24	153,52	92,27	82,31	113,0
ST4.03ch01	5523121	115,38	251,0	178,0	118,0	283,0	185,0	151,57	190,0	291,0	225,0	151,0	153,0	136,0	238,0	164,44	99,39	234,0	175,0	150,0	212,0	163,0	115,0	227,0	203,0	110,52	135,0	135,0	127,0	103,0	124,0	133,0	143,0	90,19	117,35	121,0	132,0	134,0	99,0	114,41	188,0	164,0	121,0	151,1	119,0	205,0	89,30	114,0	113,0
ST4.03ch01	5529192	64,66	160,38	45,118	51,50	166,57	0,191	87,82	0,154	55,168	54,117	34,101	33,87	0,115	120,89	0,170	0,121	45,161	40,123	62,61	39,136	67,71	59,53	90,92	82,91	75,114	52,69	98,29	37,109	11,48	84,28	52,46	41,61	0,90	0,140	62,57	108,30	0,125	20,81	63,85	73,84	35,90	31,88	81,23	47,46	60,68	0,111	29,83	47,51
ST4.03ch01	5536227	88,0	155,0	93,0	43,0	157,0	30,45	94,31	84,0	101,1	107,0	65,0	95,0	53,12	118,0	64,29	44,0	58,0	22,24	61,0	94,0	70,25	61,0	148,0	128,0	74,21	67,0	50,0	71,0	51,15	73,0	84,0	48,26	61,0	50,0	98,0	68,0	78,0	41,21	70,0	148,0	48,14	84,0	79,0	74,21	83,0	42,30	75,16	67,0
ST4.03ch01	5536250	88,0	155,0	93,0	43,0	157,0	30,45	95,30	85,0	102,0	107,0	65,0	95,0	53,12	118,0	64,29	44,0	58,0	22,24	61,0	94,0	70,25	61,0	149,0	128,0	74,21	67,0	50,0	71,0	51,15	73,0	84,0	48,26	61,0	50,0	99,0	68,0	78,0	41,21	70,0	148,0	48,14	84,0	79,0	74,21	83,0	42,30	75,16	67,0
ST4.03ch01	5536272	65,22	155,0	93,0	43,0	157,0	75,0	99,26	85,0	102,0	107,0	65,0	95,0	65,0	118,0	63,30	30,14	58,0	46,0	61,0	94,0	95,0	61,0	149,0	128,0	95,0	67,0	50,0	71,0	66,0	73,0	84,0	74,0	46,15	26,24	99,0	68,0	78,0	62,0	45,25	148,0	62,0	84,0	79,0	95,0	83,0	55,17	91,0	67,0
ST4.03ch01	5536940	86,27	177,0	128,0	74,0	156,0	58,0	68,34	94,0	156,0	170,0	99,0	110,0	63,0	168,0	127,40	52,33	116,0	97,0	94,0	123,0	94,0	78,0	170,0	163,0	131,0	116,0	79,0	136,0	61,0	92,0	104,0	98,0	61,31	72,26	110,0	128,0	99,0	93,0	81,41	160,0	93,0	122,0	120,0	104,0	120,0	27,27	77,0	100,0
ST4.03ch01	5537049	60,53	129,48	37,91	45,29	156,0	0,58	61,41	0,94	58,98	44,126	27,72	26,84	0,63	92,76	0,167	0,85	47,69	30,67	51,43	25,98	46,48	41,37	86,84	87,76	64,67	54,62	62,17	35,101	15,46	71,21	55,49	49,49	0,92	0,98	54,56	95,33	0,99	26,67	60,62	72,88	18,75	38,84	90,30	43,61	53,67	0,54	18,59	46,54
ST4.03ch01	5870874	19,0	125,0	75,11	8,0	137,53	102,0	55,0	136,0	44,0	96,0	116,0	120,0	93,0	45,0	12,0	41,0	38,0	41,0	108,0	112,0	42,0	22,0	187,0	142,0	67,30	106,0	56,0	90,0	19,0	4,10	57,0	50,0	42,0	21,0	44,0	65,0	17,0	0,0	28,0	76,0	50,0	51,0	74,0	89,0	19,0	18,0	1,0	69,0
ST4.03ch01	5870881	19,0	125,0	75,11	8,0	137,53	102,0	55,0	136,0	44,0	96,0	116,0	120,0	92,1	45,0	12,0	41,0	38,0	41,0	108,0	112,0	42,0	22,0	187,0	142,0	67,30	106,0	56,0	90,0	19,0	4,10	57,0	50,0	42,0	21,0	44,0	65,0	17,0	0,0	28,0	76,0	50,0	51,0	74,0	89,0	19,0	18,0	1,0	69,0
ST4.03ch01	5870933	8,11	95,28	84,1	8,0	188,1	52,50	24,31	116,19	44,0	95,0	113,0	118,0	92,0	45,0	12,0	41,0	38,0	28,13	86,20	86,26	42,0	22,0	155,28	140,0	53,44	91,14	42,14	90,0	19,0	14,0	40,17	50,0	42,0	21,0	44,0	47,18	17,0	0,0	27,0	31,45	37,13	34,17	49,24	73,16	19,0	8,10	1,0	56,13
ST4.03ch01	5870960	19,0	125,0	86,0	8,0	190,0	102,0	55,0	136,0	44,0	96,0	116,0	120,0	78,15	45,0	12,0	41,0	38,0	41,0	108,0	111,0	36,6	22,0	187,0	142,0	97,0	83,23	56,0	90,0	19,0	14,0	57,0	50,0	42,0	21,0	44,0	65,0	16,1	0,0	28,0	76,0	50,0	51,0	74,0	89,0	19,0	18,0	1,0	69,0
ST4.03ch01	5910551	19,0	44,0	47,7	13,0	155,0	8,0	11,0	1,0	0,0	0,0	0,0	0,0	0,0	31,26	4,0	5,0	0,0	15,0	26,0	25,0	0,0	0,0	31,0	0,0	25,0	37,3	17,0	0,0	0,0	15,0	65,23	0,0	1,0	1,0	8,2	6,0	34,2	0,0	14,0	51,3	25,0	114,30	44,0	44,0	42,24	17,0	27,1	78,24
ST4.03ch01	5981003	25,0	67,0	38,0	33,7	36,0	27,1	35,0	71,6	54,0	103,0	66,16	59,0	32,0	25,0	20,0	61,11	51,1	3,1	16,0	94,13	23,0	42,1	90,0	96,0	97,0	56,0	54,15	68,0	1,0	64,1	0,0	51,0	24,0	21,31	6,0	95,18	15,1	13,27	49,17	28,0	64,0	29,0	37,0	10,16	58,0	38,0	15,0	34,0
ST4.03ch01	5981005	26,0	67,0	38,0	33,7	36,0	27,1	34,0	71,6	54,0	103,0	66,16	59,0	32,0	25,0	20,0	61,11	51,1	3,1	16,0	94,13	23,0	42,1	90,0	96,0	97,0	56,0	54,15	68,0	1,0	64,1	0,0	51,0	24,0	21,31	6,0	95,18	15,1	13,27	49,17	28,0	64,0	29,0	37,0	10,16	58,0	38,0	15,0	34,0
ST4.03ch01	5981022	26,0	67,0	38,0	26,14	36,0	28,0	35,0	77,0	41,13	70,33	72,10	59,0	32,0	25,0	20,0	72,0	52,0	4,0	16,0	107,0	22,1	35,8	90,0	96,0	72,25	53,2	60,9	51,17	1,0	37,28	0,0	36,15	23,0	52,0	6,0	92,21	16,0	39,1	63,3	28,0	64,0	29,0	37,0	26,0	47,11	38,0	8,7	21,13
ST4.03ch01	5981025	26,0	67,0	38,0	40,0	36,0	28,0	35,0	77,0	54,0	103,0	82,0	59,0	32,0	25,0	20,0	72,0	52,0	4,0	16,0	107,0	23,0	43,0	90,0	96,0	97,0	56,0	69,0	68,0	1,0	65,0	0,0	51,0	24,0	52,0	6,0	113,0	16,0	40,0	66,0	28,0	64,0	29,0	37,0	26,0	58,0	38,0	15,0	34,0
ST4.03ch01	5981049	26,0	66,0	38,0	40,0	36,0	28,0	35,0	77,0	54,0	103,0	82,0	59,0	32,0	25,0	20,0	72,0	52,0	4,0	16,0	107,0	23,0	43,0	90,0	96,0	97,0	56,0	69,0	68,0	1,0	65,0	0,0	51,0	24,0	52,0	6,0	113,0	16,0	40,0	66,0	28,0	64,0	29,0	37,0	26,0	58,0	38,0	15,0	34,0
ST4.03ch01	6065545	97,79	71,194	0,172	0,126	0,315	0,138	44,161	0,192	0,276	0,250	0,191	0,192	0,160	61,178	62,176	48,122	0,264	45,137	0,114	64,161	0,143	0,137	63,200	0,211	0,185	35,115	39,121	0,181	0,93	0,144	25,100	0,144	30,86	47,130	33,85	36,122	0,137	0,127	36,115	88,123	35,120	0,134	44,109	0,110	0,181	35,55	0,120	0,151
ST4.03ch01	6143316	153,1	247,0	176,0	117,0	261,0	189,0	211,0	179,0	232,0	206,0	154,0	168,0	121,0	209,0	204,0	137,0	210,0	162,0	48,68	192,0	139,0	129,0	250,0	234,0	152,0	125,0	132,0	163,0	78,0	114,0	123,0	113,0	122,0	139,0	98,41	127,0	143,0	122,0	150,0	174,0	137,0	71,17	114,0	64,61	168,0	107,0	100,0	57,63
ST4.03ch01	6143327	111,43	247,0	90,86	89,28	261,0	189,0	148,62	122,57	121,111	47,159	76,78	35,133	54,67	154,55	150,54	100,37	152,58	163,0	69,47	81,112	139,0	97,32	125,124	119,115	152,0	126,1	132,0	68,95	50,27	114,0	123,0	86,27	62,60	139,0	139,0	127,0	105,38	122,0	149,1	131,43	114,23	88,0	83,31	125,0	168,0	81,26	100,0	120,0
ST4.03ch01	6143339	111,43	185,62	90,86	89,28	261,0	189,0	149,62	122,57	121,111	47,159	76,78	35,133	54,67	154,55	149,54	100,37	152,58	163,0	69,47	81,112	139,0	97,32	126,124	119,115	152,0	126,1	132,0	69,94	51,27	114,0	122,1	86,27	62,60	95,44	139,0	127,0	105,38	122,0	150,0	131,43	114,23	65,23	83,31	125,0	113,55	81,26	48,52	120,0
ST4.03ch01	6143355	154,0	247,0	176,0	117,0	261,0	188,1	211,0	179,0	230,1	206,0	154,0	168,0	98,23	209,0	204,0	137,0	210,0	163,0	116,0	193,0	102,37	129,0	250,0	234,0	152,0	85,42	132,0	163,0	68,10	114,0	123,0	113,0	122,0	139,0	138,1	127,0	115,28	122,0	150,0	174,0	137,0	88,0	114,0	125,0	168,0	106,0	100,0	120,0
ST4.03ch01	6143421	112,42	247,0	176,0	117,0	261,0	189,0	160,51	179,0	232,0	206,0	154,0	168,0	121,0	209,0	149,55	105,32	210,0	163,0	116,0	193,0	139,0	129,0	250,0	234,0	152,0	127,0	132,0	163,0	78,0	114,0	123,0	113,0	87,35	114,25	139,0	127,0	143,0	122,0	118,32	174,0	137,0	88,0	114,0	125,0	168,0	86,21	100,0	120,0
ST4.03ch01	6144303	8,7	37,0	19,0	1,3	33,14	6,22	12,11	13,6	18,19	14,2	1,7	17,0	6,5	12,4	3,20	4,12	14,20	6,20	23,0	14,4	9,6	8,9	42,0	56,0	12,11	7,5	4,8	13,7	15,5	6,9	20,0	11,11	12,12	12,25	28,8	15,18	24,11	0,33	0,47	40,0	15,7	31,0	23,0	9,13	9,3	2,9	16,8	22,0
ST4.03ch01	6187549	80,0	145,0	70,0	63,0	190,0	110,0	90,0	98,0	56,0	40,0	55,0	0,0	46,0	111,0	129,0	80,0	128,0	129,0	34,0	74,0	76,0	66,0	44,0	45,0	146,0	110,0	78,0	67,0	25,0	100,0	74,0	36,0	47,0	83,0	106,0	76,0	82,0	88,0	111,0	94,0	68,0	69,0	70,0	100,0	102,0	34,0	41,0	86,0
ST4.03ch01	6188115	21,50	19,73	43,45	11,26	0,123	0,75	50,46	25,61	66,61	64,19	33,31	76,0	29,41	25,40	20,64	22,37	30,73	0,97	27,33	45,37	10,44	20,34	100,36	85,32	0,91	0,44	15,43	31,22	20,21	0,50	0,61	36,35	40,33	22,59	0,68	22,46	4,53	0,72	0,73	20,70	12,54	16,45	24,57	0,73	16,54	18,33	30,30	0,65
ST4.03ch01	6188123	71,0	92,0	88,0	30,6	123,0	75,0	96,0	86,0	103,24	65,19	50,14	76,0	70,0	55,10	84,0	59,0	103,0	97,0	60,0	82,0	35,19	48,6	136,0	117,0	68,23	36,8	45,13	44,9	41,0	27,23	61,0	56,15	73,0	81,0	68,0	53,15	57,0	57,15	35,38	90,0	66,0	61,0	81,0	73,0	57,13	51,0	48,12	65,0
ST4.03ch01	6188141	71,0	92,0	88,0	37,0	123,0	49,26	96,0	60,26	127,0	84,0	64,0	76,0	70,0	65,0	84,0	59,0	82,21	97,0	60,0	82,0	54,0	36,18	136,0	117,0	91,0	44,0	58,0	53,0	41,0	50,0	61,0	71,0	73,0	81,0	68,0	68,0	57,0	72,0	73,0	90,0	66,0	61,0	65,16	73,0	70,0	51,0	60,0	65,0
ST4.03ch01	6193112	76,0	38,0	107,0	43,10	38,14	51,23	40,0	50,14	0,0	106,1	57,17	72,0	47,0	107,0	81,38	28,18	62,31	43,53	39,0	78,29	51,0	46,16	133,0	150,0	70,0	62,0	50,19	104,0	39,0	56,22	84,0	53,0	49,20	33,41	37,24	63,23	70,16	8,37	53,32	102,0	49,18	60,0	110,0	0,17	68,0	54,0	58,0	44,0
ST4.03ch01	6193116	76,0	38,0	107,0	43,10	38,14	51,23	40,0	50,14	0,0	106,1	56,18	72,0	47,0	107,0	81,38	27,18	62,31	43,53	39,0	78,29	51,0	46,16	133,0	150,0	70,0	62,0	50,19	103,1	39,0	56,22	84,0	53,0	49,20	34,40	37,24	63,23	70,16	8,37	53,32	102,0	49,18	60,0	110,0	0,17	68,0	53,1	58,0	44,0
ST4.03ch01	6193187	66,10	37,0	107,0	53,0	52,0	74,0	40,0	64,0	0,0	106,0	73,0	72,0	47,0	106,0	94,24	45,1	84,8	96,0	39,0	107,0	51,0	62,0	133,0	150,0	69,0	62,0	69,0	104,0	39,0	78,0	84,0	53,0	60,9	60,15	61,0	86,0	86,0	45,0	81,4	102,0	67,0	60,0	110,0	17,0	68,0	50,3	58,0	44,0
ST4.03ch01	6194728	100,32	201,0	137,0	113,0	248,0	205,0	152,55	121,0	216,0	177,0	122,0	129,0	87,0	188,0	153,48	54,34	204,0	191,0	54,0	191,0	89,0	123,0	204,1	180,0	149,0	82,0	130,0	151,0	46,0	115,0	125,0	88,0	89,28	100,42	103,0	120,0	80,0	100,0	87,26	165,0	105,0	79,0	113,0	48,0	116,0	74,26	84,0	61,0
ST4.03ch01	6194742	132,0	202,0	137,0	81,32	248,0	205,0	207,0	155,0	162,55	138,40	88,33	129,0	116,0	142,46	202,0	129,0	204,0	191,0	54,0	191,0	99,30	85,38	205,0	180,0	118,31	95,26	94,37	104,48	65,0	66,49	126,0	70,18	117,0	142,0	103,0	90,31	101,0	76,24	46,67	165,0	105,0	79,0	113,0	48,0	90,26	100,0	70,14	61,0
ST4.03ch01	6194749	132,0	202,0	137,0	113,0	248,0	205,0	157,50	155,0	217,0	178,0	122,0	129,0	84,31	188,0	202,0	129,0	204,0	191,0	54,0	191,0	102,27	123,0	204,1	180,0	149,0	121,0	131,0	152,0	46,19	115,0	126,0	65,23	117,0	142,0	103,0	121,0	101,0	78,22	113,0	165,0	80,25	79,0	113,0	23,25	117,0	100,0	64,20	61,0
ST4.03ch01	6194800	132,0	202,0	137,0	113,0	248,0	93,112	207,0	155,0	217,0	178,0	122,0	129,0	116,0	188,0	155,47	129,0	204,0	133,58	54,0	191,0	129,0	123,0	205,0	180,0	149,0	121,0	131,0	152,0	65,0	115,0	126,0	88,0	117,0	142,0	103,0	121,0	101,0	100,0	113,0	165,0	105,0	79,0	113,0	48,0	117,0	82,18	83,0	61,0
ST4.03ch01	6194804	132,0	202,0	137,0	82,31	178,70	155,50	207,0	118,37	154,63	178,0	94,28	129,0	116,0	188,0	145,57	95,34	161,43	88,103	54,0	147,44	129,0	99,24	204,1	180,0	149,0	121,0	103,28	152,0	65,0	83,32	126,0	88,0	84,33	72,70	68,35	90,31	77,24	46,54	93,20	165,0	80,25	79,0	113,0	27,21	117,0	100,0	84,0	61,0
ST4.03ch01	6194881	45,24	123,40	98,0	44,10	192,0	129,0	127,0	89,0	146,0	106,0	75,0	89,0	63,0	109,0	141,0	87,0	135,0	110,0	82,0	111,0	52,0	59,0	144,0	146,0	125,0	57,0	77,0	91,0	50,0	91,0	91,0	62,0	60,0	101,0	90,0	92,0	75,0	80,0	100,0	117,0	87,0	98,0	58,23	70,0	81,17	67,0	72,0	71,0
ST4.03ch01	6194884	69,0	163,0	98,0	43,11	192,0	129,0	127,0	89,0	116,30	80,26	56,19	89,0	63,0	83,26	141,0	87,0	135,0	110,0	82,0	112,0	38,14	45,14	144,0	146,0	110,15	43,14	61,16	76,15	50,0	40,51	91,0	46,16	60,0	101,0	90,0	71,21	75,0	60,20	58,42	117,0	87,0	98,0	81,0	70,0	69,29	68,0	57,15	71,0
ST4.03ch01	6194901	69,0	163,0	98,0	44,10	192,0	129,0	127,0	89,0	116,30	80,26	56,19	89,0	63,0	83,26	141,0	87,0	135,0	110,0	82,0	112,0	38,14	45,14	144,0	146,0	110,15	43,14	61,16	76,15	50,0	40,51	91,0	46,16	60,0	101,0	90,0	71,21	75,0	60,20	58,42	117,0	87,0	98,0	81,0	70,0	69,29	68,0	57,15	71,0
ST4.03ch01	6194904	69,0	163,0	98,0	54,0	192,0	129,0	127,0	89,0	146,0	106,0	75,0	89,0	50,13	109,0	141,0	87,0	135,0	110,0	82,0	112,0	37,15	59,0	144,0	146,0	125,0	43,14	77,0	91,0	35,15	91,0	91,0	62,0	60,0	101,0	90,0	92,0	62,13	80,0	100,0	117,0	87,0	98,0	81,0	70,0	98,0	68,0	72,0	71,0
ST4.03ch01	6194915	69,0	163,0	98,0	54,0	192,0	129,0	127,0	89,0	145,0	106,0	75,0	89,0	50,13	108,1	141,0	87,0	135,0	110,0	82,0	112,0	37,15	59,0	144,0	146,0	100,25	43,14	77,0	62,28	35,15	91,0	91,0	61,1	60,0	101,0	90,0	92,0	62,13	80,0	100,0	117,0	87,0	98,0	81,0	70,0	98,0	68,0	72,0	71,0
ST4.03ch01	6194926	45,24	123,40	98,0	44,10	191,0	129,0	96,31	64,25	145,0	106,0	75,0	89,0	63,0	109,0	141,0	62,25	135,0	110,0	82,0	111,1	52,0	59,0	144,0	146,0	96,0	57,0	77,0	91,0	50,0	91,0	91,0	62,0	60,0	101,0	90,0	92,0	75,0	80,0	99,1	117,0	87,0	98,0	58,23	70,0	81,17	68,0	72,0	71,0
ST4.03ch01	6196052	67,0	101,27	101,0	58,0	190,0	102,0	102,0	96,0	122,0	92,0	79,0	82,0	73,0	94,0	119,0	75,0	101,0	108,0	68,0	91,0	77,0	70,0	140,0	117,0	124,0	68,0	61,0	73,0	58,0	74,0	91,0	90,0	85,0	60,29	109,0	109,0	76,0	74,0	118,0	142,0	86,0	61,26	84,0	72,0	47,14	84,0	41,39	73,0
ST4.03ch01	6196088	67,0	128,0	101,0	46,12	190,0	102,0	102,0	96,0	87,35	71,21	63,16	82,0	73,0	70,24	119,0	75,0	101,0	108,0	68,0	91,0	57,20	59,11	140,0	117,0	96,28	53,15	44,17	51,22	58,0	37,37	91,0	65,25	85,0	89,0	109,0	77,32	76,0	54,20	66,52	142,0	86,0	87,0	84,0	72,0	47,14	84,0	55,25	73,0
ST4.03ch01	6196100	55,12	128,0	101,0	58,0	190,0	102,0	71,31	96,0	121,1	92,0	79,0	82,0	73,0	94,0	92,27	51,24	101,0	108,0	68,0	91,0	77,0	70,0	140,0	117,0	123,1	68,0	61,0	73,0	58,0	74,0	91,0	90,0	65,20	71,18	109,0	109,0	76,0	74,0	83,35	142,0	86,0	87,0	84,0	72,0	61,0	63,21	80,0	73,0
ST4.03ch01	6199348	48,0	141,0	85,0	28,13	107,40	24,21	37,0	54,24	110,40	111,0	50,17	61,0	53,0	97,0	22,34	27,18	44,60	40,33	71,0	70,26	57,0	50,21	130,0	142,0	67,28	47,0	34,11	48,20	38,0	48,14	88,0	57,0	41,12	33,53	67,26	70,15	64,14	19,37	44,28	150,0	34,25	77,0	77,0	40,28	84,0	21,0	56,0	77,0
ST4.03ch01	6199349	48,0	141,0	85,0	28,13	107,40	24,21	37,0	54,24	110,40	111,0	50,17	61,0	52,0	97,0	22,34	27,18	43,60	40,33	71,0	69,26	58,0	50,21	130,0	142,0	45,28	47,0	34,11	48,20	38,0	48,14	88,0	57,0	41,12	33,53	67,26	70,15	64,14	19,37	44,28	150,0	34,25	77,0	77,0	40,28	84,0	21,0	56,0	77,0
ST4.03ch01	6199361	48,0	141,0	84,0	28,13	107,40	24,21	37,0	54,24	110,40	111,0	50,17	61,0	53,0	97,0	22,34	27,18	44,60	40,33	71,0	70,26	58,0	50,21	130,0	142,0	67,28	47,0	34,11	48,20	38,0	48,14	88,0	57,0	41,12	33,53	67,26	70,15	64,14	19,37	44,28	150,0	34,25	77,0	77,0	40,28	84,0	21,0	56,0	77,0
ST4.03ch01	6217468	90,34	208,0	134,0	66,25	185,64	83,96	142,61	113,36	163,53	187,0	80,34	133,0	112,0	181,0	44,170	61,60	105,88	40,100	150,0	124,22	137,0	74,36	205,0	181,0	67,96	108,0	70,25	104,33	79,0	99,35	118,0	118,0	59,77	40,107	87,35	82,33	88,29	59,45	75,69	190,0	99,26	139,0	126,0	73,29	134,0	35,49	108,0	115,0
ST4.03ch01	6217497	90,34	208,0	134,0	66,25	185,64	127,52	142,61	113,36	163,53	187,0	80,34	133,0	112,0	181,0	44,170	61,60	105,88	40,100	150,0	125,21	137,0	74,36	205,0	181,0	126,36	108,0	70,25	104,33	79,0	99,35	118,0	118,0	59,76	40,107	87,35	82,33	88,29	59,45	75,69	190,0	99,26	139,0	126,0	73,29	133,0	54,30	108,0	115,0
ST4.03ch01	6217532	125,0	208,0	134,0	91,0	250,0	135,44	205,0	149,0	216,0	187,0	114,0	134,0	113,0	183,0	214,0	122,0	195,0	143,0	151,0	148,0	140,0	110,0	206,0	181,0	141,22	109,0	97,0	139,0	79,0	134,0	118,0	118,0	136,0	147,0	123,0	115,0	117,0	104,0	144,0	190,0	125,0	139,0	126,0	102,0	133,0	66,19	109,0	115,0
ST4.03ch01	6217545	91,34	208,0	134,0	66,25	186,64	83,96	144,61	113,36	162,54	187,0	80,34	134,0	113,0	183,0	44,170	61,61	105,90	40,103	151,0	127,21	140,0	74,36	206,0	181,0	105,58	110,0	71,26	105,34	79,0	99,35	118,0	116,0	59,77	40,107	88,35	82,33	88,29	59,45	75,69	190,0	99,26	139,0	126,0	73,29	134,0	36,49	109,0	115,0
ST4.03ch01	6217716	0,1	1,1	3,0	1,2	0,0	0,0	0,0	0,0	0,0	1,0	3,0	3,0	1,0	0,0	2,1	2,1	0,3	0,0	0,0	0,0	1,0	0,1	0,0	1,0	0,15	0,0	2,0	0,0	0,0	0,0	0,0	1,0	0,2	0,6	0,0	1,1	0,0	0,0	0,1	0,0	0,0	0,0	0,0	0,0	1,0	0,0	0,0	1,0
ST4.03ch01	6217721	0,1	2,0	3,0	3,0	0,0	0,0	0,0	0,0	0,0	1,0	3,0	3,0	1,0	0,0	2,1	2,1	0,3	0,0	0,0	0,0	1,0	0,1	0,0	1,0	15,0	0,0	2,0	0,0	0,0	0,0	0,0	1,0	0,2	0,6	0,0	1,1	0,0	0,0	0,1	0,0	0,0	0,0	0,0	0,0	1,0	0,0	0,0	1,0
ST4.03ch01	6287967	79,0	95,22	107,0	51,0	184,0	102,0	105,0	99,0	164,0	128,0	90,0	96,0	68,0	112,0	109,0	74,0	143,0	94,0	48,7	115,0	84,0	84,0	156,0	157,0	93,0	66,0	73,0	91,0	45,0	96,0	92,0	86,0	79,0	90,19	86,0	95,0	101,0	85,0	96,0	142,0	83,0	101,0	95,0	92,0	63,9	93,0	69,13	85,0
ST4.03ch01	6287981	19,60	0,117	57,50	23,28	0,184	0,102	0,105	33,66	124,40	128,0	62,28	71,25	29,39	63,49	27,82	18,56	72,71	0,94	37,18	58,57	18,66	62,22	63,93	68,89	21,72	14,51	22,51	73,18	14,31	47,49	0,92	46,40	37,42	0,109	0,86	22,73	25,76	23,62	43,54	34,108	25,58	0,101	44,51	1,91	21,51	27,66	20,62	0,85
ST4.03ch01	6288109	1,20	0,0	0,57	0,24	0,0	0,0	0,0	0,6	1,0	1,95	0,34	0,12	0,21	1,31	0,33	0,3	0,47	0,0	0,20	0,55	0,15	0,52	1,28	0,47	0,7	0,20	0,23	0,88	0,7	0,26	0,0	1,31	0,32	0,0	0,0	0,25	0,15	0,7	0,26	0,21	0,18	0,0	0,43	0,0	0,10	0,12	0,18	0,0
ST4.03ch01	6288111	1,20	0,0	0,57	0,24	0,0	0,0	0,0	0,6	1,0	1,93	0,34	0,11	0,21	0,32	0,33	0,3	0,47	0,0	0,20	0,55	0,15	0,52	1,28	0,46	0,7	0,20	0,23	0,88	0,7	0,26	0,0	0,32	0,32	0,0	0,0	0,25	0,15	0,7	0,26	0,21	0,17	0,0	0,43	0,0	0,10	0,12	0,18	0,0
ST4.03ch01	6291878	1,0	3,0	0,0	4,0	3,0	3,0	2,0	0,0	1,0	4,0	3,0	4,0	3,0	4,0	1,0	2,0	5,0	3,0	0,0	1,0	1,0	0,0	0,0	1,0	1,0	4,0	2,0	6,0	0,0	0,0	0,0	0,0	0,0	0,0	0,0	0,0	1,0	0,0	0,0	2,0	0,0	1,0	0,0	0,0	1,1	0,0	0,0	0,0
ST4.03ch01	6294977	102,0	148,0	114,0	54,0	174,0	126,0	119,0	117,0	177,0	152,0	103,0	94,0	81,0	125,0	155,0	91,0	147,0	102,0	77,0	122,0	74,0	104,0	200,0	172,0	137,0	87,0	90,0	100,0	60,0	90,0	104,0	82,0	98,0	102,0	111,0	105,0	94,0	80,0	124,0	151,0	105,0	95,0	108,0	90,0	119,0	90,0	96,0	74,0
ST4.03ch01	6294986	102,0	148,0	114,0	54,0	174,0	70,56	119,0	79,38	177,0	152,0	103,0	94,0	81,0	125,0	126,29	91,0	147,0	75,27	78,0	122,0	73,0	104,0	200,0	172,0	137,0	87,0	90,0	100,0	60,0	90,0	104,0	82,0	99,0	102,0	111,0	105,0	94,0	79,1	124,0	152,0	105,0	95,0	108,0	90,0	119,0	66,24	96,0	74,0
ST4.03ch01	6295068	102,0	148,0	114,0	54,0	174,0	126,0	85,34	117,0	177,0	152,0	103,0	94,0	39,42	125,0	155,0	91,0	116,31	102,0	78,0	122,0	29,45	104,0	199,1	172,0	98,0	68,19	90,0	100,0	33,27	90,0	104,0	55,27	99,0	102,0	111,0	105,0	71,23	80,0	124,0	152,0	78,27	95,0	108,0	66,24	119,0	90,0	96,0	74,0
ST4.03ch01	6295292	86,0	150,0	93,0	71,0	186,0	71,58	110,0	82,27	159,0	152,0	102,0	96,0	61,0	136,0	95,39	65,0	136,0	86,22	81,0	131,0	90,0	61,0	136,0	124,0	131,0	64,0	94,0	99,0	53,0	88,0	91,0	58,0	82,0	130,0	98,0	92,0	89,0	83,0	101,0	159,0	112,0	93,0	106,0	84,0	88,0	62,20	69,0	83,0
ST4.03ch01	6295311	86,0	150,0	93,0	71,0	186,0	129,0	110,0	109,0	159,0	152,0	102,0	96,0	61,0	136,0	133,0	65,0	136,0	109,0	81,0	131,0	90,0	61,0	136,0	124,0	131,0	64,0	94,0	99,0	53,0	88,0	91,0	58,0	82,0	130,0	98,0	92,0	89,0	83,0	101,0	159,0	112,0	93,0	106,0	84,0	88,0	82,0	69,0	83,0
ST4.03ch01	6295319	60,26	150,0	93,0	71,0	186,0	129,0	86,24	109,0	159,0	152,0	102,0	96,0	61,0	136,0	106,28	51,14	134,0	109,0	81,0	131,0	89,0	61,0	136,0	124,0	131,0	64,0	94,0	99,0	53,0	88,0	91,0	58,0	57,25	99,31	98,0	92,0	89,0	83,0	73,28	159,0	112,0	93,0	106,0	83,0	88,0	64,18	69,0	83,0
ST4.03ch01	6295419	110,0	136,36	118,34	80,0	56,155	161,0	163,0	116,0	205,0	171,0	126,0	133,0	103,0	167,0	157,0	107,0	159,0	148,0	104,0	173,0	105,0	105,0	216,0	197,0	129,40	104,0	95,0	123,0	71,0	75,33	79,31	104,0	88,0	136,0	112,0	113,0	113,0	111,0	136,0	181,0	131,0	117,0	108,0	104,0	136,0	114,0	112,0	101,0
ST4.03ch01	6295788	140,0	207,0	135,0	114,0	278,0	160,35	195,0	133,42	250,0	233,0	189,0	143,0	132,0	227,0	165,49	136,0	201,0	137,58	133,0	194,0	135,0	117,0	225,0	224,0	212,0	138,0	153,0	151,0	69,0	123,0	106,0	113,0	124,0	149,0	119,0	128,0	121,0	124,0	151,1	166,0	137,0	108,0	136,0	114,0	173,0	73,22	109,0	121,0
ST4.03ch01	6295790	100,40	207,0	135,0	89,25	214,63	0,194	89,106	103,73	187,63	233,0	133,56	143,0	94,38	226,1	51,163	68,68	102,99	46,149	134,0	134,60	101,34	84,33	225,0	223,1	132,80	138,0	106,47	105,46	59,10	93,30	107,0	86,27	67,56	32,117	88,31	108,20	91,30	61,64	69,83	166,0	63,74	108,0	136,0	60,54	173,0	25,70	109,0	121,0
ST4.03ch01	6295791	66,74	0,207	64,71	81,33	64,214	195,0	105,90	121,55	250,0	232,0	189,0	116,27	100,32	111,116	214,0	104,32	201,0	149,46	65,69	153,41	79,56	117,0	114,111	121,103	172,40	38,100	76,77	151,0	32,37	94,29	0,107	83,30	124,0	117,32	31,88	55,73	51,70	96,29	152,0	48,118	109,28	0,108	63,73	54,60	48,125	95,0	25,84	0,121
ST4.03ch01	6302533	89,0	110,31	78,20	59,0	53,122	113,0	95,0	102,0	159,0	134,0	107,0	98,0	75,0	131,0	133,0	76,0	125,0	108,0	69,0	117,1	79,0	78,0	151,0	140,0	86,23	71,0	72,0	88,0	54,0	72,19	56,20	86,0	82,0	133,0	98,0	116,0	112,0	90,0	116,0	143,0	103,0	87,0	117,0	86,0	107,0	104,0	76,0	88,0
ST4.03ch01	6302535	25,64	0,141	45,53	35,24	0,175	0,113	0,95	22,79	128,30	134,0	79,28	78,20	33,43	62,69	34,99	15,61	71,54	0,108	38,31	54,63	18,59	61,17	82,69	72,68	23,66	17,54	19,52	68,20	13,41	50,41	0,75	45,41	48,34	0,133	0,98	24,91	24,88	26,64	65,50	38,103	30,73	0,87	66,51	0,86	25,82	26,78	15,61	0,87
ST4.03ch01	6302565	75,14	141,0	98,0	59,0	175,0	113,0	75,20	102,0	159,0	134,0	107,0	98,0	76,0	131,0	100,33	53,23	125,0	108,0	69,0	118,0	79,0	78,0	151,0	139,0	109,0	71,0	72,0	88,0	54,0	91,0	76,0	86,0	62,20	99,34	98,0	116,0	112,0	90,0	93,23	143,0	103,0	87,0	117,0	86,0	107,0	73,31	76,0	88,0
ST4.03ch01	6302588	89,0	141,0	98,0	59,0	175,0	49,64	95,0	74,28	159,0	134,0	107,0	98,0	76,0	131,0	105,28	76,0	125,0	73,35	69,0	118,0	79,0	78,0	151,0	140,0	109,0	71,0	72,0	88,0	54,0	91,0	76,0	86,0	82,0	133,0	98,0	116,0	112,0	90,0	116,0	143,0	103,0	87,0	117,0	86,0	107,0	78,26	76,0	88,0
ST4.03ch01	6303178	76,0	149,0	70,22	53,0	154,0	140,0	120,0	102,0	149,0	138,0	129,0	109,0	81,0	98,23	146,0	76,0	101,23	117,0	68,0	117,0	97,0	75,0	155,0	103,0	138,0	68,13	76,0	119,0	69,0	99,0	45,38	76,0	73,0	73,0	63,21	83,0	47,12	49,0	81,0	105,23	90,0	46,27	78,0	83,0	84,19	81,0	73,0	49,25
ST4.03ch01	6341521	67,0	75,0	86,0	67,0	38,0	102,0	120,0	65,0	174,1	122,0	120,0	97,0	59,27	111,0	139,0	81,0	85,0	86,0	81,0	95,0	69,25	43,0	110,0	110,0	98,0	39,13	61,0	99,0	35,12	68,0	55,0	99,0	86,0	120,0	68,0	89,0	70,23	88,0	117,0	66,0	76,0	84,0	52,0	82,0	110,0	78,0	93,0	86,0
ST4.03ch01	6433782	154,0	230,0	157,0	115,0	211,0	48,80	171,0	131,51	141,0	231,0	141,0	144,0	157,0	246,0	179,65	135,0	225,0	127,64	129,0	216,0	148,0	122,0	243,0	189,0	172,0	130,0	121,0	169,0	96,0	123,0	130,0	150,0	118,0	153,0	121,0	148,0	131,0	116,0	134,0	201,0	120,0	133,0	133,0	99,0	166,0	52,35	124,0	106,0
ST4.03ch01	6433847	122,32	230,0	157,0	115,0	211,0	128,0	119,52	182,0	141,0	231,0	141,0	144,0	157,0	246,0	186,58	103,32	225,0	191,0	129,0	216,0	149,0	122,0	243,0	189,0	173,0	130,0	121,0	169,0	96,0	122,0	130,0	150,0	93,25	110,43	121,0	148,0	132,0	116,0	102,32	201,0	120,0	133,0	133,0	100,0	166,0	61,26	124,0	106,0
ST4.03ch01	6452390	119,0	79,0	137,0	51,21	68,26	65,29	92,27	38,22	1,4	115,0	47,30	60,0	61,29	114,0	74,39	51,12	88,31	21,59	67,0	94,30	69,29	61,26	117,0	152,0	91,18	94,0	71,18	119,0	49,18	56,21	98,0	49,19	54,21	48,53	71,13	72,18	54,18	41,38	49,24	136,0	42,38	85,0	82,0	38,34	91,0	65,0	68,0	77,0
ST4.03ch01	6452400	85,33	79,0	137,0	72,0	94,0	128,0	82,37	93,0	5,0	115,0	77,0	60,0	90,0	114,0	107,47	36,27	119,0	119,0	67,0	124,0	98,0	87,0	117,0	151,1	80,0	94,0	89,0	85,0	67,0	77,0	98,0	68,0	53,22	64,37	84,0	90,0	72,0	79,0	53,20	136,0	80,0	85,0	82,0	72,0	90,1	57,27	68,0	77,0
ST4.03ch01	6452475	25,94	0,79	63,74	31,41	0,94	0,128	0,119	9,84	1,4	115,0	47,30	33,27	36,54	45,69	27,127	11,52	41,78	0,119	34,33	58,66	22,76	61,26	45,72	78,74	14,95	21,73	18,71	85,34	17,50	31,46	0,98	31,37	32,43	0,101	0,84	25,65	15,57	21,58	29,44	32,104	20,60	0,85	41,41	0,72	20,71	13,71	17,51	0,77
ST4.03ch01	6452517	124,0	97,0	150,0	75,0	129,0	102,36	131,0	68,39	18,0	118,0	84,0	63,0	95,0	124,0	126,45	72,0	145,0	97,40	70,0	134,0	102,0	98,0	128,0	165,0	132,0	99,0	97,0	120,0	72,0	93,0	109,0	78,0	88,0	120,0	116,0	104,0	90,0	98,0	90,0	158,0	99,0	95,0	88,0	88,0	100,0	66,19	76,0	94,0
ST4.03ch01	6452574	4,1	18,0	13,0	3,0	35,0	10,0	10,2	14,0	13,0	3,0	7,0	3,0	5,0	10,0	12,5	6,3	26,0	18,0	3,0	10,0	4,0	11,0	11,0	13,0	23,0	5,0	8,0	1,0	5,0	16,0	11,0	10,0	10,3	14,5	32,0	14,0	18,0	19,0	14,3	22,0	19,0	10,0	6,0	16,0	9,0	1,0	8,0	17,0
ST4.03ch01	6452631	5,0	18,0	13,0	3,0	35,0	10,0	9,3	14,0	13,0	3,0	7,0	3,0	5,0	10,0	17,0	9,0	26,0	18,0	3,0	10,0	2,2	11,0	6,5	6,7	23,0	5,0	7,1	1,0	5,0	16,0	11,0	10,0	13,0	19,0	32,0	14,0	18,0	19,0	17,0	22,0	19,0	10,0	6,0	16,0	9,0	1,0	8,0	17,0
ST4.03ch01	6778831	112,0	67,0	80,0	120,0	56,0	48,0	45,50	85,0	231,0	219,0	168,0	127,0	71,0	88,0	158,0	107,0	105,0	96,0	118,0	147,0	31,0	100,0	96,0	93,0	64,0	42,0	68,0	167,0	18,0	118,0	0,0	50,0	92,0	83,0	52,0	61,0	58,0	120,0	141,0	51,0	92,0	66,0	62,0	78,0	79,0	40,0	72,0	63,0
ST4.03ch01	6778911	2,49	0,48	0,56	0,55	0,0	0,0	0,42	0,39	0,141	0,165	0,88	0,94	0,48	0,77	1,44	0,26	0,40	0,0	0,46	0,84	0,36	0,40	0,89	0,90	0,24	0,23	0,34	0,106	0,29	0,48	0,0	0,52	0,41	0,0	0,0	0,24	0,27	1,67	0,72	1,36	0,69	0,25	0,65	0,0	0,67	0,18	0,55	0,0
ST4.03ch01	6778913	2,49	0,48	0,56	0,55	0,0	0,0	1,41	0,39	0,141	0,165	0,88	0,94	0,48	0,77	1,44	0,26	0,40	0,0	0,46	0,84	0,36	0,41	0,89	0,90	0,24	0,23	0,34	0,106	0,29	0,48	0,0	0,52	0,41	0,0	0,0	0,24	0,27	1,67	0,72	1,36	0,69	0,25	0,65	0,0	0,67	0,18	0,55	0,0
ST4.03ch01	6786775	116,36	188,70	162,0	84,26	240,0	210,0	242,0	211,0	253,0	230,0	185,0	172,0	168,0	261,1	248,0	122,0	181,0	173,0	130,0	237,0	170,1	153,0	262,1	225,0	182,0	166,0	146,0	186,0	84,0	147,0	138,1	91,0	140,0	148,0	142,0	137,0	135,0	73,31	138,0	208,0	143,0	125,0	107,25	130,0	165,40	119,0	79,16	131,0
ST4.03ch01	6786776	152,0	203,55	122,40	110,0	55,185	210,0	242,0	211,0	252,1	230,0	185,0	172,0	168,0	262,0	248,0	122,0	181,0	172,1	130,0	237,0	171,0	153,0	263,0	225,0	138,44	166,0	147,0	186,0	84,0	116,31	106,33	91,0	140,0	148,0	142,0	137,0	135,0	104,0	138,0	208,0	143,0	125,0	132,0	130,0	205,0	119,0	95,0	131,0
ST4.03ch01	6786792	117,35	258,0	162,0	110,0	240,0	210,0	167,75	210,0	253,0	230,0	185,0	172,0	168,0	262,0	184,64	89,33	181,0	173,0	130,0	237,0	171,0	153,0	262,0	225,0	182,0	166,0	147,0	186,0	84,0	147,0	139,0	92,0	106,34	108,40	142,0	137,0	135,0	104,0	104,34	208,0	143,0	125,0	132,0	130,0	205,0	84,35	95,0	131,0
ST4.03ch01	6786832	152,0	258,0	162,0	110,0	240,0	210,0	241,0	211,0	253,0	230,0	185,0	172,0	168,0	262,0	248,0	122,0	181,0	173,0	130,0	236,1	171,0	153,0	263,0	225,0	182,0	166,0	147,0	186,0	84,0	147,0	139,0	92,0	140,0	148,0	142,0	137,0	135,0	104,0	138,0	208,0	143,0	125,0	132,0	130,0	205,0	119,0	95,0	131,0
ST4.03ch01	6790509	66,26	168,0	127,0	62,0	176,0	119,0	101,36	106,0	51,0	123,0	89,0	91,0	74,0	118,0	85,36	72,22	123,0	111,0	61,0	101,0	92,0	77,0	156,0	158,0	109,0	78,0	87,0	93,0	61,0	86,0	103,0	85,0	73,13	73,30	62,0	105,0	73,0	89,0	83,24	164,0	99,0	65,0	97,0	32,0	91,0	67,20	81,0	36,0
ST4.03ch01	6797941	45,0	79,0	80,0	40,0	135,0	52,44	41,0	40,12	148,0	94,0	76,0	53,0	44,0	65,0	90,0	55,0	67,0	70,0	43,0	90,0	34,0	48,0	105,0	87,0	90,0	22,0	36,0	58,0	31,0	63,0	45,0	58,0	94,0	73,0	70,0	79,0	42,0	90,0	83,0	91,0	80,0	40,0	74,0	101,0	33,0	39,14	58,0	34,0
ST4.03ch01	6817768	0,0	0,0	0,0	0,0	0,4	0,4	0,28	0,12	0,4	0,0	0,3	0,0	0,13	2,0	0,2	0,1	0,0	0,1	0,0	1,3	0,7	0,14	0,0	0,0	0,0	0,0	0,5	2,1	0,7	0,9	1,0	0,10	0,0	0,3	0,3	0,0	0,23	0,39	0,7	0,0	0,1	0,0	0,0	0,36	0,0	0,0	0,0	0,0
ST4.03ch01	6817869	2,1	11,0	7,0	10,0	29,0	2,0	39,2	26,0	59,0	24,0	17,0	18,0	18,0	30,0	5,1	3,2	2,0	8,0	2,0	13,0	35,0	3,0	13,0	6,0	27,0	10,0	16,0	7,0	29,0	16,0	12,0	38,0	18,0	13,7	25,0	13,0	65,0	36,0	17,2	19,0	12,0	7,0	4,0	59,0	24,0	6,0	7,0	15,0
ST4.03ch01	6902394	0,0	12,0	2,0	0,0	0,0	4,5	14,0	0,0	0,0	0,0	0,0	11,0	0,0	14,0	0,0	11,0	23,0	1,0	4,0	50,0	17,0	0,0	3,0	1,0	0,0	38,0	28,0	0,0	10,0	0,0	3,0	12,0	7,0	2,0	36,0	14,0	16,0	4,0	5,0	6,0	16,0	1,0	20,0	0,0	13,0	2,0	0,0	18,0
ST4.03ch01	7268833	0,0	1,19	0,14	0,13	0,88	0,0	0,0	0,0	0,51	0,15	0,0	0,14	1,0	0,0	0,0	0,0	0,0	0,0	0,17	0,0	0,0	0,0	0,23	0,16	0,19	0,0	0,0	0,17	0,0	0,14	0,0	0,0	0,11	0,0	0,17	0,0	0,0	0,0	0,0	0,0	0,11	0,19	0,0	0,30	0,0	0,0	0,0	0,30
ST4.03ch01	7269169	47,0	105,0	73,0	60,0	110,0	34,0	51,36	45,0	108,0	85,0	67,0	88,0	46,11	90,0	77,0	54,0	78,0	88,0	57,0	109,0	50,20	56,0	121,0	88,0	49,16	47,0	64,0	67,0	30,12	55,0	61,0	40,20	49,0	68,0	79,0	69,0	49,0	67,0	63,0	95,0	65,0	70,0	75,0	48,11	65,0	19,0	55,0	56,0
ST4.03ch01	7269205	30,17	105,0	35,38	23,37	82,28	0,34	51,36	15,30	57,51	18,67	0,67	51,37	8,49	43,47	0,77	20,34	24,54	21,67	27,30	25,84	30,40	17,39	86,35	64,24	24,41	35,12	23,41	25,42	19,23	12,43	61,0	15,45	8,41	16,52	58,21	34,35	24,25	17,50	0,63	75,20	33,32	52,18	55,20	33,26	54,11	0,19	23,32	56,0
ST4.03ch01	7269230	17,30	56,49	73,0	46,14	110,0	34,0	87,0	45,0	108,0	85,0	67,0	88,0	57,0	66,24	77,0	54,0	78,0	67,21	57,0	84,25	70,0	56,0	88,33	66,22	65,0	36,11	53,11	67,0	42,0	55,0	35,26	60,0	49,0	68,0	64,15	35,34	49,0	50,17	63,0	44,51	44,21	70,0	43,32	59,0	43,22	19,0	45,10	56,0
ST4.03ch01	7272393	82,26	214,0	129,0	85,0	265,0	192,0	146,46	149,0	253,0	185,0	169,0	137,0	123,0	236,0	137,61	99,31	216,0	163,0	104,0	184,0	114,0	118,0	219,0	200,0	143,0	115,0	132,0	159,0	71,0	140,0	97,0	127,0	90,24	91,27	123,0	121,0	113,0	110,0	93,25	169,0	122,0	113,0	129,0	114,0	163,0	84,42	123,0	111,0
ST4.03ch01	7272436	82,26	214,0	129,0	85,0	265,0	46,146	146,46	112,37	252,1	185,0	169,0	137,0	123,0	236,0	136,61	99,31	161,55	163,0	104,0	184,0	114,0	118,0	221,0	200,0	104,40	115,0	132,0	123,36	71,0	140,0	97,0	127,0	90,24	91,27	123,0	121,0	113,0	110,0	93,25	169,0	122,0	113,0	129,0	114,0	163,0	33,93	123,0	111,0
ST4.03ch01	7272449	107,0	213,1	129,0	85,0	265,0	192,0	192,0	149,0	253,0	185,0	169,0	137,0	91,32	236,0	198,0	130,0	215,1	163,0	104,0	184,0	87,27	118,0	221,0	200,0	144,0	88,27	132,0	159,0	59,12	140,0	97,0	127,0	114,0	118,0	123,0	121,0	84,29	110,0	118,0	169,0	122,0	113,0	129,0	114,0	163,0	126,0	123,0	111,0
ST4.03ch01	7272483	82,26	214,0	129,0	85,0	265,0	45,146	146,46	112,37	252,1	185,0	169,0	137,0	123,0	236,0	137,61	98,31	161,55	163,0	103,1	184,0	114,0	118,0	221,0	200,0	104,40	115,0	132,0	123,36	71,0	140,0	96,0	127,0	90,24	91,27	123,0	121,0	113,0	110,0	93,25	169,0	122,0	113,0	129,0	114,0	163,0	33,93	122,0	111,0
ST4.03ch01	7277899	62,14	121,0	91,0	40,0	108,0	1,0	63,44	66,0	109,0	116,1	92,0	72,0	74,0	130,0	51,32	44,29	97,0	41,0	77,0	87,0	80,0	56,0	124,0	120,0	92,0	68,0	51,0	92,0	44,0	49,0	92,0	53,0	41,24	29,30	62,0	67,0	64,0	38,0	41,21	116,0	67,0	87,0	94,0	39,0	119,0	17,14	61,0	88,0
ST4.03ch01	7278029	4,0	1,1	1,1	4,0	5,0	0,0	2,0	1,3	9,0	12,0	24,0	4,1	9,1	5,1	21,0	3,0	4,2	17,0	8,4	4,0	0,3	3,1	8,4	8,1	10,0	3,2	2,2	8,0	0,0	2,0	0,2	3,0	0,0	0,0	3,2	5,0	4,0	2,0	2,0	1,0	1,0	0,2	1,0	2,0	10,2	0,0	1,1	1,2
ST4.03ch01	7278140	1,1	5,0	7,0	10,0	23,0	51,0	13,2	15,0	22,0	6,0	6,0	3,0	8,0	4,0	30,1	11,2	13,0	36,0	7,0	18,0	18,0	19,0	10,0	8,0	16,0	3,0	12,0	6,0	6,0	8,0	2,0	12,0	7,1	31,3	23,0	19,0	11,0	33,0	16,0	4,0	13,0	2,0	2,0	24,0	4,0	23,1	3,0	1,0
ST4.03ch01	7278186	143,0	154,0	142,0	120,0	87,0	155,0	196,0	107,30	19,0	207,0	146,0	109,0	90,41	230,0	196,0	78,15	224,0	184,0	108,0	201,0	111,34	118,0	211,0	195,0	73,0	91,31	137,0	113,0	66,18	112,0	119,0	114,0	138,0	167,0	123,0	150,0	108,37	104,0	136,0	181,0	137,0	112,0	116,0	103,0	153,0	101,0	107,0	134,0
ST4.03ch01	7278237	143,0	154,0	142,0	120,0	86,0	155,0	196,0	107,30	19,0	206,0	146,0	109,0	90,41	230,0	196,0	78,15	222,1	184,0	108,0	201,0	110,34	118,0	210,0	195,0	73,0	91,31	137,0	113,0	66,18	112,0	119,0	114,0	137,0	167,0	123,0	150,0	106,37	104,0	135,1	181,0	137,0	112,0	116,0	103,0	153,0	99,0	107,0	134,0
ST4.03ch01	7278255	116,27	154,0	142,0	121,0	87,0	155,0	142,54	137,0	19,0	207,0	145,0	109,0	131,0	230,0	141,55	70,23	169,55	184,0	108,0	200,0	145,0	118,0	211,0	195,0	73,0	121,0	137,0	113,0	83,0	112,0	119,0	113,0	98,40	121,46	123,0	150,0	145,0	104,0	97,39	181,0	137,0	112,0	116,0	103,0	152,0	69,32	107,0	134,0
ST4.03ch01	7278280	107,36	75,79	142,0	121,0	87,0	155,0	196,0	137,0	19,0	207,0	146,0	109,0	131,0	168,62	196,0	93,0	157,67	144,40	79,29	152,49	145,0	93,25	156,55	145,50	73,0	95,27	95,42	113,0	84,0	112,0	51,68	114,0	138,0	125,42	90,33	70,80	145,0	104,0	136,0	91,90	97,40	112,0	61,55	103,0	125,28	101,0	87,20	133,0
ST4.03ch01	7315840	3,0	29,0	31,0	0,0	16,0	18,0	20,0	19,0	6,0	15,0	4,0	1,0	6,0	0,0	0,1	9,1	4,0	21,0	17,0	58,0	26,0	22,0	41,0	78,0	30,0	20,0	7,0	0,0	13,0	13,0	25,0	15,0	14,0	3,0	46,0	37,0	20,0	31,0	29,3	11,0	11,0	13,0	24,0	12,0	0,0	1,1	35,0	12,0
ST4.03ch01	7643716	74,0	0,0	87,0	32,0	31,0	94,28	141,0	132,0	35,0	85,0	82,0	49,0	77,0	102,0	192,0	131,0	81,0	82,0	46,0	106,0	81,0	78,0	82,0	80,0	91,0	59,0	62,0	118,0	59,0	81,0	0,0	79,0	91,0	101,0	48,0	53,0	92,0	71,0	124,0	39,0	66,0	71,0	26,0	62,0	49,0	91,22	16,0	0,0
ST4.03ch01	7643736	53,21	0,0	87,0	32,0	31,0	121,1	113,28	132,0	35,0	85,0	82,0	49,0	77,0	102,0	164,28	105,26	81,0	82,0	46,0	106,0	81,0	78,0	82,0	80,0	91,0	59,0	62,0	118,0	59,0	81,0	0,0	79,0	62,29	72,29	48,0	53,0	92,0	71,0	91,33	39,0	66,0	71,0	26,0	62,0	49,0	98,15	16,0	0,0
ST4.03ch01	7643754	47,27	0,0	87,0	32,0	31,0	122,0	104,37	132,0	35,0	85,0	82,0	49,0	77,0	102,0	149,43	102,29	65,16	82,0	46,0	106,0	81,0	78,0	82,0	80,0	62,29	59,0	62,0	92,26	59,0	81,0	0,0	79,0	68,23	67,34	48,0	53,0	92,0	71,0	95,29	39,0	66,0	71,0	26,0	62,0	49,0	91,22	16,0	0,0
ST4.03ch01	7873517	58,15	121,0	53,20	48,18	129,31	26,84	44,66	45,37	92,28	106,0	63,12	79,0	15,47	93,0	29,75	31,35	62,29	19,41	64,14	78,19	39,32	38,11	126,0	130,0	58,29	47,12	53,20	65,18	24,16	49,13	80,0	39,9	22,27	19,54	32,38	49,16	32,32	16,56	34,49	108,0	55,16	65,0	73,0	15,49	75,0	33,33	49,12	29,40
ST4.03ch01	7874598	23,0	47,0	34,0	12,0	50,0	5,0	25,1	19,0	46,0	50,0	22,0	32,0	19,0	32,0	5,5	12,0	21,0	6,7	17,0	28,0	20,0	23,0	61,1	59,0	20,7	23,0	25,0	24,0	13,0	18,0	40,0	24,0	14,0	9,0	35,0	34,0	25,0	15,0	15,0	56,0	24,0	26,0	25,0	18,0	27,0	11,0	24,0	26,0
ST4.03ch01	7874622	23,0	47,0	34,0	13,0	51,0	5,0	26,0	19,0	47,0	50,0	22,0	32,0	19,0	33,0	5,5	12,0	21,0	6,7	17,0	28,0	20,0	23,0	62,0	59,0	27,0	23,0	25,0	24,0	13,0	18,0	40,0	24,0	14,0	9,0	35,0	34,0	25,0	15,0	15,0	56,0	24,0	26,0	25,0	18,0	27,0	11,0	24,0	26,0
ST4.03ch01	8078323	15,0	35,0	48,0	6,0	75,0	26,0	26,8	53,0	61,1	45,0	27,0	23,6	19,0	34,0	43,0	65,0	41,0	46,0	35,0	28,0	10,6	61,0	51,15	49,18	36,0	15,0	12,7	29,0	15,3	36,0	69,0	22,12	43,0	61,0	64,0	40,0	29,0	16,0	47,0	97,0	46,0	29,12	56,1	6,8	60,0	24,0	52,0	74,0
ST4.03ch01	8078360	15,0	35,0	37,11	3,3	55,22	13,13	34,0	51,2	46,16	45,0	22,5	29,0	8,11	34,0	33,11	57,8	20,21	22,24	35,0	22,6	10,6	51,10	66,0	67,0	36,0	9,6	15,4	29,0	11,7	36,0	69,0	34,0	37,6	50,11	46,18	32,8	18,11	0,16	47,0	97,0	23,23	41,0	57,0	14,0	60,0	24,0	43,9	74,0
ST4.03ch01	8140530	0,0	0,0	0,0	0,0	0,0	1,0	3,0	0,0	0,0	1,0	0,2	2,0	1,0	2,0	0,0	1,0	0,0	0,2	0,0	0,0	2,0	0,0	3,0	3,1	1,0	0,0	0,1	4,0	1,0	1,0	3,0	3,0	1,0	0,0	0,0	0,1	1,0	0,0	2,0	1,3	0,0	2,0	0,0	1,0	3,0	1,0	3,0	3,0
ST4.03ch01	8140581	0,0	0,0	0,0	0,0	0,0	1,0	3,0	0,0	0,0	1,0	0,2	2,0	1,0	2,0	0,0	1,0	0,0	0,2	0,0	0,0	2,0	0,0	3,0	3,1	1,0	0,0	0,1	4,0	1,0	1,0	3,0	3,0	1,0	0,0	0,0	0,1	1,0	0,0	2,0	1,3	0,0	2,0	0,0	1,0	3,0	1,0	3,0	3,0
ST4.03ch01	8219222	41,0	70,0	49,0	29,0	97,0	74,0	54,0	61,0	74,0	55,0	57,0	51,0	44,0	64,0	43,14	37,0	50,24	44,12	50,0	61,0	50,0	35,0	82,0	74,0	65,0	41,0	36,0	49,0	36,0	48,0	48,0	29,0	34,0	43,0	44,0	44,0	38,0	43,0	42,0	66,0	46,0	57,0	40,0	32,0	43,0	33,0	31,0	49,0
ST4.03ch01	8219224	21,20	16,54	23,26	19,10	23,74	74,0	54,0	60,0	33,41	41,14	27,30	21,30	21,23	51,13	57,0	37,0	74,0	35,21	50,0	33,28	50,0	35,0	35,47	45,29	50,15	22,18	12,24	34,15	36,0	17,31	23,25	23,6	31,3	34,8	33,11	10,34	29,9	38,5	31,10	30,36	22,24	42,15	23,17	32,0	34,8	25,8	31,0	49,0
ST4.03ch01	8219231	41,0	70,0	38,11	22,7	74,23	16,58	42,12	33,28	62,12	55,0	40,17	51,0	33,11	64,0	38,19	26,11	46,28	33,23	37,13	47,14	33,17	25,10	82,0	74,0	65,0	41,0	36,0	49,0	28,8	48,0	48,0	18,11	23,11	30,13	35,9	44,0	28,10	5,38	42,0	66,0	24,22	57,0	40,0	14,18	43,0	23,10	15,16	49,0
ST4.03ch01	8219253	41,0	70,0	49,0	29,0	97,0	74,0	54,0	61,0	74,0	55,0	57,0	51,0	44,0	64,0	43,14	37,0	74,0	44,12	50,0	61,0	50,0	35,0	82,0	74,0	53,12	41,0	36,0	49,0	36,0	48,0	48,0	29,0	34,0	43,0	44,0	44,0	38,0	43,0	42,0	66,0	46,0	57,0	40,0	32,0	43,0	33,0	31,0	49,0
ST4.03ch01	8219264	41,0	70,0	49,0	29,0	97,0	74,0	54,0	61,0	74,0	55,0	57,0	51,0	44,0	64,0	57,0	37,0	74,0	56,0	50,0	61,0	50,0	35,0	82,0	74,0	65,0	41,0	36,0	49,0	36,0	47,1	48,0	29,0	34,0	43,0	44,0	44,0	38,0	43,0	42,0	66,0	46,0	57,0	40,0	32,0	43,0	33,0	31,0	49,0
ST4.03ch01	8219304	41,0	70,0	49,0	29,0	97,0	74,0	54,0	61,0	74,0	55,0	57,0	51,0	44,0	64,0	43,14	37,0	50,24	44,12	50,0	61,0	50,0	35,0	82,0	74,0	53,12	41,0	36,0	49,0	36,0	48,0	48,0	29,0	34,0	43,0	44,0	44,0	38,0	43,0	42,0	66,0	46,0	57,0	40,0	32,0	43,0	33,0	31,0	49,0
ST4.03ch01	8219314	41,0	70,0	38,11	22,7	74,23	16,58	42,12	33,28	62,12	55,0	40,17	51,0	33,11	64,0	24,33	26,11	22,52	21,35	37,13	46,14	33,17	25,10	82,0	74,0	46,19	41,0	36,0	49,0	28,8	48,0	48,0	18,11	23,11	30,13	35,9	44,0	28,10	5,38	42,0	66,0	24,22	57,0	40,0	14,18	43,0	23,10	15,16	49,0
ST4.03ch01	8220935	3,0	0,1	0,0	0,0	0,0	0,0	0,0	0,0	0,2	2,0	1,0	1,0	0,0	0,1	1,0	1,0	0,0	0,0	1,0	1,0	0,0	3,0	1,1	2,0	2,0	0,0	0,0	0,0	0,0	0,0	0,0	0,0	1,0	2,1	0,0	1,1	0,0	0,0	0,0	1,0	0,1	0,2	0,0	2,0	0,0	1,0	0,0	1,0
ST4.03ch01	8220937	3,0	1,0	0,0	0,0	0,0	0,0	0,0	0,0	2,0	2,0	1,0	1,0	0,0	1,0	1,0	1,0	0,0	0,0	1,0	0,1	0,0	3,0	2,0	2,0	2,0	0,0	0,0	0,0	0,0	0,0	0,0	0,0	1,0	2,1	0,0	2,0	0,0	0,0	0,0	1,0	1,0	2,0	0,0	1,1	0,0	0,1	0,0	1,0
ST4.03ch01	8600152	23,0	57,0	52,0	9,0	70,0	44,0	28,14	26,4	60,0	50,0	34,0	33,0	24,0	35,0	46,0	21,11	46,0	34,0	29,0	35,0	34,0	31,0	64,0	53,0	35,0	22,0	18,0	22,0	19,0	28,0	50,0	38,0	48,0	40,0	36,4	63,0	47,0	34,0	46,0	70,0	46,0	52,0	46,0	23,10	32,0	33,0	41,0	27,19
ST4.03ch01	8600163	14,9	47,10	52,0	6,3	70,0	44,0	42,0	30,0	60,0	50,0	34,0	33,0	24,0	35,0	46,0	32,0	46,0	34,0	29,0	35,0	34,0	31,0	64,0	53,0	35,0	22,0	18,0	22,0	19,0	28,0	50,0	38,0	48,0	40,0	40,0	63,0	47,0	34,0	46,0	70,0	46,0	52,0	30,17	33,0	32,0	33,0	40,1	47,0
ST4.03ch01	8600194	14,9	47,10	52,0	6,3	70,0	44,0	42,0	30,0	60,0	50,0	34,0	33,0	24,0	35,0	46,0	32,0	46,0	34,0	29,0	35,0	34,0	31,0	64,0	53,0	35,0	22,0	18,0	22,0	19,0	28,0	50,0	38,0	48,0	40,0	40,0	63,0	47,0	34,0	46,0	70,0	46,0	52,0	30,17	33,0	32,0	33,0	41,0	47,0
ST4.03ch01	8600217	23,0	57,0	39,13	6,3	49,21	6,38	36,6	16,14	40,20	50,0	26,8	33,0	18,6	35,0	33,13	19,13	15,31	12,22	24,5	26,9	26,8	21,10	64,0	53,0	35,0	22,0	18,0	22,0	14,5	28,0	50,0	33,5	33,15	20,20	26,14	63,0	35,12	5,29	46,0	70,0	22,24	52,0	47,0	17,16	32,0	24,9	13,28	47,0
ST4.03ch01	9002463	52,48	41,129	92,80	63,31	48,183	120,29	82,88	134,0	77,138	82,107	30,107	27,128	49,70	111,32	179,0	92,1	124,0	94,32	78,34	62,88	77,49	131,0	46,177	40,130	82,29	46,46	19,84	93,47	47,30	55,53	0,126	28,69	95,30	70,75	100,19	0,123	52,65	67,30	82,36	38,99	34,96	21,87	50,54	86,36	91,38	48,47	39,47	47,66
ST4.03ch01	9303272	2,0	2,0	1,0	1,0	1,0	2,0	0,0	1,0	1,0	0,0	1,0	2,0	1,0	9,0	0,0	0,0	0,0	2,0	0,0	4,0	2,0	0,0	3,0	1,0	1,0	0,0	2,1	1,0	1,0	1,0	2,0	3,0	1,0	1,1	1,0	0,0	0,0	1,11	1,0	1,0	1,0	0,0	4,0	2,0	3,0	0,0	1,0	1,2
ST4.03ch01	9303302	2,0	2,0	1,0	1,0	1,0	2,0	0,0	1,0	1,0	0,0	1,0	2,0	0,1	9,0	0,0	0,0	0,0	2,0	0,0	4,0	2,0	0,0	3,0	1,0	1,0	0,0	2,1	1,0	1,0	1,0	2,0	3,0	1,0	1,1	1,0	0,0	0,0	1,11	1,0	1,0	1,0	0,0	4,0	2,0	3,0	0,0	1,0	1,2
ST4.03ch01	9959569	0,0	0,0	0,0	0,0	1,0	0,0	0,0	0,0	3,0	2,0	0,0	1,1	0,0	1,0	0,0	0,0	0,0	0,1	0,0	0,2	0,0	0,1	0,1	0,0	2,0	1,0	0,0	1,1	0,0	1,0	0,0	3,1	0,0	2,0	1,1	3,0	1,0	0,1	1,1	4,1	0,0	3,0	0,0	2,0	0,0	0,2	0,0	0,1
ST4.03ch01	10502807	1,0	1,0	0,0	0,0	0,1	0,0	0,0	0,0	0,2	0,1	1,3	0,4	0,0	0,1	0,1	0,1	0,0	0,0	0,0	3,0	0,1	1,0	2,2	0,1	0,0	0,0	0,0	0,2	0,1	1,0	1,0	0,0	0,0	0,0	0,1	0,1	0,1	0,0	0,0	1,3	0,1	0,1	1,0	0,0	0,1	0,0	0,1	1,0
ST4.03ch01	10572081	106,0	53,0	111,0	79,0	162,0	165,0	135,0	130,0	57,0	81,0	109,0	64,0	46,36	151,0	135,0	128,0	139,0	113,0	89,0	156,0	28,0	110,0	158,0	90,0	92,0	58,28	127,0	116,0	45,0	68,0	99,0	57,0	73,0	103,0	87,0	60,0	95,0	117,0	98,0	80,0	128,0	49,0	87,0	25,0	102,0	99,0	79,0	130,0
ST4.03ch01	10572121	106,0	53,0	111,0	79,0	162,0	164,0	135,0	130,0	57,0	81,0	109,0	64,0	47,36	151,0	135,0	128,0	139,0	113,0	89,0	156,0	28,0	109,1	158,0	90,0	92,0	58,28	127,0	116,0	45,0	68,0	99,0	57,0	73,0	103,0	87,0	60,0	95,0	117,0	98,0	80,0	129,0	49,0	87,0	25,0	103,0	99,0	79,0	130,0
ST4.03ch01	11278618	52,0	92,0	69,0	16,0	67,0	44,0	73,0	43,0	125,0	70,0	45,0	58,0	26,0	44,0	54,0	36,0	22,0	43,20	47,0	83,0	60,0	23,0	127,0	84,0	70,24	44,0	27,0	62,0	34,0	68,0	72,0	74,0	37,0	85,0	54,0	71,0	85,0	47,0	59,0	87,0	78,0	86,0	70,0	64,0	54,0	37,0	49,0	39,0
ST4.03ch01	11278623	52,0	92,0	69,0	16,0	67,0	44,0	73,0	43,0	125,0	70,0	45,0	58,0	26,0	44,0	54,0	36,0	22,0	43,20	47,0	83,0	60,0	23,0	127,0	84,0	70,24	44,0	27,0	62,0	34,0	68,0	72,0	74,0	37,0	85,0	54,0	71,0	85,0	47,0	59,0	87,0	78,0	86,0	70,0	64,0	54,0	37,0	49,0	39,0
ST4.03ch01	11750435	0,0	6,0	4,0	1,0	6,0	0,0	0,0	0,0	8,0	7,0	3,0	5,0	1,0	2,0	3,0	3,0	1,0	0,0	0,0	2,0	8,0	0,0	3,0	5,0	2,0	3,0	0,0	4,0	3,0	3,0	0,0	5,0	1,0	1,0	3,0	6,0	5,0	0,0	2,0	16,0	2,0	3,0	4,0	4,0	3,0	1,0	0,0	0,0
ST4.03ch01	11750608	0,3	0,9	0,6	0,4	0,10	0,0	0,0	0,0	0,18	0,16	0,3	0,7	0,0	0,1	0,5	0,6	0,0	0,0	0,0	0,0	0,8	0,0	0,8	0,14	0,3	0,4	0,0	0,3	0,3	0,8	0,0	0,12	0,4	0,4	0,5	0,9	0,8	0,0	0,9	0,14	0,3	0,8	0,6	1,4	0,8	0,3	0,0	0,0
ST4.03ch01	11771232	18,3	35,15	44,0	12,5	78,0	43,0	53,0	38,7	61,0	33,0	27,0	33,0	29,0	32,0	44,0	27,0	62,0	39,0	34,0	45,0	39,0	31,0	70,0	69,0	36,15	28,0	24,0	33,0	32,0	39,0	46,0	39,0	28,0	58,0	44,0	42,0	47,0	45,0	57,0	70,0	43,0	33,0	27,10	38,0	32,0	28,0	31,9	48,0
ST4.03ch01	11771315	21,0	50,0	37,7	13,4	53,25	20,23	53,0	35,10	61,0	28,5	15,12	28,5	18,11	13,19	27,17	10,17	20,42	17,22	28,6	45,0	39,0	14,17	70,0	51,18	51,0	28,0	19,5	24,9	32,0	39,0	46,0	39,0	12,16	58,0	33,11	42,0	47,0	29,16	47,10	47,23	43,0	33,0	37,0	38,0	32,0	21,7	40,0	23,25
ST4.03ch01	11772161	146,0	187,0	142,0	116,0	192,45	82,100	133,65	119,28	230,0	202,0	135,0	169,0	90,29	191,0	190,0	125,0	220,0	148,46	95,19	124,35	65,63	109,0	220,0	203,0	178,0	86,30	110,0	143,0	37,43	107,0	120,0	102,0	114,0	147,0	82,27	142,0	63,56	88,31	127,0	173,0	104,23	108,0	116,0	89,18	80,69	88,0	83,14	103,0
ST4.03ch01	11772164	146,0	187,0	110,32	90,26	128,108	101,81	198,0	104,43	230,0	143,58	102,33	129,40	59,60	90,101	101,89	67,58	70,150	108,86	81,33	159,0	128,0	63,46	219,1	148,55	144,34	116,0	75,35	103,40	80,0	108,0	120,0	102,0	61,53	147,0	79,30	142,0	119,0	86,33	101,26	139,34	127,0	108,0	116,0	107,0	149,0	68,20	97,0	53,51
ST4.03ch01	11772197	146,0	187,0	110,32	90,26	129,108	101,81	198,0	104,43	230,0	144,58	102,33	129,40	59,60	90,101	101,89	67,58	70,150	108,86	81,33	159,0	128,0	63,46	220,0	148,55	178,0	116,0	76,34	103,40	80,0	108,0	120,0	102,0	61,53	147,0	79,30	142,0	119,0	86,33	101,26	139,34	127,0	108,0	116,0	107,0	149,0	68,20	97,0	53,51
ST4.03ch01	11772199	146,0	187,0	110,32	90,26	129,108	101,81	198,0	104,43	230,0	144,58	102,33	129,40	59,60	90,101	101,89	67,58	70,150	108,86	81,33	159,0	128,0	63,46	220,0	148,55	178,0	116,0	76,34	103,40	80,0	108,0	120,0	102,0	61,53	147,0	79,30	142,0	119,0	86,33	101,26	139,34	127,0	108,0	116,0	107,0	149,0	67,20	97,0	53,51
ST4.03ch01	11774290	27,10	78,29	97,0	20,10	94,0	68,0	52,0	30,18	118,0	93,0	47,0	69,0	21,0	77,0	81,0	51,0	93,0	77,0	39,0	42,0	31,0	58,0	125,0	139,0	71,23	38,0	47,0	57,0	24,0	71,0	82,0	73,0	80,0	105,0	64,0	94,0	43,0	60,0	90,0	122,0	70,0	110,0	68,17	49,0	36,0	60,0	41,17	59,0
ST4.03ch01	11774339	15,0	48,0	42,0	18,0	54,0	27,14	17,0	27,0	49,0	56,0	28,0	19,0	6,0	42,0	49,0	34,0	46,0	27,6	24,0	17,0	17,0	37,0	52,0	74,0	23,0	16,0	18,0	26,0	9,0	23,0	28,0	42,0	40,0	36,0	26,0	58,0	21,0	35,0	37,0	59,0	33,0	40,0	39,0	29,0	14,0	35,0	21,0	33,0
ST4.03ch01	11854048	31,9	57,14	40,0	7,3	37,0	17,0	55,0	12,11	77,0	54,0	42,0	49,0	20,0	29,0	38,0	31,0	15,0	20,0	22,0	58,0	34,0	24,0	88,0	65,0	60,12	30,0	30,0	51,1	29,0	64,0	69,0	55,0	33,0	78,0	31,0	67,0	43,0	39,0	52,0	74,0	50,0	69,0	47,10	53,0	37,0	33,0	23,13	46,0
ST4.03ch01	11854141	15,4	23,7	44,11	1,5	11,43	0,31	24,5	10,15	49,0	21,8	26,8	22,5	9,9	12,17	12,21	10,12	10,26	6,31	9,8	21,7	6,10	14,20	57,0	41,16	16,29	17,0	11,3	11,6	7,10	35,0	39,0	36,0	18,27	40,0	24,21	53,0	16,21	17,21	28,7	46,7	26,11	49,0	35,10	22,7	12,15	21,8	11,15	19,24
ST4.03ch01	11854223	19,0	30,0	44,11	4,2	26,28	11,20	29,0	17,8	49,0	21,8	26,8	22,5	9,9	12,17	12,21	10,12	10,26	14,23	12,5	28,0	16,0	14,20	57,0	40,16	45,0	17,0	11,3	11,6	17,0	35,0	39,0	36,0	18,27	40,0	34,11	53,0	37,0	27,11	28,7	46,7	37,0	49,0	45,0	29,0	27,0	21,8	26,0	19,24
ST4.03ch01	11854256	15,4	23,7	44,11	1,5	11,43	0,31	24,5	10,15	49,0	21,8	26,8	22,5	9,9	12,17	12,21	10,12	10,26	6,31	9,8	21,7	6,10	14,20	57,0	41,16	16,29	17,0	11,3	11,6	7,10	34,0	39,0	36,0	18,27	40,0	24,21	53,0	16,21	17,21	28,7	46,7	26,11	49,0	35,10	22,7	12,15	21,8	11,15	19,24
ST4.03ch01	11887175	0,3	0,2	0,2	0,1	0,1	0,0	0,0	0,0	0,1	0,3	0,0	0,3	0,0	0,0	0,0	0,0	0,0	0,0	0,0	0,0	0,1	0,0	0,2	0,0	0,0	0,0	0,0	0,0	0,1	0,3	0,0	0,3	0,1	0,3	0,0	0,0	0,1	0,0	0,2	0,5	0,0	0,2	0,0	1,0	0,1	0,0	0,0	0,0
ST4.03ch01	12000724	0,0	1,0	11,0	5,0	39,1	29,0	3,0	12,0	3,0	13,0	9,0	8,0	9,0	22,0	21,0	17,0	25,0	17,0	4,0	0,1	4,0	17,0	4,0	19,0	8,0	2,0	4,0	13,0	0,0	2,0	5,0	0,0	23,0	7,0	18,0	7,0	4,2	18,3	19,0	24,0	1,0	2,0	1,0	2,0	3,0	8,0	2,0	28,0
ST4.03ch01	12200265	10,0	24,0	20,0	2,0	29,0	15,0	8,0	6,3	22,0	23,0	4,0	15,0	9,0	21,0	26,0	11,0	23,0	6,0	13,2	4,0	12,0	9,2	24,0	46,0	32,0	7,2	2,0	11,0	4,3	16,0	13,0	9,0	18,0	14,0	19,0	3,3	16,0	13,0	22,0	26,0	18,0	13,5	8,0	10,5	5,0	7,0	16,0	14,0
ST4.03ch01	12200280	10,0	24,0	20,0	2,0	20,9	15,0	8,0	9,0	22,0	14,9	4,0	10,5	4,5	8,13	18,8	5,6	14,9	6,0	5,10	4,0	12,0	8,3	24,0	36,10	32,0	9,0	2,0	7,4	7,0	16,0	13,0	9,0	14,4	14,0	19,0	6,0	16,0	13,0	17,5	22,4	18,0	18,0	8,0	15,0	5,0	7,0	16,0	14,0
ST4.03ch01	12200298	10,0	24,0	20,0	2,0	29,0	15,0	8,0	9,0	22,0	23,0	4,0	15,0	9,0	21,0	26,0	11,0	23,0	6,0	15,0	4,0	7,5	11,0	24,0	46,0	32,0	9,0	2,0	11,0	7,0	16,0	12,0	9,0	18,0	14,0	19,0	6,0	8,8	13,0	22,0	26,0	18,0	18,0	8,0	15,0	1,4	7,0	16,0	14,0
ST4.03ch01	12200329	10,0	24,0	20,0	2,0	29,0	15,0	8,0	9,0	22,0	23,0	4,0	15,0	9,0	21,0	26,0	11,0	19,4	6,0	15,0	4,0	12,0	11,0	24,0	44,2	32,0	9,0	2,0	11,0	7,0	16,0	13,0	9,0	18,0	14,0	19,0	6,0	16,0	13,0	22,0	26,0	18,0	18,0	8,0	14,1	5,0	7,0	16,0	14,0
ST4.03ch01	12200344	10,0	24,0	20,0	2,0	29,0	15,0	8,0	6,3	22,0	23,0	4,0	15,0	9,0	21,0	26,0	11,0	23,0	6,0	13,2	4,0	12,0	9,2	24,0	45,0	32,0	7,2	2,0	11,0	4,3	16,0	13,0	9,0	18,0	14,0	19,0	3,3	16,0	13,0	22,0	26,0	18,0	13,5	8,0	10,5	5,0	7,0	16,0	14,0
ST4.03ch01	12200348	10,0	24,0	20,0	2,0	20,9	15,0	8,0	9,0	22,0	14,9	4,0	10,5	4,5	8,13	18,8	5,6	14,9	6,0	5,10	4,0	12,0	8,3	24,0	36,10	32,0	9,0	2,0	7,4	7,0	16,0	13,0	9,0	14,4	14,0	19,0	6,0	16,0	13,0	17,5	22,4	18,0	18,0	8,0	15,0	5,0	7,0	16,0	14,0
ST4.03ch01	12200376	10,0	24,0	20,0	2,0	20,9	15,0	8,0	9,0	22,0	14,9	4,0	10,5	4,5	8,13	18,8	5,6	14,9	6,0	5,10	4,0	12,0	8,3	24,0	36,10	32,0	9,0	2,0	7,4	7,0	16,0	13,0	9,0	14,4	14,0	19,0	6,0	16,0	13,0	17,5	22,4	18,0	18,0	8,0	15,0	5,0	7,0	16,0	14,0
ST4.03ch01	12242608	120,34	172,56	112,0	56,32	140,0	91,0	161,51	74,36	234,0	151,0	105,0	108,0	57,0	125,0	89,0	89,0	59,0	90,0	68,36	217,0	107,41	52,0	248,0	144,0	82,46	144,0	103,0	143,0	80,0	127,0	130,0	98,0	62,0	132,39	72,0	129,0	114,0	87,0	94,0	148,0	144,0	104,0	104,31	85,35	170,0	98,0	91,34	54,0
ST4.03ch01	12242650	154,0	228,0	112,0	88,0	73,67	90,0	212,0	109,1	234,0	151,0	105,0	107,0	57,0	123,0	89,0	89,0	58,0	90,0	104,0	160,57	147,1	52,0	247,1	144,0	127,1	144,0	103,0	143,0	58,22	127,0	130,0	98,0	62,0	171,0	42,30	129,0	81,33	57,30	94,0	148,0	101,43	104,0	135,0	119,0	170,0	98,0	89,36	54,0
ST4.03ch01	12242709	154,0	228,0	112,0	88,0	140,0	91,0	212,0	110,0	234,0	151,0	105,0	108,0	57,0	125,0	89,0	89,0	59,0	90,0	104,0	217,0	111,37	52,0	249,0	144,0	128,0	144,0	103,0	143,0	57,23	127,0	130,0	98,0	62,0	171,0	72,0	129,0	78,36	87,0	94,0	148,0	144,0	104,0	135,0	120,0	81,89	98,0	125,0	54,0
ST4.03ch01	12592441	20,0	44,0	37,0	5,0	13,0	5,0	0,0	20,0	15,0	38,0	33,0	16,0	0,0	10,0	17,11	4,0	0,0	9,0	0,0	30,0	16,0	20,0	37,0	4,0	30,0	39,0	22,0	25,0	10,0	27,0	43,0	17,0	0,0	5,0	15,0	47,0	17,0	10,0	13,0	44,0	17,0	0,0	16,0	0,0	28,0	29,0	7,0	34,0
ST4.03ch01	12592468	20,0	44,0	37,0	5,0	13,0	5,0	0,0	20,0	15,0	38,0	33,0	16,0	0,0	10,0	17,11	4,0	0,0	9,0	0,0	30,0	16,0	20,0	37,0	4,0	30,0	39,0	22,0	25,0	10,0	27,0	43,0	17,0	0,0	5,0	15,0	47,0	17,0	10,0	13,0	44,0	16,1	0,0	16,0	0,0	28,0	29,0	7,0	34,0
ST4.03ch01	12816003	77,0	149,0	77,25	27,25	46,40	27,87	62,22	32,83	134,38	135,0	78,23	81,0	53,18	136,0	58,57	71,21	38,95	15,73	59,0	85,22	53,17	65,14	133,0	148,0	30,32	71,0	68,0	86,0	25,38	83,0	96,0	56,20	50,20	89,0	73,27	104,0	46,52	23,44	105,0	155,0	69,22	96,0	82,0	45,0	94,0	95,0	47,50	97,0
ST4.03ch01	12816025	77,0	149,0	102,0	53,0	86,0	114,0	84,0	115,0	172,0	135,0	101,0	81,0	71,0	136,0	86,29	92,0	133,0	67,21	59,0	107,0	70,0	79,0	133,0	148,0	62,0	71,0	68,0	86,0	63,0	83,0	96,0	76,0	70,0	88,0	100,0	104,0	98,0	67,0	105,0	155,0	91,0	96,0	82,0	45,0	94,0	95,0	97,0	97,0
ST4.03ch01	12816029	77,0	149,0	102,0	53,0	86,0	114,0	46,38	115,0	172,0	135,0	101,0	58,23	58,13	136,0	115,0	92,0	133,0	88,0	32,27	107,0	47,23	79,0	81,52	148,0	62,0	71,0	48,20	63,22	46,17	83,0	96,0	59,17	70,0	66,23	100,0	104,0	70,28	67,0	105,0	155,0	91,0	50,46	82,0	20,25	73,21	95,0	97,0	97,0
ST4.03ch01	12816071	77,0	149,0	102,0	53,0	86,0	114,0	84,0	115,0	172,0	135,0	101,0	81,0	71,0	136,0	115,0	92,0	133,0	88,0	59,0	107,0	53,17	79,0	133,0	148,0	62,0	71,0	68,0	86,0	46,17	83,0	96,0	76,0	70,0	89,0	100,0	104,0	76,22	67,0	105,0	155,0	91,0	96,0	82,0	45,0	94,0	95,0	97,0	97,0
ST4.03ch01	12816091	77,0	149,0	102,0	53,0	86,0	114,0	46,38	115,0	172,0	135,0	101,0	58,23	58,13	136,0	115,0	92,0	133,0	88,0	32,27	107,0	47,23	79,0	80,53	148,0	62,0	71,0	48,20	64,22	46,17	83,0	96,0	59,17	70,0	66,23	100,0	104,0	70,28	67,0	105,0	155,0	91,0	50,46	82,0	20,25	73,21	95,0	97,0	97,0
ST4.03ch01	12816108	77,0	149,0	77,25	28,25	46,40	27,87	62,0	32,54	134,38	135,0	78,23	81,0	53,18	136,0	58,28	71,21	38,64	15,52	59,0	85,21	52,17	65,14	132,0	148,0	29,0	71,0	67,0	86,0	25,38	82,0	96,0	56,20	50,20	88,0	73,27	104,0	46,52	23,44	105,0	155,0	69,22	95,0	82,0	45,0	94,0	95,0	47,50	97,0
ST4.03ch01	12841988	104,0	194,0	86,22	45,37	59,60	30,152	133,0	83,61	174,55	171,0	103,39	126,0	74,27	166,0	72,75	73,26	39,106	38,91	69,0	137,52	54,33	70,19	193,0	186,0	33,1	104,0	108,0	133,1	38,25	123,0	95,0	46,21	66,24	84,0	80,32	92,0	41,53	14,48	120,0	158,0	73,29	107,0	109,0	41,0	140,0	96,0	41,49	84,0
ST4.03ch01	12842011	104,0	194,0	86,22	45,37	59,60	30,152	133,0	83,61	174,55	171,0	103,39	125,1	74,27	166,0	73,75	73,26	39,106	38,91	69,0	137,52	54,33	70,19	193,0	186,0	33,1	104,0	108,0	134,0	38,25	123,0	95,0	46,21	66,24	84,0	80,32	92,0	41,53	14,48	120,0	158,0	73,29	107,0	109,0	41,0	139,1	96,0	41,49	84,0
ST4.03ch01	12842025	78,26	146,48	108,0	82,0	119,0	182,0	83,50	144,0	229,0	135,36	142,0	126,0	101,0	131,35	110,38	49,50	145,0	129,0	69,0	189,0	87,0	89,0	193,0	186,0	34,0	104,0	108,0	134,0	63,0	88,35	95,0	67,0	72,18	29,55	85,27	72,20	94,0	62,0	95,25	121,37	102,0	52,55	109,0	41,0	140,0	66,30	70,20	84,0
ST4.03ch01	12842094	104,0	194,0	86,22	45,37	59,60	30,152	133,0	83,61	174,55	171,0	103,39	126,0	74,27	166,0	73,75	73,26	39,106	38,91	69,0	137,52	54,33	70,19	193,0	186,0	33,1	104,0	108,0	134,0	38,25	122,0	95,0	46,21	66,24	84,0	80,32	92,0	41,53	14,48	120,0	158,0	73,29	107,0	109,0	41,0	140,0	96,0	41,49	83,1
ST4.03ch01	12843678	91,0	40,0	72,33	25,17	1,0	20,41	68,0	31,29	40,0	111,0	49,20	64,0	62,15	110,0	69,35	31,8	37,56	21,33	49,0	86,28	49,30	75,11	129,1	136,0	33,1	71,0	90,0	136,0	26,25	73,0	67,0	58,0	55,18	83,0	63,18	103,0	35,49	14,32	79,0	116,0	55,15	78,0	73,0	37,0	95,0	63,0	30,13	80,0
ST4.03ch01	12843684	91,0	40,0	72,33	25,17	1,0	20,41	68,0	31,29	40,0	111,0	49,20	64,0	62,15	110,0	69,71	31,8	37,85	21,42	49,0	86,28	49,30	75,11	129,1	136,0	33,1	71,0	90,0	136,0	26,25	73,0	67,0	58,13	55,18	83,0	63,18	103,0	36,49	14,32	79,0	116,0	55,15	78,0	73,0	37,0	95,0	63,0	30,32	80,0
ST4.03ch01	12843712	82,9	6,34	79,25	32,10	1,0	41,20	68,0	60,0	0,40	89,22	50,19	45,19	57,20	110,0	140,0	39,0	122,0	63,0	49,0	114,0	79,0	86,0	130,0	109,27	34,0	61,10	90,0	136,0	51,0	57,16	45,22	53,18	58,15	83,0	81,0	77,26	73,12	32,14	79,0	94,22	58,12	78,0	59,14	37,0	73,21	48,15	62,0	63,17
ST4.03ch01	12843737	91,0	40,0	72,33	25,17	1,0	20,41	68,0	31,29	40,0	111,0	49,20	64,0	62,15	110,0	105,35	31,8	66,56	30,33	49,0	86,28	49,30	75,10	130,0	136,0	34,0	71,0	90,0	135,0	26,25	73,0	67,0	71,0	55,18	83,0	63,18	103,0	36,49	14,32	79,0	116,0	55,15	78,0	73,0	37,0	95,0	63,0	49,13	80,0
ST4.03ch01	12871001	15,0	34,0	27,0	4,0	0,0	15,0	2,0	23,0	2,0	16,0	51,0	21,3	12,1	18,0	10,0	5,0	0,0	16,0	4,0	48,0	15,0	12,0	79,0	22,0	58,0	15,0	59,0	32,0	25,0	21,0	46,9	30,0	33,0	22,0	19,0	16,0	35,17	25,1	66,0	29,5	11,0	62,0	16,0	4,0	6,0	19,0	38,0	81,5
ST4.03ch01	12991597	69,27	131,45	120,0	70,0	199,0	142,0	98,45	106,0	195,0	130,36	109,0	133,0	95,0	111,27	147,47	50,48	160,0	119,0	83,0	149,0	106,0	129,0	173,0	160,0	209,0	105,0	119,0	136,0	63,0	85,34	97,0	111,0	65,37	69,70	90,27	95,35	98,0	95,0	91,28	127,47	96,0	46,53	108,0	101,0	100,0	72,31	70,24	109,0
ST4.03ch01	12991598	96,0	176,0	120,0	70,0	199,0	142,0	143,0	106,0	195,0	166,0	109,0	133,0	95,0	138,0	194,0	98,0	160,0	119,0	83,0	149,0	76,30	130,0	173,0	160,0	209,0	105,0	119,0	136,0	45,18	119,0	97,0	111,0	101,0	139,0	117,0	130,0	73,25	95,0	119,0	174,0	96,0	99,0	107,0	101,0	100,0	103,0	94,0	109,0
ST4.03ch01	12991618	96,0	176,0	120,0	70,0	199,0	142,0	118,25	106,0	195,0	166,0	109,0	104,29	65,30	137,0	193,1	98,0	160,0	119,0	68,15	149,0	85,21	130,0	94,79	160,0	209,0	105,0	81,38	113,23	46,17	119,0	97,0	81,30	102,0	101,38	117,0	130,0	66,32	95,0	119,0	174,0	96,0	53,46	108,0	77,24	73,27	103,0	94,0	109,0
ST4.03ch01	12991634	96,0	176,0	120,0	70,0	94,105	142,0	108,35	106,0	195,0	166,0	109,0	133,0	95,0	138,0	194,0	98,0	160,0	119,0	69,14	149,0	83,23	130,0	173,0	160,0	174,35	105,0	119,0	136,0	63,0	119,0	97,0	111,0	102,0	108,31	117,0	130,0	98,0	73,22	118,0	174,0	96,0	99,0	108,0	46,55	100,0	103,0	94,0	109,0
ST4.03ch01	12991666	96,0	176,0	120,0	70,0	199,0	142,0	143,0	106,0	195,0	166,0	109,0	133,0	95,0	138,0	194,0	98,0	160,0	119,0	83,0	149,0	76,30	130,0	173,0	160,0	209,0	105,0	119,0	136,0	45,18	119,0	97,0	110,1	102,0	138,0	117,0	130,0	73,25	95,0	119,0	174,0	96,0	99,0	108,0	101,0	100,0	103,0	94,0	109,0
ST4.03ch01	12991708	45,51	91,85	62,58	16,54	52,147	0,142	0,143	31,75	97,98	94,72	58,51	66,67	21,74	111,27	48,146	24,74	42,118	43,76	54,29	113,35	32,74	72,58	94,79	118,42	39,170	81,24	80,38	113,23	15,48	58,61	73,24	31,80	20,82	0,139	68,49	68,62	0,98	0,95	91,28	76,98	54,42	0,99	84,24	22,79	54,46	48,55	28,66	90,19
ST4.03ch01	13266699	96,0	181,0	99,0	70,0	143,0	133,0	142,0	106,0	163,0	153,0	122,0	103,0	103,0	157,0	140,0	89,0	173,0	123,0	93,0	111,0	84,0	79,0	180,0	154,0	130,0	102,0	82,0	107,0	52,0	110,0	82,0	73,34	92,0	114,0	108,0	110,0	112,0	92,0	110,0	153,0	106,0	97,0	98,0	99,0	120,0	67,0	61,21	92,0
ST4.03ch01	13266749	46,50	91,90	47,53	22,48	8,135	0,133	0,142	25,81	80,84	75,78	68,54	58,46	32,71	125,32	28,112	20,69	40,133	31,92	54,39	87,24	19,65	61,18	92,88	116,37	29,101	75,27	63,19	77,30	15,37	42,68	63,19	32,75	29,63	0,114	61,47	44,66	0,112	0,92	81,29	75,78	51,55	0,97	74,24	23,76	59,61	35,32	21,61	68,24
ST4.03ch01	13546553	48,51	107,105	33,106	19,48	65,161	0,112	44,100	41,86	96,102	51,130	56,55	28,99	0,96	34,134	1,162	0,112	0,157	34,120	0,112	122,43	25,94	55,50	60,136	54,134	34,131	82,24	80,24	27,83	13,65	59,66	58,50	26,74	0,109	0,127	57,62	72,56	0,120	0,93	30,85	57,133	54,54	21,87	87,43	31,78	29,91	50,49	38,61	56,51
ST4.03ch01	13546560	100,0	212,0	139,0	67,0	226,0	112,0	144,0	127,0	198,0	181,0	111,0	127,0	96,0	168,0	163,0	112,0	157,0	154,0	111,1	165,0	119,0	105,0	196,0	188,0	165,0	106,0	104,0	110,0	78,0	125,0	108,0	78,22	109,0	127,0	119,0	128,0	120,0	93,0	115,0	190,0	108,0	108,0	130,0	109,0	120,0	99,0	65,34	107,0
ST4.03ch01	13546568	100,0	210,1	107,30	66,0	225,0	170,0	144,0	94,33	198,0	128,53	111,0	90,37	66,29	75,92	114,49	88,24	130,27	154,0	55,57	165,0	119,0	74,31	147,48	138,50	126,36	106,0	104,0	60,50	78,0	125,0	81,27	100,0	77,32	127,0	119,0	127,0	120,0	92,0	89,26	143,47	108,0	108,0	129,0	109,0	119,0	98,0	99,0	78,29
ST4.03ch01	13546600	76,0	154,0	99,0	41,1	224,0	129,0	114,0	126,0	140,0	149,0	74,0	65,0	56,0	165,0	114,46	112,0	156,0	153,1	77,0	162,0	87,0	103,1	106,0	150,0	161,0	80,0	79,0	77,0	58,0	88,0	83,1	48,0	81,0	97,0	118,0	101,0	51,0	76,0	86,0	146,0	74,0	53,0	87,0	80,0	52,0	71,0	97,0	85,0
ST4.03ch01	13546601	76,0	154,0	99,0	42,0	224,0	129,0	114,0	126,0	140,0	149,0	74,0	65,0	56,0	165,0	160,0	112,0	156,0	154,0	77,0	162,0	87,0	104,0	106,0	104,46	161,0	80,0	79,0	77,0	58,0	88,0	84,0	48,0	81,0	97,0	118,0	101,0	51,0	76,0	86,0	146,0	74,0	53,0	87,0	79,0	27,25	71,0	97,0	84,1
ST4.03ch01	13656767	56,15	29,105	80,24	31,14	105,34	60,24	95,0	87,0	69,64	47,42	23,56	41,28	54,0	58,27	76,0	64,0	90,0	84,1	65,0	47,46	71,0	52,17	102,33	101,29	101,0	59,0	58,0	82,0	37,0	51,11	43,36	33,34	58,13	64,16	59,24	0,90	68,25	87,0	90,0	82,33	42,39	46,46	47,16	61,0	75,21	25,40	24,30	73,0
ST4.03ch01	13656860	71,0	134,0	104,0	46,0	77,62	36,48	70,25	57,30	99,34	89,0	79,0	69,0	54,0	85,0	76,0	64,0	90,0	85,0	49,16	72,21	34,37	69,0	135,0	130,0	58,43	59,0	58,0	82,0	21,16	62,0	79,0	67,0	71,0	64,16	63,20	90,0	46,47	43,44	90,0	115,0	61,20	92,0	63,0	25,36	96,0	65,0	41,13	73,0
ST4.03ch01	13656868	71,0	134,0	104,0	46,0	77,62	84,0	70,25	87,0	132,1	89,0	79,0	69,0	54,0	85,0	76,0	64,0	90,0	85,0	49,16	93,0	34,37	69,0	135,0	130,0	75,26	59,0	58,0	82,0	33,4	62,0	79,0	67,0	71,0	63,17	83,0	90,0	73,20	67,20	90,0	115,0	81,0	92,0	63,0	25,36	96,0	65,0	54,0	73,0
ST4.03ch01	13656982	121,0	51,0	77,33	77,0	106,0	106,0	81,1	85,0	0,0	76,18	90,0	39,5	41,7	84,36	66,33	27,16	110,12	113,0	32,26	147,0	98,0	72,21	149,0	103,24	87,0	91,0	70,0	77,25	62,0	97,0	58,23	89,0	60,25	120,0	119,0	86,0	104,0	87,0	51,24	107,34	104,0	98,0	79,0	88,0	95,0	81,0	89,0	67,19
ST4.03ch01	13664353	21,0	33,0	27,14	8,0	45,0	22,0	26,0	27,0	46,0	25,5	16,0	14,6	10,2	9,9	14,8	20,4	17,9	11,0	10,9	22,0	12,0	17,3	47,0	32,7	20,0	16,0	17,0	15,4	21,0	31,0	25,7	29,0	25,4	44,0	40,0	42,0	32,0	20,0	25,8	45,11	38,0	29,0	37,0	41,0	23,0	25,0	28,0	25,10
ST4.03ch01	13664355	21,0	33,0	41,0	8,0	25,20	11,11	19,7	20,7	35,11	30,0	16,0	20,0	12,0	18,0	22,0	24,0	26,0	11,0	14,5	18,4	7,5	20,0	47,0	39,0	10,10	16,0	17,0	19,0	10,11	31,0	32,0	29,0	29,0	28,16	28,12	42,0	18,14	13,7	33,0	56,0	31,7	29,0	37,0	26,15	23,0	25,0	25,3	35,0
ST4.03ch01	13664361	17,4	33,0	27,14	8,0	25,20	11,11	5,21	10,17	35,11	20,10	16,0	9,11	7,5	9,9	6,16	5,19	13,13	11,0	0,19	18,4	3,9	17,3	19,28	23,16	7,13	16,0	11,6	10,9	7,14	31,0	25,7	19,10	15,14	11,33	28,12	42,0	10,22	13,7	15,18	45,11	31,7	13,16	28,9	14,27	18,5	19,6	23,5	25,10
ST4.03ch01	13664379	21,0	33,0	41,0	8,0	25,20	17,5	19,7	20,7	35,11	30,0	16,0	20,0	12,0	18,0	22,0	24,0	26,0	11,0	14,5	18,4	7,5	20,0	47,0	39,0	10,10	16,0	17,0	19,0	10,11	31,0	32,0	29,0	29,0	28,16	27,12	42,0	18,14	13,7	33,0	56,0	31,7	29,0	37,0	26,15	23,0	25,0	25,3	35,0
ST4.03ch01	13664387	21,0	33,0	41,0	8,0	44,0	22,0	20,6	27,0	46,0	30,0	16,0	20,0	12,0	18,0	22,0	23,1	22,4	11,0	19,0	22,0	12,0	20,0	47,0	39,0	20,0	15,1	16,0	19,0	21,0	30,0	32,0	29,0	28,0	44,0	39,0	40,0	31,0	19,0	32,1	56,0	38,0	28,0	37,0	40,0	23,0	25,0	28,0	34,0
ST4.03ch01	13751904	32,0	69,0	47,0	19,0	84,0	27,34	34,0	39,8	74,0	63,0	48,0	47,0	24,0	55,0	68,0	44,0	64,0	41,6	25,0	29,9	21,9	35,0	75,0	71,0	59,0	28,0	39,0	39,0	12,11	49,0	30,0	31,0	25,0	27,0	29,12	35,0	20,19	14,10	32,0	61,0	18,12	33,0	34,0	19,14	29,7	46,0	19,8	37,0
ST4.03ch01	13751909	26,6	69,0	47,0	19,0	84,0	61,0	22,12	47,0	58,16	51,12	48,0	47,0	24,0	55,0	50,18	24,20	64,0	47,0	25,0	38,0	30,0	35,0	75,0	71,0	59,0	28,0	39,0	39,0	23,0	49,0	30,0	31,0	18,7	26,1	41,0	32,0	39,0	24,0	32,0	61,0	30,0	33,0	34,0	33,0	36,0	36,10	27,0	36,0
ST4.03ch01	13751962	26,6	69,0	47,0	19,0	84,0	62,0	22,12	47,0	58,16	51,12	48,0	47,0	24,0	55,0	50,18	24,20	64,0	47,0	25,0	38,0	30,0	35,0	75,0	71,0	59,0	28,0	39,0	39,0	23,0	49,0	30,0	31,0	18,7	27,0	41,0	35,0	39,0	24,0	32,0	61,0	30,0	33,0	34,0	33,0	36,0	36,10	27,0	37,0
ST4.03ch01	13752036	45,0	53,0	58,0	32,0	90,0	56,0	66,0	55,0	94,0	67,0	38,0	46,0	31,0	44,0	49,0	49,0	83,0	61,0	30,0	64,13	35,0	33,0	78,0	88,0	84,0	39,0	57,0	48,0	25,6	38,0	32,0	39,0	23,0	27,0	25,6	31,0	13,9	24,10	29,0	37,0	25,11	41,0	40,0	21,10	59,0	28,0	35,4	30,0
ST4.03ch01	13752068	38,7	43,10	58,0	22,10	63,27	38,18	46,20	36,19	94,0	67,0	38,0	46,0	31,0	44,0	49,0	49,0	83,0	49,12	20,10	63,13	14,21	33,0	78,0	88,0	73,11	39,0	57,0	48,0	20,11	38,0	32,0	39,0	23,0	20,7	25,6	31,0	8,14	18,16	29,0	37,0	25,11	41,0	33,6	15,16	31,28	28,0	20,19	30,0
ST4.03ch01	13752069	35,10	37,16	38,20	10,22	71,19	29,27	52,14	40,15	94,0	67,0	14,24	34,12	14,17	28,16	37,12	38,11	50,33	30,31	22,8	57,20	29,6	24,9	0,78	60,28	84,0	27,12	36,21	6,42	23,8	15,23	10,22	25,14	18,5	24,3	15,16	17,14	18,4	17,17	29,0	29,8	27,9	13,28	33,7	27,4	45,14	16,12	19,20	12,18
ST4.03ch01	13752122	31,14	53,0	58,0	32,0	90,0	56,0	53,13	55,0	80,14	52,15	38,0	46,0	31,0	44,0	41,8	17,32	83,0	61,0	30,0	77,0	35,0	33,0	78,0	88,0	84,0	39,0	57,0	48,0	31,0	38,0	32,0	39,0	16,7	27,0	31,0	31,0	22,0	34,0	29,0	37,0	36,0	41,0	40,0	31,0	59,0	22,6	39,0	30,0
ST4.03ch01	13811998	4,0	2,0	1,0	0,0	2,0	0,0	0,0	25,0	0,0	0,0	0,0	0,0	0,0	0,0	0,0	0,0	0,0	2,0	0,0	16,0	0,0	0,0	0,0	3,0	72,0	0,0	2,0	0,0	23,0	0,0	2,0	0,0	0,0	0,0	7,0	0,0	12,0	7,0	0,0	0,0	2,0	0,0	1,0	0,0	3,0	0,0	8,0	1,0
ST4.03ch01	13869236	3,0	0,0	6,0	3,0	2,0	5,0	2,0	6,0	0,0	0,0	1,0	1,0	2,0	0,0	0,0	2,0	2,0	5,0	2,0	7,0	0,0	2,0	16,0	5,0	0,0	1,0	6,0	3,0	1,0	5,0	13,0	4,2	7,0	4,0	7,0	8,0	2,0	1,0	0,0	6,0	2,0	7,0	2,1	4,0	7,0	3,0	3,0	9,0
ST4.03ch01	13869314	3,0	0,0	6,0	3,0	2,0	5,0	2,0	6,0	0,0	0,0	1,0	1,0	2,0	0,0	0,0	2,0	2,0	5,0	2,0	7,0	0,0	2,0	16,0	5,0	0,0	1,0	6,0	3,0	1,0	5,0	13,0	6,0	7,0	4,0	7,0	8,0	2,0	1,0	0,0	6,0	2,0	7,0	3,0	4,0	7,0	3,0	3,0	9,0
ST4.03ch01	13869329	1,2	0,0	1,5	0,3	0,2	0,5	0,2	0,6	0,0	0,0	0,1	0,1	0,2	0,0	0,0	0,2	0,2	0,5	0,2	3,4	0,0	0,2	0,16	3,2	0,0	0,1	3,3	0,3	0,1	0,5	1,12	0,6	0,7	0,4	0,7	0,8	0,2	0,1	0,0	0,6	1,1	0,7	0,3	0,4	0,7	0,3	0,3	2,7
ST4.03ch01	13909492	2,0	4,0	1,0	0,0	3,0	4,0	2,0	0,0	4,0	3,0	5,0	7,0	1,0	5,0	2,0	2,0	2,0	5,0	0,0	7,0	3,0	2,0	11,0	7,0	0,0	1,0	4,0	2,0	3,0	7,0	6,0	7,4	3,0	1,1	4,0	6,0	9,0	3,0	0,0	6,0	14,0	4,0	5,2	2,0	2,0	8,0	1,0	8,0
ST4.03ch01	14885798	2,0	3,1	5,0	3,0	4,2	2,1	7,0	2,0	4,2	8,0	3,1	3,0	1,0	1,2	2,3	4,0	3,0	8,0	1,0	2,6	3,0	3,0	10,0	3,1	0,0	5,0	8,0	3,0	4,0	5,0	2,0	5,3	0,1	1,1	0,1	1,2	1,1	1,0	2,0	10,2	5,0	1,2	9,0	0,1	0,1	6,3	1,0	7,0
ST4.03ch01	14885870	0,2	4,0	5,0	3,0	6,0	3,0	2,5	2,0	3,3	2,6	4,0	3,0	1,0	3,0	5,0	2,2	3,0	8,0	1,0	8,0	3,0	3,0	10,0	3,1	0,0	5,0	8,0	3,0	4,0	5,0	2,0	8,0	1,0	2,0	1,0	3,0	2,0	1,0	2,0	12,0	3,2	3,0	9,0	1,0	1,0	9,0	1,0	7,0
ST4.03ch01	15014832	0,6	0,0	0,11	0,1	0,0	0,0	0,13	0,0	1,34	0,18	0,11	0,7	0,6	0,0	0,12	0,21	0,0	0,0	0,0	0,0	0,7	0,10	0,0	0,16	0,11	0,9	0,0	0,0	0,0	0,9	0,0	0,7	0,4	0,0	0,0	0,0	0,0	0,0	0,10	0,10	0,10	0,0	0,0	0,0	0,0	0,5	0,0	0,0
ST4.03ch01	15032859	69,1	183,2	142,0	46,1	81,6	109,0	43,0	47,42	110,0	110,0	101,0	120,0	60,0	52,0	64,0	56,0	53,0	92,45	27,0	94,0	6,0	28,0	189,0	33,0	50,1	135,0	122,0	96,0	20,0	130,0	121,0	94,0	30,0	102,0	112,0	123,0	31,0	36,0	113,0	123,0	67,0	118,0	87,2	49,0	66,3	53,0	30,3	102,0
ST4.03ch01	15032967	69,1	183,2	142,0	46,1	81,6	109,0	43,0	47,42	111,0	110,0	101,0	120,0	60,0	52,0	64,0	56,0	53,0	137,0	27,0	94,0	6,0	28,0	189,0	33,0	50,1	135,0	122,0	96,0	20,0	130,0	121,0	94,0	30,0	102,0	112,0	123,0	31,0	36,0	113,0	123,0	67,0	118,0	87,2	49,0	66,3	53,0	30,3	102,0
ST4.03ch01	15063698	1,1	20,0	39,2	7,0	17,0	35,0	0,1	44,0	68,0	59,5	49,0	35,0	6,0	1,0	30,0	0,4	5,0	7,0	18,0	35,0	1,0	11,0	40,0	0,0	38,0	68,0	67,0	44,0	1,0	32,0	6,0	48,0	33,0	48,0	13,0	68,0	45,0	6,0	70,0	1,0	5,0	62,0	5,0	28,0	29,0	10,1	13,0	21,0
ST4.03ch01	15317209	1,52	0,104	0,52	0,51	0,91	0,154	0,54	1,81	1,91	0,37	0,63	0,39	0,23	0,74	0,75	0,25	0,121	0,87	0,8	1,88	0,34	0,70	1,164	0,34	0,90	1,44	2,86	1,61	0,49	1,71	0,75	34,35	0,54	28,86	0,80	0,129	0,43	0,53	36,41	0,94	0,49	0,66	19,81	0,43	0,50	1,64	0,38	0,88
ST4.03ch01	15317247	52,0	105,0	52,0	51,0	91,0	155,0	54,0	82,0	91,1	37,0	63,0	39,0	23,0	74,0	75,0	25,0	121,0	87,0	8,0	88,1	34,0	70,0	165,0	34,0	90,0	45,0	86,1	62,0	49,0	71,1	75,0	35,34	54,0	86,28	80,0	129,0	43,0	53,0	41,36	94,0	49,0	66,0	82,18	43,0	50,0	64,1	38,0	88,0
ST4.03ch01	15610462	1,0	3,0	0,0	2,0	1,0	2,0	1,0	0,0	1,0	1,6	2,0	3,0	0,0	0,0	0,0	0,0	1,0	3,0	0,0	0,0	1,0	1,0	0,0	0,0	1,0	1,0	1,0	0,0	0,0	2,0	4,0	2,0	2,0	1,0	2,0	6,0	1,0	0,0	3,0	4,0	0,0	1,0	0,0	0,0	0,0	1,0	3,0	2,0
ST4.03ch01	15610491	0,1	1,2	0,0	0,2	0,1	2,0	0,1	0,0	1,0	7,0	0,2	3,0	0,0	0,0	0,0	0,0	0,1	1,2	0,0	0,0	0,1	0,1	0,0	0,0	0,1	0,1	0,1	0,0	0,0	1,1	0,4	2,0	1,1	1,0	0,2	3,3	1,0	0,0	3,0	3,1	0,0	1,0	0,0	0,0	0,0	0,1	0,3	0,2
ST4.03ch01	15610497	1,0	3,0	0,0	2,0	1,0	2,0	1,0	0,0	1,0	1,6	2,0	3,0	0,0	0,0	0,0	0,0	1,0	3,0	0,0	0,0	1,0	1,0	0,0	0,0	1,0	1,0	1,0	0,0	0,0	2,0	4,0	2,0	2,0	1,0	2,0	6,0	1,0	0,0	3,0	4,0	0,0	1,0	0,0	0,0	0,0	1,0	3,0	2,0
ST4.03ch01	15610570	0,1	0,3	0,0	0,2	0,1	0,2	0,1	0,0	0,1	0,7	0,2	0,3	0,0	0,0	0,0	0,0	0,1	1,2	0,0	0,0	0,1	0,1	0,0	0,0	0,1	0,1	0,1	0,0	0,0	0,2	0,4	0,2	0,2	0,1	0,2	0,6	0,1	0,0	0,3	0,4	0,0	0,1	0,0	0,0	0,0	0,1	0,3	0,2
ST4.03ch01	16249444	0,1	0,0	0,0	0,0	2,0	0,0	0,0	0,1	0,2	0,5	0,3	0,1	0,7	0,0	0,1	0,0	0,0	0,0	0,0	0,0	1,2	1,0	0,0	0,0	0,0	0,0	0,0	0,0	0,0	0,0	0,0	0,0	0,0	2,1	0,1	0,0	0,1	0,1	1,0	2,2	0,0	0,0	0,0	1,2	0,0	0,0	1,0	0,0
ST4.03ch01	16456708	23,0	17,0	32,0	13,0	22,0	60,0	20,0	16,0	22,0	21,0	8,0	16,0	16,0	14,0	59,0	31,0	71,0	36,1	25,0	22,1	9,0	24,0	73,0	57,0	42,0	18,0	26,0	41,0	18,0	9,0	20,0	16,0	15,0	19,0	18,0	26,0	22,0	23,0	18,0	24,0	27,1	21,0	32,0	31,0	21,0	17,0	27,1	15,0
ST4.03ch01	16456759	23,0	17,0	32,0	11,1	22,0	60,0	20,0	16,0	21,0	21,0	7,0	16,0	16,0	14,0	59,0	31,0	68,1	39,0	25,0	22,1	9,0	24,0	73,0	54,0	41,1	17,1	25,1	38,0	18,0	9,0	20,0	16,0	15,0	19,0	18,0	27,0	21,1	23,0	18,0	23,0	28,0	21,0	32,0	32,0	20,0	17,0	26,1	15,0
ST4.03ch01	16912352	90,32	199,0	101,37	107,0	170,0	170,0	34,42	157,0	154,50	77,39	131,0	102,0	86,0	72,1	80,47	32,60	151,0	158,0	27,0	156,0	76,0	59,0	195,0	115,60	129,0	112,0	125,0	110,0	63,0	110,0	111,0	102,0	52,24	94,0	127,0	107,0	116,0	71,0	80,0	131,0	99,32	96,0	117,0	53,0	136,0	67,24	100,0	93,0
ST4.03ch01	16944088	11,2	8,33	8,26	1,5	43,23	9,30	23,18	16,18	14,48	18,18	0,23	2,16	2,16	11,9	21,17	24,5	8,22	10,18	6,16	5,26	0,18	7,17	0,56	24,23	10,13	3,13	5,5	5,13	0,20	0,44	11,31	0,32	18,14	12,46	0,39	0,44	0,42	0,32	10,31	15,28	13,16	0,48	18,14	0,29	8,16	6,24	5,27	3,26
ST4.03ch01	16944133	13,0	41,0	34,0	6,0	44,22	29,10	30,11	23,11	62,0	28,8	23,0	16,2	16,2	9,11	29,9	17,11	22,8	28,0	5,17	20,11	10,8	17,7	56,0	34,13	23,0	16,0	10,0	13,5	10,10	44,0	42,0	32,0	28,4	43,15	31,8	44,0	23,19	10,22	31,10	28,15	19,10	48,0	32,0	17,12	19,5	30,0	23,9	29,0
ST4.03ch01	17664100	129,0	188,0	121,0	94,0	185,0	78,0	143,37	79,0	218,0	108,0	139,0	106,0	100,0	90,0	121,0	78,0	88,0	146,0	53,23	163,0	81,49	75,0	260,0	147,0	113,0	100,0	105,0	108,0	72,21	104,0	141,0	121,0	64,0	80,23	105,0	127,0	114,23	78,24	90,0	104,0	134,0	173,0	126,0	83,18	141,44	97,0	94,0	133,0
ST4.03ch01	17664121	129,0	87,101	121,0	94,0	119,66	44,34	179,1	79,0	170,48	66,42	110,29	80,26	100,0	47,43	88,33	77,0	88,0	146,0	76,0	129,34	129,0	53,22	260,0	109,38	113,0	100,0	105,0	107,0	93,0	76,28	141,0	104,17	47,17	82,21	77,28	81,46	103,34	102,0	90,0	74,30	134,0	136,37	126,0	74,27	159,26	81,16	94,0	133,0
ST4.03ch01	17664190	129,0	188,0	121,0	94,0	185,0	78,0	180,0	79,0	218,0	108,0	139,0	106,0	100,0	90,0	121,0	78,0	88,0	146,0	76,0	162,1	130,0	75,0	260,0	147,0	113,0	100,0	105,0	108,0	93,0	104,0	141,0	99,22	64,0	78,25	105,0	127,0	137,0	102,0	56,34	104,0	134,0	173,0	88,38	101,0	185,0	97,0	94,0	133,0
ST4.03ch01	17668587	6,1	10,0	17,3	1,0	18,0	9,0	21,4	1,0	20,4	10,2	9,0	18,0	5,0	8,0	11,1	6,6	8,0	8,0	7,0	6,0	9,0	8,0	25,0	29,4	7,0	5,0	4,0	12,0	6,0	16,0	16,0	9,0	9,0	12,0	11,0	23,0	5,0	11,0	15,0	22,0	12,1	22,0	7,0	20,0	6,0	6,4	8,0	20,0
ST4.03ch01	17668620	2,5	0,10	0,20	0,1	0,18	0,9	0,25	0,1	1,23	0,12	0,9	0,18	0,5	0,8	0,12	0,12	0,8	2,6	0,7	1,5	0,9	0,9	0,25	0,33	0,7	0,5	2,2	0,12	0,6	0,16	4,12	0,9	0,9	3,9	0,11	0,23	0,5	0,11	0,15	0,22	4,9	0,22	1,6	0,20	0,6	0,10	0,8	1,19
ST4.03ch01	17668641	2,5	0,10	0,20	0,1	0,18	0,9	0,25	0,1	0,24	0,12	0,8	0,18	0,5	0,8	0,12	0,12	0,8	2,6	0,7	1,5	0,9	0,9	0,25	0,33	0,7	0,5	2,2	0,12	0,6	0,16	4,12	0,9	0,9	3,9	0,11	0,23	0,5	0,11	0,15	0,22	4,9	0,22	1,6	0,20	0,6	0,10	0,8	1,19
ST4.03ch01	17668647	2,5	0,10	0,20	0,1	0,18	0,9	0,25	0,1	0,24	0,12	0,9	0,18	0,5	0,8	0,12	0,12	0,8	2,6	0,7	1,5	0,9	0,9	0,25	0,33	0,7	0,5	2,2	0,12	0,6	0,16	4,12	0,9	0,9	3,9	0,11	0,23	0,5	0,11	0,15	0,22	4,9	0,22	1,6	0,20	0,6	0,10	0,8	1,19
ST4.03ch01	17668678	7,0	10,0	20,0	1,0	13,5	9,0	25,0	1,0	24,0	8,4	9,0	14,4	5,0	3,5	7,5	8,4	7,1	8,0	2,5	6,0	9,0	7,2	25,0	31,2	7,0	5,0	4,0	10,2	6,0	16,0	16,0	9,0	2,7	12,0	11,0	23,0	5,0	11,0	10,5	20,2	13,0	22,0	7,0	20,0	6,0	10,0	8,0	20,0
ST4.03ch01	17680294	32,70	0,23	0,154	0,57	0,75	0,98	0,143	0,99	0,34	0,161	0,112	0,156	0,137	0,192	0,187	0,110	0,111	33,59	0,128	50,102	0,162	0,111	0,262	0,239	0,29	32,89	70,55	0,186	0,88	0,112	30,103	0,120	0,115	27,102	0,120	0,155	0,101	0,72	0,119	0,194	32,56	0,146	30,36	0,97	0,149	0,91	0,59	23,101
ST4.03ch01	17680305	32,70	0,23	0,154	0,57	0,75	0,98	0,143	0,99	0,34	0,161	0,112	0,156	0,137	0,191	0,187	0,110	0,111	33,59	0,128	50,102	0,162	0,111	0,262	0,239	0,29	32,89	70,55	0,186	0,88	0,112	30,103	0,120	0,115	27,102	0,120	0,155	0,101	0,72	0,119	0,194	32,56	0,145	30,36	0,97	0,149	0,91	0,59	23,101
ST4.03ch01	17680325	100,1	13,10	154,0	57,0	71,4	76,22	143,0	99,0	33,1	127,34	94,18	136,20	137,0	165,27	154,33	110,0	111,0	92,0	128,0	110,42	162,0	80,31	262,0	194,45	29,0	121,0	125,0	186,0	88,0	98,14	133,0	96,24	89,26	94,35	83,37	92,63	82,19	71,0	119,0	156,38	88,0	136,10	66,0	72,25	122,27	72,19	59,0	123,0
ST4.03ch01	17680338	66,36	0,23	90,64	0,57	64,11	47,51	115,28	80,19	33,1	127,34	48,64	136,20	118,18	125,67	104,83	93,17	47,64	33,59	128,0	62,90	135,27	27,84	102,160	194,45	3,26	70,51	70,55	121,65	72,16	34,78	86,47	96,24	53,62	94,35	17,103	65,90	82,19	40,32	119,0	109,85	64,24	111,35	49,17	72,25	122,27	31,60	5,54	71,53
ST4.03ch01	18062455	15,0	0,0	58,0	0,0	26,0	0,0	31,0	0,0	54,1	111,1	26,0	41,0	37,0	39,0	55,0	48,0	16,0	0,0	37,0	1,0	14,0	19,0	6,0	80,0	15,0	17,1	0,0	35,0	6,0	19,0	8,0	28,0	32,0	0,0	0,0	21,0	11,0	0,0	56,1	41,1	24,0	20,0	0,0	4,0	5,0	18,0	0,0	12,0
ST4.03ch01	18062475	15,0	0,0	58,0	0,0	26,0	0,0	31,0	0,0	55,0	112,0	26,0	41,0	37,0	39,0	55,0	48,0	16,0	0,0	37,0	1,0	14,0	19,0	6,0	80,0	15,0	17,1	0,0	35,0	6,0	19,0	8,0	28,0	32,0	0,0	0,0	21,0	11,0	0,0	57,0	42,0	24,0	20,0	0,0	4,0	5,0	18,0	0,0	12,0
ST4.03ch01	18062478	15,0	0,0	58,0	0,0	26,0	0,0	31,0	0,0	55,0	112,0	26,0	41,0	37,0	39,0	55,0	48,0	16,0	0,0	37,0	1,0	14,0	19,0	6,0	80,0	15,0	18,0	0,0	35,0	6,0	19,0	8,0	28,0	32,0	0,0	0,0	21,0	11,0	0,0	57,0	42,0	24,0	20,0	0,0	4,0	5,0	18,0	0,0	12,0
ST4.03ch01	18362878	79,0	40,0	184,0	76,0	127,0	109,39	140,33	78,31	125,0	162,0	103,0	111,0	123,0	160,0	154,0	133,0	212,0	173,0	96,21	133,0	116,23	103,0	246,0	138,0	101,0	137,0	115,0	163,0	82,0	84,0	124,0	70,0	96,0	70,40	96,0	55,0	94,0	79,24	140,0	114,0	145,0	90,0	92,0	45,34	66,0	92,0	90,0	129,0
ST4.03ch01	18363158	171,0	243,0	136,0	116,0	217,59	212,0	195,0	188,0	270,0	164,49	154,1	117,41	89,32	108,92	155,61	108,27	168,53	177,0	52,67	186,0	128,0	95,37	278,0	147,52	145,45	159,0	129,0	158,50	89,0	114,0	131,0	106,0	78,33	145,0	116,0	135,0	116,0	132,0	106,31	136,49	138,0	113,0	153,0	124,0	166,0	112,0	99,0	128,0
ST4.03ch01	18363188	40,131	0,243	0,136	0,116	0,217	0,212	0,195	0,187	0,270	0,164	0,155	0,117	0,89	0,108	0,155	0,108	0,168	45,132	0,52	50,94	0,128	0,95	0,278	0,147	0,189	46,113	60,69	1,156	0,60	0,114	33,98	0,106	0,78	37,108	0,90	0,135	0,81	0,94	0,106	0,136	34,78	0,113	37,116	0,89	0,166	0,112	0,73	20,108
ST4.03ch01	18363231	171,0	243,0	136,0	117,0	276,0	118,94	155,40	146,42	270,0	213,0	155,0	158,0	121,0	200,0	215,0	135,0	168,53	132,45	92,27	145,42	66,62	132,0	278,0	199,0	160,30	159,0	129,0	208,0	39,50	114,0	131,0	106,0	111,0	102,43	90,26	135,0	48,68	60,72	137,0	185,0	113,25	113,0	153,0	58,66	121,45	112,0	73,26	128,0
ST4.03ch01	18363252	170,1	243,0	134,0	117,0	276,0	212,0	195,0	187,1	270,0	212,0	155,0	158,0	121,0	200,0	216,0	135,0	221,0	177,0	119,0	145,42	128,0	132,0	278,0	199,0	190,0	159,0	129,0	208,0	61,28	114,0	131,0	106,0	111,0	145,0	89,27	135,0	81,35	94,38	137,0	185,0	113,25	113,0	152,0	89,35	166,0	112,0	73,26	128,0
ST4.03ch01	18363258	171,0	243,0	136,0	117,0	276,0	212,0	195,0	188,0	269,0	213,0	155,0	158,0	121,0	200,0	216,0	135,0	221,0	177,0	119,0	187,0	91,37	132,0	278,0	199,0	190,0	159,0	129,0	208,0	67,22	114,0	131,0	106,0	110,1	145,0	116,0	135,0	83,33	132,0	137,0	185,0	138,0	113,0	153,0	124,0	121,45	112,0	99,0	128,0
ST4.03ch01	18393203	96,0	143,0	121,0	96,0	129,36	118,0	153,0	110,0	173,0	100,21	118,0	67,12	53,14	74,57	122,27	65,15	114,20	120,0	49,38	135,0	99,0	52,13	190,0	126,28	123,26	70,0	110,0	68,14	63,0	108,0	94,0	95,0	59,14	124,0	108,0	117,0	120,0	83,0	80,27	121,30	87,0	97,0	122,0	94,0	81,0	78,0	77,0	91,0
ST4.03ch01	18393251	73,23	36,107	21,100	21,75	87,78	60,58	117,36	89,21	41,132	52,70	0,118	41,38	30,37	57,74	71,78	57,23	59,75	73,47	87,0	66,67	71,28	13,52	47,142	110,44	120,28	18,51	56,54	40,42	47,17	0,108	55,39	51,44	28,45	94,30	30,78	27,90	94,26	45,38	51,56	30,121	61,26	47,50	86,36	69,25	58,23	20,58	32,45	36,55
ST4.03ch01	18393338	39,0	52,0	44,0	21,0	79,0	41,0	42,13	45,12	63,0	53,0	26,0	32,0	27,0	34,0	54,0	37,0	43,0	43,0	29,0	43,0	27,0	31,0	64,0	60,0	60,0	12,0	42,0	30,0	26,0	21,0	28,0	39,0	49,0	43,0	45,0	48,0	50,0	29,0	30,0	55,0	34,0	50,0	40,0	38,0	35,0	25,0	33,0	52,0
ST4.03ch01	18393365	39,0	52,0	44,0	21,0	59,20	41,0	55,0	57,0	63,0	39,14	26,0	22,10	18,9	22,12	38,16	29,8	30,13	43,0	16,13	43,0	27,0	17,14	64,0	44,16	60,0	12,0	42,0	23,7	26,0	21,0	28,0	39,0	36,13	43,0	45,0	48,0	50,0	29,0	23,7	41,14	34,0	50,0	40,0	38,0	35,0	25,0	33,0	52,0
ST4.03ch01	18393375	39,0	52,0	44,0	21,0	59,20	41,0	55,0	57,0	63,0	39,14	26,0	22,10	18,9	22,12	38,16	29,8	30,13	43,0	16,13	43,0	27,0	17,14	64,0	44,16	60,0	12,0	42,0	23,7	26,0	21,0	28,0	39,0	36,13	43,0	45,0	48,0	50,0	29,0	23,7	41,14	34,0	50,0	40,0	38,0	35,0	25,0	33,0	52,0
ST4.03ch01	18393377	29,10	36,16	44,0	18,3	62,17	41,0	55,0	42,15	63,0	53,0	26,0	32,0	27,0	34,0	54,0	37,0	43,0	43,0	29,0	43,0	27,0	31,0	64,0	60,0	44,16	12,0	42,0	30,0	26,0	21,0	28,0	39,0	49,0	43,0	45,0	48,0	50,0	29,0	30,0	55,0	34,0	50,0	29,11	38,0	25,10	25,0	30,3	52,0
ST4.03ch01	18393400	39,0	52,0	44,0	21,0	79,0	41,0	55,0	57,0	63,0	53,0	26,0	26,6	19,8	34,0	54,0	37,0	43,0	43,0	22,7	43,0	22,5	31,0	51,13	41,19	60,0	12,0	41,0	20,10	21,5	21,0	20,8	28,11	49,0	43,0	45,0	31,17	43,7	29,0	30,0	55,0	34,0	18,32	40,0	33,5	31,4	25,0	33,0	29,23
ST4.03ch01	18393412	39,0	52,0	44,0	21,0	59,20	41,0	55,0	57,0	63,0	39,14	26,0	22,10	18,9	22,12	38,16	29,8	30,13	43,0	16,13	43,0	27,0	17,14	64,0	44,16	53,7	12,0	42,0	23,7	26,0	21,0	28,0	39,0	36,13	43,0	45,0	48,0	50,0	29,0	23,7	41,14	34,0	50,0	40,0	38,0	35,0	25,0	33,0	52,0
ST4.03ch01	18394343	54,25	0,115	37,103	0,52	0,95	50,66	96,33	65,32	42,132	44,69	0,109	0,64	0,85	0,70	48,72	47,19	39,83	53,64	13,19	54,57	45,50	0,58	0,166	47,85	56,32	22,55	38,40	0,84	37,22	0,97	27,67	25,93	34,46	82,33	19,76	0,108	51,46	35,34	31,59	0,97	74,21	0,98	47,28	36,50	30,60	20,78	17,51	17,51
ST4.03ch01	18394371	97,0	176,0	121,0	70,0	139,0	138,0	119,31	139,0	187,0	93,0	118,0	84,0	74,0	76,0	90,0	70,0	81,0	112,0	25,23	164,0	71,20	85,0	158,0	139,0	134,0	117,0	105,1	89,0	48,0	98,0	91,0	105,0	80,0	101,35	98,0	119,0	114,0	81,12	89,0	125,0	94,0	111,0	111,0	71,24	133,0	84,0	81,0	120,0
ST4.03ch01	18394372	78,19	176,0	93,28	70,0	139,0	138,0	102,48	139,0	131,56	65,28	118,0	84,0	74,0	76,0	70,20	28,42	129,0	112,0	48,0	164,0	91,0	85,0	158,0	98,41	132,34	117,0	106,0	89,0	48,0	98,0	91,0	77,28	46,34	100,36	98,0	119,0	114,0	93,0	62,27	125,0	80,14	111,0	82,29	95,0	133,0	62,22	81,0	120,0
ST4.03ch01	18394375	97,0	176,0	121,0	70,0	139,0	138,0	150,0	139,0	187,0	93,0	118,0	84,0	74,0	76,0	90,0	70,0	129,0	112,0	48,0	130,34	91,0	85,0	158,0	139,0	166,0	117,0	106,0	89,0	29,19	98,0	91,0	105,0	80,0	136,0	71,27	119,0	94,20	66,27	89,0	125,0	70,24	111,0	111,0	65,30	133,0	84,0	58,23	120,0
ST4.03ch01	18394381	97,0	176,0	121,0	70,0	139,0	138,0	150,0	139,0	187,0	93,0	118,0	61,23	46,28	76,0	90,0	70,0	129,0	112,0	23,25	164,0	68,23	85,0	121,37	92,47	132,0	117,0	106,0	63,26	36,12	98,0	68,23	80,25	80,0	136,0	98,0	86,33	80,34	93,0	89,0	125,0	94,0	56,55	111,0	73,22	103,30	84,0	81,0	91,29
ST4.03ch01	18394471	81,16	124,52	121,0	54,16	97,42	138,0	150,0	103,36	187,0	92,1	118,0	84,0	74,0	76,0	90,0	70,0	129,0	112,0	48,0	164,0	91,0	85,0	158,0	139,0	116,50	117,0	106,0	89,0	48,0	98,0	91,0	105,0	80,0	136,0	98,0	119,0	114,0	93,0	89,0	125,0	94,0	111,0	77,34	95,0	107,25	84,0	65,16	120,0
ST4.03ch01	18736961	0,0	0,25	0,0	0,8	0,0	0,20	0,16	0,14	0,25	0,18	0,0	0,13	0,32	0,0	0,0	0,0	0,8	0,18	0,15	1,58	0,0	0,0	0,79	0,24	0,26	0,12	0,14	0,13	0,18	0,0	0,1	0,0	0,0	0,0	0,0	0,0	0,47	0,0	0,0	0,0	0,17	0,0	0,20	0,32	0,16	0,8	0,1	0,0
ST4.03ch01	18742094	6,0	20,0	37,0	6,0	21,0	13,0	6,2	13,0	29,0	17,0	17,0	6,0	6,0	10,0	13,0	13,0	14,0	14,0	5,5	9,0	5,5	7,0	27,0	32,0	9,0	6,0	10,0	6,0	10,1	16,0	24,0	20,0	12,0	21,5	17,0	18,0	9,3	6,1	12,0	13,0	17,0	20,0	12,0	8,2	6,1	8,0	14,0	13,0
ST4.03ch01	18747969	46,0	108,0	88,0	52,0	114,0	113,0	119,0	89,0	125,0	84,0	94,0	59,0	49,0	59,0	69,0	71,0	89,0	96,0	30,0	89,0	68,0	52,0	125,0	91,0	89,0	65,0	75,0	66,0	55,0	68,0	91,0	49,22	62,0	85,20	77,0	87,0	81,0	60,0	41,24	78,0	95,0	84,0	70,23	71,0	80,0	79,0	70,0	65,0
ST4.03ch01	18747998	34,12	74,34	88,0	37,15	72,42	113,0	119,0	70,19	125,0	84,0	94,0	59,0	49,0	59,0	69,0	71,0	89,0	95,1	30,0	89,0	68,0	52,0	125,0	91,0	64,25	65,0	75,0	66,0	55,0	68,0	91,0	71,0	62,0	105,0	77,0	87,0	81,0	60,0	65,0	78,0	95,0	84,0	76,17	71,0	63,17	79,0	59,11	65,0
ST4.03ch01	18748085	34,12	74,34	88,0	37,15	72,42	113,0	119,0	70,19	125,0	84,0	94,0	59,0	49,0	59,0	69,0	71,0	89,0	96,0	30,0	89,0	68,0	52,0	125,0	91,0	64,25	65,0	75,0	66,0	55,0	68,0	91,0	71,0	62,0	105,0	77,0	87,0	81,0	60,0	65,0	78,0	95,0	84,0	76,17	71,0	63,17	79,0	59,11	65,0
ST4.03ch01	18927777	152,1	244,0	154,0	130,1	279,0	198,0	158,45	196,0	254,0	216,0	177,0	172,1	137,0	255,0	232,0	148,0	220,0	181,0	102,38	228,0	108,35	131,0	261,0	249,1	204,0	153,0	149,0	162,0	112,0	140,0	138,0	121,0	111,0	121,34	136,0	158,0	136,0	98,39	133,0	179,0	123,0	136,0	141,0	83,38	202,0	121,0	126,0	109,0
ST4.03ch01	18927829	152,1	244,0	154,0	131,0	201,78	198,0	203,0	195,0	254,0	156,60	177,0	122,51	92,45	133,122	176,56	103,45	170,50	181,0	77,63	228,0	143,0	101,30	261,0	172,78	203,1	153,0	149,0	117,45	112,0	140,0	138,0	121,0	89,22	155,0	136,0	158,0	136,0	137,0	97,36	131,48	123,0	136,0	141,0	121,0	202,0	121,0	126,0	109,0
ST4.03ch01	18927932	47,31	133,43	0,95	12,56	149,58	121,41	69,35	91,34	50,94	88,39	24,83	78,37	54,40	111,33	79,34	22,26	81,87	57,62	107,1	116,45	68,21	52,55	44,147	136,0	108,50	22,72	50,55	68,40	57,25	42,79	60,59	76,23	43,25	111,0	58,59	86,40	97,0	80,39	69,63	78,71	44,24	82,25	82,31	90,0	114,0	14,51	38,40	55,57
ST4.03ch01	18928002	105,0	91,85	134,0	68,0	150,57	116,47	142,0	125,0	155,50	115,43	83,24	64,51	63,31	110,34	100,48	102,0	168,0	120,0	84,25	120,41	65,24	80,27	147,44	97,92	129,0	95,0	105,0	73,35	59,23	79,42	86,33	23,76	73,22	62,49	89,28	40,86	53,43	120,0	95,37	107,42	92,0	25,82	85,28	41,50	54,60	79,14	78,0	86,26
ST4.03ch01	19040930	113,39	236,0	117,47	111,0	261,0	199,0	157,63	174,0	196,65	160,51	170,0	180,0	145,0	231,0	155,50	81,75	227,0	186,0	147,0	223,0	160,0	132,0	211,0	178,62	207,0	136,0	130,0	173,0	82,0	144,0	134,0	118,0	91,31	163,0	144,0	128,0	108,0	135,0	160,0	213,0	115,31	123,0	131,0	128,0	157,0	98,27	111,0	121,0
ST4.03ch01	19040949	119,33	169,67	164,0	84,27	188,72	199,0	220,0	130,44	261,0	211,0	170,0	180,0	145,0	230,0	205,0	156,0	227,0	186,0	147,0	223,0	160,0	132,0	212,0	240,0	166,41	136,0	130,0	173,0	83,0	144,0	134,0	118,0	122,0	162,0	144,0	128,0	108,0	135,0	160,0	213,0	146,0	123,0	96,35	128,0	122,35	125,0	73,37	121,0
ST4.03ch01	19040960	151,0	236,0	164,0	110,0	261,0	199,0	171,48	174,0	261,0	209,0	170,0	179,0	145,0	231,0	204,0	156,0	226,0	186,0	103,44	223,0	116,44	132,0	212,0	240,0	207,0	136,0	130,0	171,0	83,0	143,0	134,0	118,0	122,0	127,35	144,0	128,0	108,0	103,32	160,0	212,0	146,0	123,0	131,0	105,23	157,0	125,0	111,0	121,0
ST4.03ch01	19040975	152,0	236,0	164,0	111,0	261,0	199,0	220,0	173,0	261,0	211,0	170,0	142,38	119,26	230,0	205,0	156,0	227,0	186,0	119,28	223,0	125,35	132,0	165,47	181,59	207,0	135,1	130,0	139,34	63,20	144,0	93,41	85,33	122,0	163,0	144,0	102,26	79,29	135,0	160,0	213,0	146,0	58,65	131,0	91,37	118,39	125,0	111,0	92,29
ST4.03ch01	19073764	73,36	178,0	79,28	60,0	141,0	107,0	33,31	95,0	117,40	81,43	105,0	97,0	61,0	79,0	72,29	29,53	128,0	143,0	20,0	164,0	72,0	58,0	171,0	69,42	109,0	75,0	96,0	91,0	69,0	93,0	104,0	70,0	39,19	56,0	95,0	111,0	102,0	77,0	52,0	108,0	80,28	105,0	79,0	71,0	126,0	58,27	103,0	96,0
ST4.03ch01	19073804	109,0	177,0	107,0	60,0	141,0	107,0	64,0	68,27	157,0	124,0	105,0	97,0	61,0	79,0	101,0	82,0	128,0	143,0	20,0	164,0	72,0	58,0	171,0	111,0	109,0	75,0	96,0	91,0	69,0	93,0	104,0	70,0	58,0	56,0	95,0	111,0	102,0	77,0	52,0	108,0	108,0	105,0	79,0	71,0	126,0	85,0	103,0	96,0
ST4.03ch01	19073820	109,0	178,0	107,0	60,0	141,0	81,25	64,0	95,0	157,0	124,0	105,0	97,0	61,0	78,0	101,0	82,0	83,45	98,45	20,0	164,0	42,30	58,0	171,0	111,0	109,0	75,0	96,0	91,0	52,17	93,0	104,0	70,0	58,0	56,0	95,0	110,0	82,19	77,0	52,0	108,0	108,0	105,0	79,0	71,0	100,26	85,0	103,0	96,0
ST4.03ch01	19109670	0,0	0,1	0,36	0,0	0,4	0,2	0,0	0,1	0,40	0,42	0,36	0,21	0,21	0,0	0,0	0,0	0,0	1,4	0,0	0,2	0,2	0,3	0,4	0,1	0,0	0,29	0,0	0,2	0,1	0,29	1,3	0,16	0,4	0,0	0,1	0,2	0,1	0,0	0,51	0,39	1,0	0,1	0,0	0,0	0,2	0,1	0,1	0,1
ST4.03ch01	19109679	0,0	0,1	0,36	0,0	0,4	0,2	0,0	0,1	0,40	0,42	0,36	0,21	0,21	0,0	0,0	0,0	0,0	1,4	0,0	0,2	0,2	0,3	0,4	0,1	0,0	0,29	0,0	0,2	0,1	0,30	1,3	0,16	0,4	0,0	0,1	0,2	0,1	0,0	0,51	0,39	1,0	0,1	0,0	0,0	0,2	0,1	0,1	0,1
ST4.03ch01	19109740	0,0	0,1	0,36	0,0	0,4	0,2	0,0	0,1	0,40	0,42	0,36	0,21	0,21	0,0	0,0	0,0	0,0	1,4	0,0	0,2	0,2	0,3	0,4	0,1	0,0	0,29	0,0	0,2	0,1	0,30	1,3	0,16	0,4	0,0	0,1	0,2	0,1	0,0	0,50	0,39	1,0	0,1	0,0	0,0	0,2	0,1	0,1	0,1
ST4.03ch01	19616865	0,0	0,0	0,4	0,0	0,1	0,0	0,0	0,0	0,3	0,1	0,1	0,7	0,3	0,0	0,1	0,0	0,0	2,0	0,0	1,0	0,0	0,0	0,0	0,0	0,0	0,10	2,0	0,0	0,0	0,2	0,2	0,0	0,0	0,0	0,0	0,1	0,0	0,2	0,3	0,4	0,0	0,2	1,1	0,1	0,1	0,2	0,0	0,0
ST4.03ch01	19701030	0,1	0,0	0,15	0,0	0,3	0,0	0,0	0,0	0,8	0,13	0,4	0,5	0,4	0,0	0,0	0,0	0,0	0,1	0,0	0,1	0,0	0,0	0,3	0,0	0,1	0,13	1,0	0,1	0,2	0,3	0,0	0,5	0,1	0,0	0,0	0,0	0,1	0,0	0,12	0,3	0,0	0,1	0,0	0,0	0,0	0,0	0,1	0,1
ST4.03ch01	19732130	0,1	0,0	0,1	0,0	0,2	0,1	0,0	0,1	0,0	0,0	0,1	0,1	0,1	0,0	0,0	0,0	0,2	1,2	0,0	1,1	0,2	0,1	0,8	0,0	0,2	0,2	0,3	0,3	0,1	0,0	1,3	0,1	0,0	0,0	0,5	0,1	0,1	0,1	0,0	0,3	0,1	0,3	0,0	0,0	0,1	0,0	0,0	0,0
ST4.03ch01	19732147	0,1	0,0	0,1	0,0	0,2	0,1	0,0	0,1	0,0	0,0	0,1	0,1	0,1	0,0	0,0	0,0	0,2	1,2	0,0	1,1	0,2	0,1	0,8	0,0	0,2	0,2	0,3	0,3	0,1	0,0	1,3	0,1	0,0	0,0	0,5	0,1	0,1	0,1	0,0	0,3	0,1	0,3	0,0	0,0	0,1	0,0	0,0	0,0
ST4.03ch01	19732233	0,1	0,0	0,1	0,0	0,2	0,1	0,0	0,1	0,0	0,0	0,1	0,1	0,1	0,0	0,0	0,0	0,2	1,2	0,0	1,1	0,2	0,1	0,8	0,0	0,2	0,2	0,3	0,3	0,1	0,0	1,3	0,1	0,0	0,0	0,5	0,1	0,1	0,1	0,0	0,3	0,1	0,3	0,0	0,0	0,1	0,0	0,0	0,0
ST4.03ch01	19861416	1,0	0,4	0,2	0,0	0,3	0,0	0,0	0,0	0,3	0,1	0,0	0,6	0,0	0,2	0,3	0,1	0,2	1,0	0,0	1,3	0,1	0,8	0,0	0,1	0,0	0,0	1,0	0,0	0,0	0,2	2,1	0,2	0,0	0,0	0,5	0,0	0,0	0,0	0,0	0,0	0,0	0,2	0,1	0,1	0,0	0,0	0,1	0,1
ST4.03ch01	19861438	1,0	0,4	0,2	0,0	0,3	0,0	0,0	0,0	0,3	0,1	0,0	0,6	0,0	0,2	0,3	0,1	0,2	1,0	0,0	1,3	0,1	0,8	0,0	0,1	0,0	0,0	1,0	0,0	0,0	0,2	2,1	0,2	0,0	0,0	0,5	0,0	0,0	0,0	0,0	0,0	0,0	0,2	0,1	0,1	0,0	0,0	0,1	0,1
ST4.03ch01	19861470	1,0	0,4	0,2	0,0	0,3	0,0	0,0	0,0	0,3	0,1	0,0	0,6	0,0	0,2	0,3	0,1	0,2	1,0	0,0	1,3	0,1	0,8	0,0	0,1	0,0	0,0	1,0	0,0	0,0	0,2	2,1	0,2	0,0	0,0	0,5	0,0	0,0	0,0	0,0	0,0	0,0	0,2	0,1	0,1	0,0	0,0	0,1	0,1
ST4.03ch01	20010560	0,0	9,0	4,0	1,1	7,0	3,0	1,0	4,0	5,0	5,4	2,0	5,0	0,0	2,2	3,0	5,0	2,0	7,0	2,2	5,0	5,0	1,0	2,0	5,0	4,0	2,0	2,0	5,0	11,0	3,0	15,0	6,0	5,4	2,0	3,2	6,4	15,0	8,0	8,0	16,0	8,4	3,0	9,0	8,0	13,0	7,0	8,0	13,0
ST4.03ch01	20454759	1,1	1,0	4,0	0,0	4,0	1,0	0,1	1,0	9,0	1,0	3,0	2,0	0,0	1,0	0,0	1,1	2,0	5,0	0,0	2,0	1,0	1,0	4,0	0,0	0,0	4,0	0,0	2,0	0,0	3,0	4,0	3,2	1,0	1,0	2,0	1,0	1,0	3,0	3,0	5,0	2,0	2,0	1,1	2,0	3,0	4,0	3,0	5,0
ST4.03ch01	20474317	0,0	1,0	0,0	0,0	0,2	3,0	3,0	0,0	5,0	0,0	1,0	3,0	0,0	0,0	0,0	1,0	1,0	0,3	0,0	0,0	3,0	1,1	2,0	4,1	0,0	0,1	1,1	2,0	1,0	2,0	5,0	2,0	1,1	7,0	7,1	8,0	4,0	3,0	1,0	1,0	0,0	5,0	0,0	4,0	0,0	2,0	0,0	1,0
ST4.03ch01	20646594	0,0	0,0	1,0	1,0	9,0	0,0	0,0	3,0	0,0	1,0	5,0	2,0	0,0	3,0	1,0	15,11	0,0	1,0	1,0	1,0	0,0	0,0	0,0	25,0	6,0	7,0	5,0	0,0	0,0	2,0	2,0	0,0	1,0	0,0	0,0	2,0	0,0	0,0	1,0	0,0	2,0	2,0	1,0	20,0	0,0	0,1	8,0	2,0
ST4.03ch01	20667698	0,0	0,0	1,1	0,1	0,0	1,0	0,0	0,1	0,0	0,0	1,1	0,0	1,0	0,0	1,0	2,0	0,0	0,0	0,0	0,1	0,0	1,0	0,0	0,0	1,0	1,0	0,4	0,0	2,0	1,0	2,1	2,0	0,0	0,0	1,0	2,0	1,0	0,1	1,0	0,0	0,0	1,0	0,0	2,0	1,0	0,0	0,0	2,0
ST4.03ch01	20776660	0,5	4,1	2,3	1,0	1,1	0,1	0,3	2,0	0,0	1,3	1,2	1,1	0,1	1,0	1,3	0,1	0,0	0,3	0,0	1,2	0,1	1,0	2,3	0,3	0,1	2,1	1,1	0,0	0,0	2,0	1,0	1,0	1,0	1,2	2,2	1,1	1,0	0,0	0,2	3,2	1,0	1,2	0,4	2,0	0,1	2,0	4,0	0,0
ST4.03ch01	21591986	2,1	2,2	3,0	0,0	6,0	0,1	0,0	0,0	0,0	4,0	3,0	2,0	1,0	2,0	1,4	1,0	0,0	3,1	0,0	3,1	3,0	1,0	0,0	0,0	0,0	7,0	1,0	3,1	2,0	1,4	4,0	4,3	3,0	1,2	1,0	3,0	1,0	2,0	4,0	9,1	1,0	5,0	4,1	1,0	0,0	5,1	8,0	3,2
ST4.03ch01	21592008	3,0	4,0	3,0	0,0	6,0	1,0	0,0	0,0	0,0	3,1	3,0	2,0	1,0	2,0	5,0	0,1	0,0	4,0	0,0	4,0	3,0	1,0	0,0	0,0	0,0	7,0	1,0	4,0	2,0	5,0	4,0	7,0	3,0	3,0	1,0	3,0	1,0	2,0	4,0	10,0	1,0	5,0	5,0	1,0	0,0	4,2	8,0	5,0
ST4.03ch01	21650128	0,0	17,0	1,0	0,0	4,0	10,0	1,0	0,0	2,0	10,0	2,0	1,0	0,0	0,0	9,0	0,0	0,0	0,0	0,0	1,0	0,0	5,0	24,0	9,0	0,0	4,0	8,0	11,0	0,0	19,0	13,0	2,0	0,0	8,0	4,0	35,0	13,0	5,0	0,0	42,0	4,0	7,0	4,0	3,0	9,0	6,0	14,0	2,0
ST4.03ch01	21938717	37,0	68,0	69,0	17,0	116,0	58,0	38,8	43,0	90,0	98,0	42,0	75,0	48,0	144,0	102,0	53,0	107,0	45,0	90,0	39,0	35,0	56,0	73,0	119,0	65,0	23,0	27,0	84,0	28,0	37,0	52,0	57,0	49,0	56,0	65,0	65,0	46,0	48,0	85,0	108,0	40,0	44,0	49,0	51,0	35,0	71,0	48,0	66,0
ST4.03ch01	21940817	151,0	186,0	141,0	104,0	175,0	132,38	156,43	137,41	181,0	146,0	150,0	108,0	98,0	100,0	151,0	89,0	112,0	150,0	29,28	173,0	117,32	75,0	207,0	147,0	156,0	127,0	113,0	122,0	82,0	132,0	115,0	125,0	78,0	119,29	121,0	123,0	144,0	85,24	115,0	117,0	118,0	103,0	129,0	66,56	165,0	112,0	109,0	125,0
ST4.03ch01	22092507	0,0	0,5	2,4	0,0	0,0	0,0	0,2	0,0	1,7	0,3	0,3	0,7	0,1	0,4	0,0	0,0	0,0	0,0	0,0	2,4	0,2	0,1	0,6	0,6	0,0	0,1	0,1	0,2	0,4	0,4	2,4	0,1	0,0	0,0	1,2	0,4	0,1	0,0	0,2	0,7	1,0	0,5	0,3	0,2	0,5	0,4	0,0	1,3
ST4.03ch01	22092509	0,0	0,5	2,4	0,0	0,0	0,0	0,2	0,0	0,7	0,3	0,3	0,7	0,1	0,4	0,0	0,0	0,0	0,0	0,0	2,4	0,2	0,1	0,6	0,6	0,0	0,1	0,1	0,2	0,4	0,4	2,4	0,1	0,0	0,0	1,2	0,4	0,1	0,0	0,2	0,7	1,0	0,5	0,3	0,2	0,5	0,4	0,0	1,3
ST4.03ch01	22191203	2,2	1,1	1,2	0,2	1,0	0,4	3,0	0,4	5,0	6,0	4,1	9,0	2,0	1,1	2,0	0,1	0,2	0,7	0,0	6,0	3,0	3,1	5,0	2,3	0,0	1,1	2,1	1,0	0,0	3,0	1,1	1,0	3,1	2,0	3,1	4,0	3,0	1,2	2,0	2,0	4,3	3,0	1,3	2,0	4,0	3,0	1,0	5,2
ST4.03ch01	22191237	2,2	1,1	1,2	0,2	1,0	0,4	3,0	0,4	5,0	6,0	4,1	9,0	2,0	1,1	2,0	0,1	0,2	0,7	0,0	6,0	3,0	3,1	5,0	2,3	0,0	1,1	2,1	1,0	0,0	3,0	1,1	1,0	3,1	2,0	3,1	4,0	3,0	1,2	2,0	2,0	4,3	3,0	2,2	2,0	4,0	3,0	1,0	5,2
ST4.03ch01	22191247	2,2	1,1	1,1	0,2	1,0	0,4	3,0	0,4	5,0	6,0	4,1	9,0	2,0	1,1	2,0	0,1	0,2	0,7	0,0	6,0	3,0	3,1	5,0	2,3	0,0	1,1	2,1	1,0	0,0	3,0	1,1	1,0	3,1	2,0	3,1	4,0	3,0	1,2	2,0	2,0	4,3	3,0	1,2	2,0	4,0	3,0	1,0	5,2
ST4.03ch01	22206236	1,0	1,0	0,0	0,0	0,0	1,0	1,0	0,0	2,0	5,0	0,0	2,0	0,0	0,1	1,1	0,0	0,0	0,2	0,0	0,0	1,0	1,1	1,0	0,0	0,0	0,0	0,1	1,0	1,0	2,0	1,0	0,0	0,0	0,0	1,0	0,0	1,0	0,1	2,0	1,0	2,0	3,0	1,0	2,0	0,0	1,0	0,0	1,1
ST4.03ch01	22328239	0,0	0,1	0,1	0,1	1,0	0,0	1,0	0,0	1,0	4,0	1,1	2,0	0,0	1,0	0,1	0,1	0,0	0,0	0,0	0,0	1,0	0,1	2,0	0,0	0,0	0,0	0,1	0,0	1,0	1,0	0,1	0,0	0,0	0,0	0,0	3,0	1,0	0,0	0,0	2,0	0,0	1,0	0,0	0,0	1,0	0,0	1,0	3,1
ST4.03ch01	22328357	0,0	0,1	0,1	0,1	1,0	0,0	1,0	0,0	1,0	3,1	1,1	2,0	0,0	1,0	0,1	0,1	0,0	0,0	0,0	0,0	1,0	0,1	2,0	0,0	0,0	0,0	0,1	0,0	1,0	1,0	0,1	0,0	0,0	0,0	0,0	3,0	1,0	0,0	0,0	2,0	0,0	1,0	0,0	0,0	1,0	0,0	1,0	3,1
ST4.03ch01	22929119	3,0	0,0	9,0	0,0	2,0	10,0	2,0	0,0	2,0	4,0	2,0	15,0	8,0	0,0	1,0	0,0	0,0	0,0	0,0	3,0	0,0	5,0	8,0	1,0	1,0	22,0	13,0	0,0	0,0	4,0	3,0	3,0	1,0	2,0	0,0	5,0	0,0	0,0	3,0	4,0	2,0	27,0	2,0	0,0	17,0	2,0	0,0	3,0
ST4.03ch01	23245473	3,2	4,1	3,0	0,0	7,0	1,0	1,0	0,0	12,1	9,2	2,1	4,2	2,0	1,0	2,0	3,1	0,1	2,0	2,0	5,0	3,0	1,0	6,0	1,0	0,0	0,1	1,0	1,0	0,1	6,2	2,6	11,1	1,2	5,0	5,0	7,0	0,0	1,0	2,0	10,0	6,0	3,0	5,2	10,0	5,0	7,0	2,1	3,0
ST4.03ch01	23383955	7,0	2,0	14,0	8,0	9,0	3,0	3,0	12,0	22,0	36,0	21,0	4,0	2,0	5,0	4,0	6,0	3,0	5,0	3,0	10,0	1,0	3,0	5,0	3,0	2,0	8,0	13,0	4,0	4,0	16,0	16,0	16,0	3,0	4,0	6,0	7,0	8,0	4,0	14,0	10,0	8,0	8,0	7,0	9,0	7,0	35,0	9,0	8,0
ST4.03ch01	23555291	1,0	1,0	1,0	0,0	0,0	2,0	1,0	0,0	3,0	4,0	1,0	2,0	0,0	1,0	2,0	1,0	0,0	0,0	0,0	1,0	1,0	1,0	7,0	2,0	0,0	0,0	2,0	0,0	0,0	4,0	0,0	3,0	1,0	2,0	0,0	3,0	1,0	1,0	1,0	3,0	0,0	2,0	0,0	2,0	1,0	2,0	2,0	1,0
ST4.03ch01	23647277	9,0	30,0	47,0	3,0	31,0	18,5	15,5	15,3	35,0	11,0	18,0	9,0	8,0	8,0	17,0	7,0	14,0	19,0	4,6	10,6	10,3	10,0	37,0	31,0	17,0	11,0	10,0	16,0	11,6	22,0	27,0	16,0	8,0	13,8	11,5	23,0	9,11	10,4	16,0	23,0	13,9	27,0	17,0	7,6	9,0	15,0	13,7	14,0
ST4.03ch01	23647281	9,0	30,0	47,0	3,0	16,15	23,0	20,0	18,0	35,0	11,0	18,0	9,0	8,0	8,0	17,0	7,0	14,0	19,0	10,0	16,0	13,0	10,0	37,0	31,0	13,4	11,0	10,0	16,0	17,0	22,0	26,0	16,0	8,0	20,0	16,0	23,0	20,0	14,0	16,0	22,1	22,0	27,0	17,0	13,0	9,0	15,0	14,6	14,0
ST4.03ch01	23656387	155,0	228,0	161,0	120,0	133,69	172,0	193,0	192,0	256,0	162,1	167,0	131,0	95,0	128,0	128,0	112,0	193,0	183,0	77,0	189,0	146,0	86,0	233,0	163,0	92,40	143,0	139,0	136,0	95,0	125,0	120,0	130,0	79,0	157,0	134,0	128,0	111,0	132,0	134,0	159,0	141,0	109,0	126,0	102,0	163,0	101,0	70,25	110,0
ST4.03ch01	23656460	155,0	228,0	161,0	120,0	202,0	172,0	193,0	192,0	256,0	163,0	167,0	131,0	94,0	128,0	128,0	112,0	193,0	183,0	77,0	133,56	146,0	86,0	233,0	163,0	132,0	143,0	139,0	136,0	74,21	125,0	120,0	130,0	79,0	157,0	93,41	128,0	87,24	99,33	134,0	159,0	103,38	109,0	126,0	102,0	163,0	101,0	71,24	110,0
ST4.03ch01	23723561	0,0	0,0	0,0	0,0	1,0	0,0	0,0	0,0	0,0	1,2	0,0	0,2	0,1	2,1	0,0	0,0	0,2	0,4	0,1	0,0	0,1	0,0	0,1	0,0	0,0	0,1	0,0	1,0	0,0	0,0	1,0	1,1	0,0	0,0	0,0	1,0	0,1	0,0	0,1	0,0	1,0	1,1	0,1	0,0	0,1	1,0	0,0	0,0
ST4.03ch01	23767439	2,0	2,2	3,4	0,1	0,2	0,1	0,0	0,0	4,0	4,0	1,0	4,0	0,0	2,1	2,1	1,0	0,2	0,4	0,0	0,3	0,0	0,2	5,0	2,1	2,0	3,0	1,1	1,0	0,0	2,0	6,2	3,0	3,0	0,0	1,2	5,0	2,0	1,0	1,0	6,0	0,1	1,0	1,2	0,0	6,0	5,0	0,0	3,1
ST4.03ch01	24073469	21,1	4,0	2,0	1,0	1,0	3,0	0,1	3,0	3,0	4,8	9,0	13,0	4,0	2,0	3,0	0,0	4,0	7,0	0,0	10,0	4,0	2,0	2,0	4,0	0,0	3,0	6,0	1,0	0,0	4,0	3,0	4,0	5,2	3,0	5,0	5,0	1,0	2,0	5,0	3,0	4,0	7,0	9,0	4,0	7,0	2,0	2,0	2,0
ST4.03ch01	24104532	0,0	1,0	5,0	2,0	2,0	2,0	0,0	1,0	7,0	2,5	2,0	4,0	1,0	5,0	2,0	0,0	3,0	1,0	0,0	3,0	0,0	1,0	2,0	3,0	0,0	1,0	3,0	1,0	3,0	3,0	6,0	0,0	1,1	0,0	3,0	1,0	0,0	0,0	2,0	5,0	1,0	3,0	2,0	1,0	1,0	2,1	1,0	0,0
ST4.03ch01	24135176	37,4	60,0	93,0	51,0	47,0	48,0	14,3	38,0	148,0	123,7	80,0	51,0	29,0	46,0	52,22	7,29	72,0	57,0	8,0	87,0	29,0	48,0	156,0	63,0	29,0	57,0	52,0	46,0	24,0	113,0	101,0	94,0	40,6	86,0	61,0	110,0	43,0	41,0	91,0	113,0	70,0	83,0	91,0	48,0	113,0	57,16	34,0	84,0
ST4.03ch01	24547425	0,0	0,0	0,1	0,0	0,2	0,0	0,0	0,0	0,8	0,1	0,1	0,2	0,0	0,0	0,0	0,0	0,0	0,5	0,3	0,2	0,1	0,0	0,2	0,1	0,0	0,0	0,3	0,0	0,0	0,3	0,2	0,0	0,2	0,0	0,3	0,4	0,0	0,0	0,1	0,3	0,2	0,5	0,4	0,3	0,0	0,0	1,0	0,1
ST4.03ch01	24683845	31,0	79,0	58,0	16,5	57,22	44,12	40,0	44,19	59,0	49,0	44,0	34,7	29,0	46,0	62,0	28,13	43,30	45,0	26,0	52,0	17,26	22,9	67,0	74,0	55,0	37,0	19,10	36,0	30,0	48,18	55,0	31,0	43,0	39,12	60,0	56,0	7,36	37,7	44,11	78,0	40,0	46,0	53,0	41,15	25,19	43,0	34,7	40,0
ST4.03ch01	24683850	23,8	60,19	45,13	15,6	79,0	46,10	27,13	33,30	59,0	25,24	32,12	25,16	17,12	35,11	44,18	41,0	73,0	27,18	20,6	28,24	38,5	31,0	30,37	54,20	55,0	29,8	24,5	15,21	20,10	53,13	10,45	22,9	43,0	51,0	45,15	42,14	43,0	18,26	38,17	42,36	40,0	46,0	27,26	39,17	27,17	9,34	41,0	32,8
ST4.03ch01	24700937	149,0	174,50	172,0	87,29	267,0	185,0	100,44	146,50	194,49	228,0	167,0	145,0	142,0	234,0	152,50	113,0	203,0	179,0	139,0	222,0	111,0	138,0	224,0	162,53	72,79	140,1	130,1	178,0	89,0	89,25	115,0	108,1	104,0	122,0	122,0	126,0	124,0	150,0	98,27	186,0	128,0	117,0	143,0	128,0	167,0	106,34	98,0	102,0
ST4.03ch01	24701472	53,0	83,33	80,0	25,11	132,0	96,0	87,0	73,0	122,0	98,0	65,0	72,0	49,0	96,0	92,0	59,0	102,0	87,0	66,0	101,0	52,0	67,0	121,0	97,0	102,0	49,0	52,0	66,0	42,0	66,0	74,0	78,0	64,0	91,0	81,0	91,0	75,0	64,0	67,0	133,0	73,0	89,0	86,0	87,0	82,0	72,0	69,0	83,0
ST4.03ch01	24821687	0,0	2,0	2,1	1,0	1,0	0,0	0,0	0,0	0,0	2,0	1,0	2,0	0,0	0,0	0,0	1,0	2,0	1,0	0,0	1,1	2,0	0,0	0,1	0,0	0,0	0,0	15,16	1,0	0,0	1,0	2,0	0,0	0,0	1,0	0,0	1,0	1,0	1,0	0,0	0,0	0,1	0,2	1,0	2,0	2,0	0,0	2,0	0,0
ST4.03ch01	25035265	60,45	127,0	80,56	29,12	156,64	112,39	29,99	99,23	129,96	119,34	87,31	83,23	59,16	48,97	44,56	52,48	88,83	128,0	76,22	111,35	83,26	54,41	161,44	142,0	37,27	56,33	82,19	60,53	59,19	60,49	96,0	56,45	19,86	114,0	55,62	87,26	83,26	79,27	67,59	142,40	43,46	77,27	109,0	69,41	83,30	62,0	59,26	63,22
ST4.03ch01	25035270	60,45	129,0	79,56	29,12	156,64	112,40	29,60	99,23	128,98	119,34	87,31	83,23	59,16	48,97	44,56	52,21	88,83	128,0	75,23	111,35	83,26	54,41	161,44	142,0	37,51	56,33	82,19	60,53	59,19	60,49	96,0	56,45	19,86	114,0	55,62	87,27	83,26	79,27	67,59	142,40	43,46	77,27	109,0	69,41	83,30	62,0	59,26	64,22
ST4.03ch01	25035275	80,25	129,0	102,34	41,0	220,0	152,0	128,0	122,0	167,59	153,0	118,0	106,0	75,0	145,0	100,0	100,0	171,0	96,32	98,0	111,35	109,0	95,0	153,52	142,0	51,37	75,14	74,27	113,0	78,0	109,0	95,0	101,0	105,0	87,27	117,0	89,25	109,0	106,0	126,0	182,0	67,22	54,50	78,30	110,0	113,0	62,0	69,16	86,0
ST4.03ch01	25035373	8,12	51,0	27,14	7,0	52,0	39,0	24,0	41,0	40,11	29,0	27,0	22,0	17,0	22,0	23,0	16,0	28,0	22,11	16,0	29,10	23,0	17,0	36,14	43,0	26,11	8,4	8,4	18,0	20,0	46,0	32,0	35,0	26,0	36,9	38,0	28,11	35,0	30,0	32,0	46,0	27,14	14,14	26,14	35,0	31,0	36,0	25,8	23,0
ST4.03ch01	25035399	20,0	45,6	41,0	3,4	52,0	39,0	24,0	41,0	51,0	29,0	27,0	22,0	17,0	22,0	23,0	16,0	28,0	33,0	16,0	39,0	23,0	17,0	50,0	44,0	37,0	12,0	12,0	18,0	20,0	46,0	32,0	35,0	26,0	45,0	38,0	39,0	35,0	30,0	32,0	46,0	41,0	28,0	40,0	35,0	31,0	36,0	33,0	23,0
ST4.03ch01	25035466	20,0	45,6	41,0	3,4	52,0	39,0	24,0	41,0	51,0	29,0	27,0	22,0	17,0	22,0	23,0	16,0	28,0	33,0	15,0	39,0	23,0	17,0	50,0	44,0	26,11	12,0	12,0	18,0	20,0	46,0	32,0	35,0	26,0	45,0	38,0	39,0	35,0	30,0	32,0	46,0	41,0	28,0	40,0	35,0	31,0	36,0	33,0	23,0
ST4.03ch01	25037659	24,8	43,0	35,14	14,0	50,0	40,0	32,0	46,0	46,20	53,0	21,0	35,0	22,0	48,0	52,0	20,0	50,0	21,10	24,0	38,16	31,0	23,0	61,13	42,0	43,7	14,4	21,5	36,0	25,0	47,0	37,0	42,0	28,0	29,15	30,0	26,7	54,0	43,0	41,0	61,0	22,10	21,19	18,14	39,0	40,0	31,0	28,8	38,0
ST4.03ch01	25041404	54,13	106,0	60,15	53,0	153,0	90,0	89,0	88,0	93,25	61,0	75,0	69,0	53,0	91,0	98,0	59,0	93,0	52,15	54,0	66,21	55,0	62,0	78,24	94,0	43,23	30,18	21,10	71,0	42,0	80,0	58,0	52,0	54,0	54,18	70,0	65,21	69,0	63,0	82,0	110,0	50,27	40,37	60,14	68,0	60,0	56,0	51,7	72,0
ST4.03ch01	25041406	67,0	81,25	75,0	39,14	153,0	90,0	89,0	88,0	118,0	61,0	74,0	69,0	53,0	91,0	98,0	59,0	93,0	67,0	54,0	87,0	55,0	62,0	102,0	93,1	66,0	48,0	31,0	71,0	42,0	80,0	58,0	52,0	54,0	72,0	70,0	85,0	69,0	63,0	82,0	110,0	77,0	77,0	74,0	68,0	60,0	56,0	58,0	72,0
ST4.03ch01	25060370	32,1	63,0	11,1	18,0	121,0	87,0	44,0	105,0	8,0	85,0	64,0	55,0	34,0	4,0	24,0	2,0	34,0	68,2	47,0	80,0	6,0	3,0	119,0	3,0	0,0	35,0	37,1	60,0	18,0	19,0	21,0	10,0	0,0	47,0	42,0	36,0	69,0	53,0	0,0	51,0	1,0	11,1	12,0	11,0	63,0	78,0	27,0	7,0
ST4.03ch01	25116357	0,0	0,1	0,0	0,0	0,0	0,0	0,0	0,1	0,1	0,1	0,0	1,2	0,1	0,0	0,0	0,1	1,2	1,0	1,0	4,0	0,1	0,1	0,0	1,0	0,0	0,0	0,0	0,0	2,0	0,0	1,1	1,0	0,0	1,3	0,0	0,0	1,1	0,0	0,0	1,1	0,0	0,0	0,0	0,0	2,1	0,0	0,1	0,1
ST4.03ch01	25116405	0,0	0,1	0,0	0,0	0,0	0,0	0,0	0,1	0,1	0,1	0,0	1,2	0,1	0,0	0,0	0,1	1,2	1,0	1,0	4,0	0,1	0,1	0,0	1,0	0,0	0,0	0,0	0,0	2,0	0,0	1,1	1,0	0,0	1,3	0,0	0,0	1,1	0,0	0,0	1,1	0,0	0,0	0,0	0,0	2,1	0,0	0,1	0,1
ST4.03ch01	25138120	0,0	1,0	0,0	0,0	0,0	1,0	0,0	0,0	0,1	3,2	2,0	1,0	0,1	0,0	0,0	0,2	0,0	1,0	0,1	0,0	1,1	0,1	1,0	1,0	0,0	1,0	1,0	0,0	0,0	0,0	0,0	0,0	0,0	2,5	1,0	0,0	1,4	0,1	0,0	1,0	0,0	1,4	2,0	0,1	2,0	0,0	0,0	1,1
ST4.03ch01	25138129	0,0	1,0	0,0	0,0	0,0	1,0	0,0	0,0	0,1	3,2	2,0	1,0	0,1	0,0	0,0	0,0	0,0	1,0	0,1	0,0	1,0	0,1	1,0	1,0	0,0	1,0	1,0	0,0	0,0	0,0	0,0	0,0	0,0	2,1	1,0	0,0	1,0	0,0	0,0	1,0	0,0	1,4	2,0	0,0	2,0	0,0	0,0	1,1
ST4.03ch01	25138132	0,0	1,0	0,0	0,0	0,0	1,0	0,0	0,0	0,1	2,3	2,0	1,0	0,1	0,0	0,0	0,2	0,0	1,0	0,1	0,0	1,1	0,1	1,0	1,0	0,0	1,0	1,0	0,0	0,0	0,0	0,0	0,0	0,0	2,5	1,0	0,0	1,4	0,1	0,0	0,1	0,0	1,4	1,1	0,1	1,1	0,0	0,0	1,1
ST4.03ch01	25138181	0,0	0,1	0,0	0,0	0,0	0,1	0,0	0,0	1,0	3,2	0,2	0,1	1,0	0,0	0,0	2,0	0,0	0,1	1,0	0,0	1,1	1,0	0,1	1,0	0,0	0,1	0,1	0,0	0,0	0,0	0,0	0,0	0,0	5,2	1,0	0,0	4,1	1,0	0,0	1,0	0,0	4,1	2,0	1,0	1,1	0,0	0,0	1,1
ST4.03ch01	25194638	0,0	1,0	1,0	0,0	1,0	1,2	0,0	1,2	0,0	0,2	0,0	0,0	0,0	0,1	0,0	0,0	0,0	2,0	1,0	0,1	0,0	2,0	1,0	0,0	0,0	0,0	0,1	0,0	2,0	1,0	1,0	1,0	0,0	1,0	0,0	2,0	1,0	0,0	0,0	0,4	2,0	3,0	1,1	0,0	0,0	0,0	1,0	0,0
ST4.03ch01	25209607	3,0	0,0	1,0	0,1	2,1	1,0	1,0	0,0	1,0	0,0	0,0	2,0	0,0	0,0	0,0	0,0	0,1	3,0	0,0	0,0	0,0	0,0	1,0	2,0	0,0	0,0	0,2	1,0	1,0	0,1	2,0	0,0	0,0	1,0	1,0	0,0	0,1	0,1	1,1	2,0	0,0	0,0	2,0	0,0	0,1	0,0	1,1	3,0
ST4.03ch01	25814520	0,31	0,10	0,16	0,4	0,6	0,2	0,5	0,39	0,5	0,6	0,7	0,10	0,2	0,3	0,35	0,4	0,15	0,19	0,3	0,48	0,35	0,17	0,19	0,2	0,4	0,6	0,45	0,5	0,1	0,11	0,13	0,3	0,0	0,5	0,4	0,10	0,45	0,41	0,44	0,24	0,18	0,12	0,26	0,11	0,16	0,6	2,7	0,6
ST4.03ch01	28300589	99,0	88,97	121,0	77,0	165,46	114,29	101,0	134,0	155,36	138,35	74,33	57,28	70,0	133,38	106,44	87,0	164,0	129,0	37,0	122,30	59,0	77,14	130,0	72,46	135,42	98,0	92,0	88,0	53,0	71,20	72,0	32,39	68,14	22,56	74,28	34,34	49,0	75,0	98,29	87,42	116,0	19,24	86,22	22,20	58,30	74,19	85,0	69,0
ST4.03ch01	28300612	98,1	185,0	121,0	77,0	154,57	143,0	101,0	134,0	191,0	125,48	107,0	60,25	51,19	80,91	115,35	63,24	115,49	129,0	1,36	152,0	59,0	78,13	130,0	81,37	176,1	98,0	92,0	60,28	53,0	91,0	72,0	71,0	68,14	78,0	102,0	68,0	50,0	75,0	95,32	86,43	116,0	43,0	108,0	42,0	88,0	93,0	85,0	69,0
ST4.03ch01	28300632	70,29	185,0	98,23	76,0	211,0	143,0	71,30	134,0	136,54	129,44	107,0	85,0	70,0	171,0	106,44	53,34	164,0	129,0	37,0	152,0	59,0	91,0	129,1	83,35	177,0	98,0	92,0	88,0	53,0	91,0	72,0	71,0	59,23	78,0	102,0	68,0	50,0	75,0	127,0	129,0	90,26	43,0	108,0	42,0	88,0	73,20	85,0	69,0
ST4.03ch01	28300655	99,0	88,97	121,0	77,0	165,46	114,29	101,0	134,0	155,36	138,35	74,33	56,29	70,0	133,38	106,44	87,0	164,0	129,0	37,0	122,30	59,0	77,14	130,0	72,46	177,0	98,0	92,0	88,0	53,0	71,20	71,0	57,14	68,14	52,26	74,28	34,34	50,0	75,0	127,0	87,42	116,0	19,24	108,0	22,20	58,30	74,19	85,0	69,0
ST4.03ch01	28300707	51,48	145,40	23,98	17,60	151,59	100,43	75,26	106,28	91,100	127,46	33,74	54,31	19,51	129,42	123,27	58,29	85,79	0,129	37,0	73,79	0,59	27,64	0,130	118,0	127,50	0,98	0,92	28,60	22,31	20,71	0,72	39,32	51,31	55,22	58,44	34,34	23,27	24,51	61,66	85,44	55,61	24,19	43,65	42,0	51,37	39,53	44,41	0,69
ST4.03ch01	29189478	21,0	0,0	13,0	9,0	0,0	0,0	0,0	0,0	0,0	0,0	0,0	0,0	0,0	0,1	20,13	0,0	0,0	0,0	0,0	32,0	24,0	8,1	0,0	3,0	0,0	4,0	5,0	17,8	27,0	2,0	3,0	7,0	5,1	4,0	45,0	25,0	33,0	18,0	0,0	4,1	32,0	6,0	1,0	14,0	2,0	2,0	19,0	3,0
ST4.03ch01	29189508	8,13	0,0	3,10	0,9	0,0	0,0	0,0	0,0	0,0	0,0	0,0	0,0	0,0	0,1	5,28	0,0	0,0	0,0	0,0	0,31	4,20	4,5	0,0	2,1	0,0	0,4	0,5	0,25	4,23	0,1	0,3	1,6	3,3	0,4	0,45	0,25	0,33	0,18	0,0	0,5	1,31	0,6	0,1	0,14	0,2	0,2	0,19	0,3
ST4.03ch01	29224578	43,0	74,0	53,0	16,0	71,17	21,0	60,0	32,0	80,0	41,14	53,0	32,10	17,9	32,28	57,19	29,12	44,24	48,0	25,24	43,0	31,0	30,3	70,1	59,14	59,0	27,0	32,0	44,18	19,0	51,0	42,0	44,0	33,17	51,0	31,0	41,0	31,0	33,0	52,20	55,22	35,0	53,0	62,0	30,0	39,0	35,0	46,0	46,0
ST4.03ch01	29224580	43,0	74,0	53,0	16,0	88,0	21,0	60,0	32,0	80,0	56,0	53,0	42,0	26,0	60,0	76,0	41,0	68,0	48,0	49,0	43,0	22,9	33,0	71,0	73,0	59,0	27,0	32,0	62,0	12,7	51,0	41,1	44,0	50,0	51,0	31,0	41,0	26,5	33,0	72,0	77,0	35,0	53,0	62,0	30,0	32,7	35,0	46,0	46,0
ST4.03ch01	29224587	32,11	56,18	24,29	6,10	68,20	9,12	45,15	26,6	80,0	56,0	31,22	34,8	17,9	42,18	51,25	30,11	36,32	18,30	34,15	27,16	23,8	21,12	1,70	48,25	59,0	15,12	15,17	18,44	11,8	27,24	7,35	35,9	39,11	51,0	7,24	15,26	5,26	9,24	72,0	39,38	27,8	20,33	49,13	18,12	29,10	20,15	16,30	10,36
ST4.03ch01	29224596	34,9	74,0	40,13	16,0	88,0	21,0	45,15	32,0	57,23	41,15	53,0	42,0	26,0	60,0	57,19	23,18	68,0	48,0	49,0	43,0	31,0	33,0	71,0	54,18	59,0	27,0	32,0	62,0	19,0	51,0	42,0	44,0	37,13	51,0	31,0	41,0	31,0	33,0	72,0	77,0	22,13	53,0	62,0	30,0	39,0	26,9	46,0	46,0
ST4.03ch01	29224630	43,0	73,0	53,0	16,0	88,0	21,0	60,0	32,0	80,0	56,0	53,0	34,8	20,6	60,0	76,0	41,0	68,0	48,0	35,14	43,0	23,8	33,0	59,11	48,25	59,0	27,0	32,0	52,10	11,8	51,0	36,6	35,9	50,0	51,0	31,0	29,12	5,26	33,0	72,0	58,19	35,0	32,21	62,0	18,12	29,10	35,0	46,0	34,12
ST4.03ch01	29224659	43,0	74,0	53,0	16,0	88,0	21,0	60,0	32,0	80,0	56,0	53,0	42,0	26,0	60,0	76,0	41,0	68,0	48,0	49,0	43,0	22,9	33,0	71,0	73,0	59,0	27,0	32,0	62,0	12,7	51,0	42,0	44,0	50,0	51,0	31,0	41,0	26,5	33,0	72,0	77,0	35,0	53,0	62,0	30,0	32,7	35,0	46,0	46,0
ST4.03ch01	29224672	43,0	74,0	53,0	16,0	88,0	21,0	44,16	32,0	80,0	56,0	53,0	41,0	26,0	60,0	76,0	41,0	68,0	48,0	39,10	43,0	18,13	33,0	71,0	73,0	59,0	27,0	32,0	62,0	19,0	51,0	42,0	44,0	50,0	45,6	31,0	41,0	31,0	24,9	72,0	77,0	35,0	53,0	62,0	19,11	39,0	35,0	46,0	46,0
ST4.03ch01	29224674	34,9	74,0	40,13	16,0	88,0	21,0	45,15	32,0	57,23	41,15	53,0	42,0	26,0	60,0	57,19	23,18	68,0	48,0	49,0	43,0	31,0	33,0	71,0	54,19	59,0	27,0	32,0	62,0	19,0	51,0	42,0	44,0	37,13	51,0	31,0	41,0	31,0	33,0	72,0	77,0	22,13	53,0	62,0	30,0	39,0	26,9	46,0	46,0
ST4.03ch01	29224679	43,0	74,0	53,0	16,0	88,0	21,0	60,0	32,0	80,0	56,0	53,0	34,8	20,6	60,0	76,0	41,0	68,0	48,0	35,13	43,0	23,8	33,0	60,11	47,26	59,0	27,0	32,0	52,10	11,8	51,0	36,6	35,9	50,0	51,0	31,0	29,12	5,26	33,0	72,0	58,19	35,0	32,21	62,0	18,12	29,10	35,0	46,0	34,12
ST4.03ch01	29224682	43,0	74,0	53,0	16,0	88,0	21,0	44,16	15,17	80,0	56,0	53,0	42,0	26,0	60,0	76,0	41,0	68,0	48,0	39,10	43,0	18,13	33,0	71,0	73,0	59,0	27,0	32,0	62,0	18,0	51,0	42,0	44,0	50,0	45,6	31,0	41,0	31,0	24,9	72,0	77,0	35,0	53,0	62,0	19,11	39,0	35,0	46,0	46,0
ST4.03ch01	29224687	43,0	74,0	53,0	16,0	88,0	21,0	60,0	32,0	80,0	56,0	53,0	42,0	26,0	60,0	76,0	41,0	56,0	48,0	49,0	43,0	22,9	33,0	71,0	73,0	59,0	27,0	32,0	62,0	12,7	51,0	42,0	44,0	50,0	51,0	31,0	41,0	26,5	33,0	72,0	77,0	35,0	53,0	62,0	30,0	32,7	35,0	46,0	46,0
ST4.03ch01	29224693	32,11	56,18	53,0	10,6	64,24	21,0	60,0	23,9	80,0	56,0	53,0	42,0	26,0	60,0	76,0	41,0	68,0	48,0	49,0	43,0	31,0	33,0	71,0	73,0	36,23	27,0	32,0	62,0	19,0	51,0	42,0	44,0	50,0	51,0	31,0	41,0	31,0	33,0	72,0	77,0	35,0	53,0	45,17	30,0	28,11	35,0	30,16	46,0
ST4.03ch01	29226451	136,0	122,1	159,0	109,0	167,0	88,0	133,34	168,0	180,0	166,0	100,0	89,0	129,0	156,1	155,0	129,0	189,0	146,0	92,32	133,0	108,27	113,0	215,0	144,0	155,0	135,0	108,0	162,0	85,0	81,0	120,0	75,0	54,0	65,35	91,0	70,0	122,0	80,27	146,0	130,0	141,0	79,0	134,0	43,29	128,0	73,0	106,0	97,0
ST4.03ch01	29226538	136,0	123,0	159,0	109,0	167,0	88,0	167,0	168,0	180,0	166,0	100,0	89,0	129,0	157,0	155,0	129,0	189,0	147,0	124,0	133,0	136,0	113,0	215,0	144,0	155,0	135,0	108,0	162,0	85,0	81,0	120,0	50,25	54,0	57,43	91,0	70,0	122,0	107,0	112,34	130,0	141,0	79,0	103,31	72,0	128,0	73,0	106,0	97,0
ST4.03ch01	29525121	28,0	91,0	39,0	34,0	117,0	83,0	63,0	63,0	53,0	47,1	56,0	52,0	37,0	80,0	53,0	25,0	63,0	49,0	59,0	40,14	60,0	56,0	95,0	81,0	87,0	14,0	19,0	54,0	31,9	40,0	58,0	46,0	48,0	54,0	44,12	88,1	53,15	45,11	21,0	87,0	14,11	73,0	34,0	43,16	74,0	52,0	35,21	45,0
ST4.03ch01	29525165	26,0	91,0	39,0	34,0	117,0	83,0	63,0	63,0	53,0	48,0	56,0	52,0	37,0	80,0	54,0	25,0	63,0	49,0	59,0	54,0	44,16	56,0	95,0	81,0	86,0	14,0	19,0	54,0	30,10	40,0	58,0	46,0	48,0	54,0	56,0	89,0	52,16	56,0	21,0	87,0	25,0	72,0	34,0	59,0	50,24	52,0	56,0	44,0
ST4.03ch01	29525182	28,0	91,0	39,0	34,0	117,0	83,0	42,21	63,0	53,0	48,0	56,0	52,0	37,0	80,0	54,0	25,0	63,0	49,0	45,14	54,0	44,16	56,0	95,0	81,0	87,0	14,0	19,0	54,0	40,0	40,0	58,0	46,0	48,0	33,21	56,0	89,0	68,0	44,12	21,0	87,0	25,0	73,0	34,0	40,19	74,0	52,0	56,0	45,0
ST4.03ch01	29525752	148,32	181,61	200,0	90,28	208,59	206,0	220,0	129,45	294,0	280,0	196,0	242,0	187,0	233,0	239,0	135,0	257,0	259,0	117,0	254,0	169,0	133,0	236,1	200,0	142,34	234,0	195,0	187,0	88,0	149,0	170,0	151,0	108,0	151,0	105,0	125,0	137,0	108,0	206,0	183,0	156,0	123,0	134,31	108,0	132,48	97,0	68,32	128,0
ST4.03ch01	29678201	18,1	40,8	38,0	8,3	30,14	43,0	30,0	20,4	61,0	22,0	26,0	18,0	10,0	19,0	35,0	13,0	23,0	22,0	2,0	21,0	15,0	22,0	53,0	45,0	34,12	18,0	21,0	17,0	14,0	38,0	33,0	34,0	21,0	28,0	44,0	40,0	27,0	14,0	30,0	40,0	35,0	28,0	31,9	14,0	29,9	31,0	22,9	41,0
ST4.03ch01	29678226	19,0	48,0	38,0	11,0	44,0	43,0	30,0	24,0	61,0	22,0	26,0	18,0	10,0	19,0	35,0	13,0	23,0	22,0	2,0	21,0	10,5	22,0	53,0	45,0	46,0	18,0	21,0	17,0	11,3	38,0	33,0	34,0	21,0	28,0	44,0	40,0	21,6	14,0	30,0	40,0	35,0	28,0	40,0	14,0	32,6	31,0	31,0	41,0
ST4.03ch01	29678234	19,0	48,0	38,0	11,0	44,0	23,20	30,0	17,7	61,0	22,0	26,0	18,0	10,0	19,0	35,0	13,0	23,0	16,6	2,0	21,0	15,0	22,0	53,0	45,0	41,5	18,0	21,0	17,0	14,0	38,0	33,0	34,0	21,0	28,0	44,0	40,0	27,0	14,0	30,0	40,0	35,0	28,0	40,0	14,0	38,0	31,0	31,0	41,0
ST4.03ch01	29678240	19,0	48,0	38,0	11,0	44,0	43,0	30,0	24,0	61,0	22,0	26,0	18,0	10,0	19,0	35,0	13,0	23,0	22,0	2,0	21,0	10,5	22,0	53,0	45,0	46,0	18,0	21,0	17,0	11,3	38,0	33,0	34,0	21,0	28,0	44,0	40,0	21,6	14,0	30,0	40,0	35,0	28,0	40,0	14,0	32,6	31,0	31,0	41,0
ST4.03ch01	29678245	19,0	26,22	38,0	11,0	34,10	31,12	30,0	24,0	49,12	16,6	20,6	11,7	10,0	12,7	24,11	13,0	23,0	22,0	2,0	11,10	15,0	17,5	53,0	31,14	46,0	18,0	21,0	17,0	14,0	32,6	33,0	30,4	16,5	17,11	31,13	25,15	27,0	14,0	30,0	28,12	35,0	17,11	40,0	10,4	26,12	21,10	31,0	41,0
ST4.03ch01	29678296	19,0	48,0	38,0	11,0	44,0	43,0	30,0	24,0	61,0	22,0	26,0	18,0	10,0	19,0	35,0	13,0	14,9	22,0	2,0	21,0	10,5	22,0	53,0	45,0	32,14	18,0	21,0	17,0	11,3	38,0	33,0	34,0	21,0	28,0	44,0	40,0	21,6	14,0	30,0	40,0	35,0	28,0	40,0	14,0	32,6	31,0	31,0	41,0
ST4.03ch01	29682154	65,0	83,0	77,0	34,0	104,0	74,0	95,0	83,0	88,0	72,0	71,0	50,0	50,0	81,0	72,0	51,0	65,20	64,0	65,0	82,0	42,17	51,0	118,0	102,0	86,13	61,0	53,0	70,0	27,11	68,0	66,0	51,0	46,0	72,0	68,0	62,0	52,24	70,0	83,0	82,0	87,0	65,0	85,0	51,0	36,17	47,0	56,0	57,0
ST4.03ch01	29682182	43,22	60,23	77,0	28,6	77,27	74,0	94,0	63,20	88,0	72,0	71,0	50,0	50,0	81,0	72,0	51,0	85,0	64,0	65,0	82,0	59,0	51,0	117,0	102,0	73,26	61,0	53,0	70,0	38,0	68,0	66,0	51,0	46,0	72,0	68,0	62,0	76,0	70,0	83,0	82,0	87,0	65,0	59,26	51,0	42,11	47,0	43,13	58,0
ST4.03ch01	29682249	7,0	9,0	2,0	5,0	14,0	8,0	6,0	9,0	11,0	8,3	6,0	0,1	2,1	4,2	5,2	3,1	8,3	4,0	1,2	7,0	12,0	4,2	8,0	7,0	8,0	2,0	3,0	2,3	1,0	2,0	4,0	5,0	3,0	2,0	1,0	7,0	1,0	2,0	1,0	0,1	0,0	3,0	0,0	4,0	5,0	5,0	1,0	0,0
ST4.03ch01	29682264	7,0	9,0	2,0	5,0	14,0	8,0	6,0	9,0	11,0	11,0	6,0	1,0	3,0	6,0	7,0	4,0	11,0	4,0	3,0	7,0	4,8	6,0	7,1	1,6	8,0	2,0	3,0	5,0	1,0	2,0	3,1	5,0	3,0	2,0	1,0	6,1	1,0	2,0	1,0	1,0	0,0	1,2	0,0	2,2	4,1	5,0	1,0	0,0
ST4.03ch01	29682337	9,0	11,0	4,0	6,0	18,0	18,0	6,4	15,0	24,0	20,0	8,0	5,0	7,0	15,0	12,0	6,0	22,0	10,0	7,1	14,0	13,2	9,0	15,0	13,0	14,0	6,0	10,0	8,0	2,0	3,0	5,0	10,0	8,0	5,3	5,0	16,0	4,0	5,1	2,0	3,0	2,0	3,0	2,0	6,1	8,0	7,0	4,0	0,0
ST4.03ch01	29682412	177,0	99,122	161,0	100,0	205,73	143,53	158,0	182,0	187,77	169,41	132,36	111,34	151,0	191,51	169,56	128,0	227,0	202,0	112,0	152,55	167,0	91,33	254,0	149,43	200,0	139,0	146,0	202,0	78,0	82,34	109,0	77,28	83,26	88,44	102,30	57,68	119,0	116,0	135,0	122,56	120,0	85,28	117,0	91,30	136,47	78,31	109,0	122,0
ST4.03ch01	29682430	177,0	220,0	159,1	100,0	208,70	196,0	158,0	182,0	264,0	153,57	168,1	107,37	112,39	106,136	157,68	99,29	110,117	202,0	56,56	207,0	130,37	94,30	254,0	135,57	132,68	139,0	146,0	153,49	59,19	116,0	109,0	105,0	86,23	132,0	132,0	125,0	87,32	116,0	104,31	142,36	119,0	113,0	117,0	121,0	142,41	109,0	109,0	122,0
ST4.03ch01	29682454	175,0	218,0	158,0	97,0	275,0	192,0	108,50	181,0	261,0	209,0	167,0	145,0	151,0	240,0	224,0	128,0	225,0	198,0	85,24	205,0	127,38	121,0	250,0	188,0	196,0	137,0	146,0	199,0	76,0	115,0	108,0	104,0	108,0	96,36	131,0	124,0	117,0	87,28	135,0	177,0	119,0	112,0	115,0	89,31	181,0	108,0	108,0	121,0
ST4.03ch01	29682525	177,0	221,0	161,0	99,1	278,0	195,1	158,0	182,0	264,0	210,0	169,0	145,0	151,0	242,0	225,0	128,0	227,0	202,0	112,0	207,0	130,37	124,0	254,0	192,0	200,0	139,0	146,0	202,0	59,19	116,0	109,0	105,0	109,0	132,0	132,0	125,0	87,32	116,0	135,0	178,0	120,0	113,0	117,0	121,0	142,41	109,0	109,0	122,0
ST4.03ch01	29683425	37,0	77,0	80,0	44,0	95,37	78,0	89,0	71,0	130,0	62,29	78,0	45,14	49,14	53,54	60,24	44,18	64,15	79,0	35,47	78,0	50,0	40,13	100,1	81,27	49,0	60,0	44,0	49,21	27,0	68,0	56,0	46,0	44,15	42,0	56,0	78,0	68,0	57,0	38,17	73,23	62,0	64,0	56,0	56,0	81,0	59,0	41,0	71,0
ST4.03ch01	29683482	37,0	77,0	80,0	44,0	132,0	78,0	90,0	71,0	130,0	91,0	78,0	59,0	63,0	107,0	84,0	62,0	79,0	79,0	83,0	66,12	50,0	53,0	102,0	108,0	49,0	60,0	44,0	70,0	20,7	68,0	56,0	46,0	59,0	42,0	45,11	78,0	57,11	48,9	55,0	96,0	47,15	64,0	56,0	50,6	81,0	59,0	31,10	72,0
ST4.03ch01	29683494	1,36	0,75	0,80	0,44	0,132	0,78	0,90	0,70	37,92	0,91	0,78	0,59	0,63	0,107	0,84	0,62	0,79	0,79	0,83	0,78	11,39	10,43	0,102	0,108	18,31	0,60	0,44	0,70	7,20	0,68	0,56	0,46	0,59	0,42	0,56	0,78	0,68	0,56	0,55	0,95	0,62	0,64	0,55	0,56	0,81	0,59	0,41	0,72
ST4.03ch01	29683503	25,12	59,18	80,0	30,14	67,65	43,35	63,27	36,35	130,0	61,30	78,0	45,14	49,14	53,54	60,24	44,18	41,38	58,21	18,65	66,12	30,20	40,13	102,0	81,27	18,31	60,0	43,0	49,21	10,17	68,0	56,0	46,0	44,15	26,16	45,11	78,0	34,34	32,25	38,17	73,23	47,15	64,0	36,20	29,27	38,43	59,0	21,20	72,0
ST4.03ch01	29683545	12,25	57,20	0,80	14,30	108,24	58,20	27,63	35,36	64,66	50,41	21,57	28,31	14,49	84,23	42,42	18,44	38,41	21,58	65,18	36,42	31,19	36,17	0,102	60,48	49,0	0,59	0,44	21,49	24,3	18,50	0,56	12,34	33,26	28,14	28,28	42,36	34,34	25,32	17,38	54,42	15,47	15,49	20,36	41,15	61,20	14,45	20,21	0,72
ST4.03ch01	29684899	118,41	65,58	156,0	87,40	135,61	58,78	172,52	101,83	167,1	172,0	139,0	126,0	134,0	141,0	148,0	151,0	252,2	150,40	92,31	97,65	107,35	104,0	213,0	161,0	91,102	133,0	139,0	171,0	62,35	94,0	144,0	66,0	101,0	66,43	55,23	62,0	82,28	59,64	123,0	121,0	109,28	94,0	90,30	32,52	81,38	82,0	61,58	108,0
ST4.03ch01	29684943	159,0	123,0	156,0	127,0	196,0	136,0	224,0	184,0	168,0	172,0	139,0	126,0	134,0	141,0	148,0	151,0	254,0	190,0	124,0	97,65	143,0	104,0	213,0	161,0	194,0	131,0	138,0	171,0	62,35	94,0	144,0	66,0	101,0	109,0	55,23	62,0	82,28	89,34	123,0	121,0	109,28	94,0	120,0	58,26	119,0	82,0	85,34	108,0
ST4.03ch01	29685000	159,0	123,0	156,0	127,0	138,58	136,0	224,0	184,0	168,0	123,49	139,0	71,55	98,36	65,76	99,49	123,28	187,67	190,0	61,63	162,0	143,0	67,37	213,0	113,48	194,0	133,0	139,0	126,45	97,0	94,0	144,0	66,0	69,32	109,0	78,0	62,0	110,0	123,0	93,30	79,42	137,0	94,0	120,0	84,0	119,0	82,0	119,0	108,0
ST4.03ch01	29685057	4,0	7,0	10,0	2,0	17,0	6,0	11,0	10,0	47,0	9,0	6,0	4,0	4,0	3,0	10,0	9,0	10,0	10,0	1,2	6,0	19,5	17,0	20,0	16,0	33,0	7,0	6,0	10,0	18,0	11,0	14,0	8,0	3,0	8,4	14,0	10,0	18,0	10,4	15,0	18,0	14,0	16,0	16,0	11,4	14,0	2,0	16,0	13,0
ST4.03ch01	29685090	3,1	1,6	10,0	1,1	10,7	6,0	11,0	5,5	47,0	9,0	6,0	4,0	4,0	3,0	10,0	9,0	10,0	10,0	3,0	6,0	24,0	17,0	20,0	16,0	26,7	7,0	6,0	10,0	18,0	11,0	14,0	8,0	3,0	12,0	14,0	10,0	18,0	14,0	15,0	18,0	14,0	16,0	10,6	15,0	9,5	2,0	11,5	13,0
ST4.03ch01	30108084	74,66	0,220	72,58	0,102	0,168	0,182	86,91	41,105	91,110	86,49	25,121	32,60	28,61	0,92	53,95	52,20	0,114	39,107	0,60	51,139	0,97	0,102	0,186	52,93	0,131	68,59	63,49	0,111	0,68	32,93	32,76	44,50	28,50	66,76	0,111	0,136	0,100	0,141	84,0	0,132	61,68	0,95	48,61	0,113	0,110	23,72	0,102	27,68
ST4.03ch01	30108099	106,34	160,60	72,58	25,77	114,54	144,38	128,49	117,29	146,55	135,0	66,80	63,29	28,61	48,44	104,44	52,19	0,114	78,68	39,21	152,38	36,61	32,70	0,186	98,47	89,42	68,59	63,49	1,110	20,48	65,61	32,75	65,29	50,28	142,0	58,53	59,77	36,64	69,72	84,0	45,87	98,31	26,69	82,27	87,26	76,34	45,50	47,55	27,68
ST4.03ch01	30108130	140,0	112,108	130,0	102,0	107,61	126,56	177,0	146,0	146,55	86,49	105,41	61,31	89,0	44,48	97,51	71,0	114,0	146,0	60,0	147,43	97,0	70,32	186,0	99,46	131,0	127,0	112,0	111,0	68,0	93,33	108,0	73,21	56,22	99,43	80,31	77,59	100,0	141,0	84,0	87,45	129,0	69,26	109,0	83,30	65,45	73,22	102,0	95,0
ST4.03ch01	30108167	140,0	220,0	130,0	102,0	168,0	182,0	176,1	146,0	201,0	135,0	146,0	63,29	58,31	92,0	148,0	72,0	114,0	146,0	39,21	190,0	71,26	102,0	133,53	98,47	131,0	127,0	112,0	78,33	43,25	126,0	79,29	65,29	78,0	142,0	111,0	93,43	36,64	141,0	84,0	91,41	129,0	55,40	109,0	87,26	76,34	95,0	102,0	72,23
ST4.03ch01	30108189	140,0	220,0	130,0	102,0	168,0	182,0	175,1	146,0	201,0	135,0	146,0	63,29	58,31	92,0	148,0	72,0	114,0	146,0	39,21	190,0	71,26	102,0	133,53	98,47	131,0	127,0	112,0	78,33	43,25	126,0	79,29	65,29	78,0	142,0	110,0	93,43	36,64	141,0	84,0	91,41	129,0	55,40	109,0	87,26	76,34	95,0	102,0	73,22
ST4.03ch01	30108872	84,34	128,40	123,0	50,17	68,49	132,0	133,0	106,34	197,0	121,0	116,0	72,0	67,0	73,0	111,0	68,0	105,0	138,0	39,0	152,0	92,0	85,0	154,0	125,0	74,31	84,0	102,0	76,0	45,0	85,0	105,0	94,0	92,0	136,0	105,0	111,0	89,0	101,1	84,0	109,0	97,0	109,0	95,28	90,0	55,24	94,0	78,19	108,0
ST4.03ch01	30108879	118,0	168,0	123,0	67,0	117,0	132,0	106,27	140,0	197,0	121,0	116,0	72,0	67,0	73,0	111,0	68,0	105,0	138,0	23,16	152,0	63,29	85,0	154,0	125,0	105,0	84,0	102,0	76,0	45,0	85,0	105,0	94,0	92,0	108,28	105,0	111,0	89,0	75,27	84,0	109,0	97,0	109,0	123,0	65,25	79,0	94,0	97,0	108,0
ST4.03ch01	30108883	118,0	168,0	123,0	67,0	117,0	132,0	133,0	140,0	197,0	121,0	116,0	72,0	67,0	73,0	111,0	68,0	105,0	138,0	39,0	109,43	92,0	85,0	154,0	125,0	105,0	84,0	102,0	76,0	31,14	85,0	105,0	94,0	92,0	136,0	85,20	111,0	59,30	77,25	84,0	109,0	69,28	109,0	123,0	74,16	79,0	94,0	70,27	107,0
ST4.03ch01	30115126	49,34	0,127	47,57	0,87	0,149	0,122	19,91	0,93	18,59	103,76	12,91	25,74	17,66	0,119	36,81	46,44	0,150	30,85	0,59	37,76	0,66	0,80	0,159	27,109	0,87	48,47	40,24	0,106	0,37	23,45	22,70	52,41	26,59	50,58	0,113	0,118	0,67	0,54	73,23	0,145	53,29	0,106	54,49	0,79	0,70	29,52	0,70	24,57
ST4.03ch01	30115156	64,19	126,0	82,22	87,0	149,0	122,0	110,0	93,0	59,18	128,51	91,12	74,25	66,17	119,0	117,0	90,0	150,0	85,30	59,0	76,37	66,0	80,0	159,0	136,0	87,0	47,48	24,40	106,0	37,0	45,23	70,22	68,25	85,0	84,24	113,0	118,0	67,0	54,0	50,46	145,0	57,25	107,0	73,30	79,0	70,0	81,0	70,0	57,24
ST4.03ch01	30115185	83,0	126,0	104,0	87,0	89,60	122,0	109,0	93,0	77,0	140,39	103,0	75,24	66,17	63,56	76,41	70,20	115,35	115,0	12,47	113,0	66,0	62,18	159,0	100,36	87,0	95,0	64,0	79,27	37,0	68,0	90,0	93,0	62,23	108,0	113,0	118,0	67,0	54,0	73,23	112,33	82,0	107,0	103,0	79,0	70,0	81,0	70,0	81,0
ST4.03ch01	30115186	82,0	127,0	104,0	73,0	149,0	122,0	110,0	83,0	77,0	179,0	103,0	99,0	83,0	119,0	117,0	90,0	150,0	115,0	59,0	94,19	66,0	80,0	159,0	136,0	62,0	95,0	64,0	106,0	37,0	68,0	92,0	93,0	85,0	108,0	83,30	118,0	59,8	50,4	96,0	145,0	81,1	107,0	77,0	58,21	70,0	81,0	45,23	81,0
ST4.03ch01	30115190	83,0	127,0	104,0	73,14	149,0	122,0	110,0	83,10	77,0	179,0	103,0	99,0	83,0	119,0	117,0	90,0	150,0	114,0	59,0	113,0	66,0	80,0	159,0	136,0	62,25	95,0	64,0	106,0	37,0	68,0	92,0	93,0	85,0	108,0	113,0	118,0	67,0	54,0	96,0	145,0	82,0	107,0	77,26	79,0	70,0	81,0	68,2	81,0
ST4.03ch01	30115216	83,0	127,0	104,0	87,0	89,60	122,0	110,0	93,0	77,0	140,39	103,0	75,24	66,17	63,56	76,41	70,20	115,35	115,0	12,47	113,0	65,1	62,18	159,0	100,36	87,0	95,0	64,0	79,27	37,0	68,0	92,0	93,0	62,23	108,0	113,0	118,0	67,0	54,0	73,23	112,33	82,0	107,0	103,0	79,0	70,0	81,0	70,0	81,0
ST4.03ch01	30115230	83,0	127,0	104,0	87,0	89,60	122,0	110,0	93,0	77,0	140,39	103,0	75,24	66,17	63,56	75,42	70,20	115,35	115,0	12,47	113,0	65,1	62,18	159,0	100,36	87,0	95,0	64,0	79,27	37,0	68,0	92,0	93,0	62,23	107,0	113,0	117,1	67,0	54,0	73,23	112,33	82,0	107,0	103,0	79,0	70,0	81,0	70,0	81,0
ST4.03ch01	30115253	83,0	96,0	106,0	61,0	142,0	117,0	102,0	93,0	126,0	128,1	112,0	99,0	102,0	138,0	114,0	90,0	151,1	110,0	46,0	103,22	50,0	79,0	160,1	141,0	86,0	86,0	86,0	100,0	27,0	101,0	85,0	96,0	81,0	109,0	75,28	109,0	32,4	27,3	103,0	137,0	71,0	76,0	85,0	68,16	53,0	100,0	26,17	96,0
ST4.03ch01	30115259	83,0	96,0	105,1	61,0	97,45	117,0	102,0	93,0	126,0	96,33	112,0	71,28	79,23	62,76	88,26	67,23	109,43	110,0	9,37	125,0	50,0	61,18	161,0	106,35	86,0	86,0	86,0	82,18	27,0	101,0	85,0	96,0	56,25	109,0	103,0	109,0	36,0	30,0	75,28	103,34	71,0	76,0	85,0	84,0	53,0	100,0	43,0	96,0
ST4.03ch01	30115265	83,0	96,0	106,0	46,15	142,0	66,51	84,18	59,34	126,0	129,0	112,0	99,0	102,0	138,0	114,0	90,0	152,0	90,20	46,0	103,22	50,0	79,0	160,0	141,0	34,52	86,0	86,0	100,0	26,0	101,0	85,0	96,0	81,0	83,26	75,28	109,0	33,3	27,3	103,0	137,0	71,0	76,0	65,20	49,35	53,0	100,0	26,17	96,0
ST4.03ch01	30115271	83,0	96,0	106,0	61,0	142,0	117,0	84,18	93,0	126,0	129,0	112,0	99,0	102,0	138,0	114,0	90,0	152,0	110,0	46,0	125,0	50,0	79,0	161,0	141,0	85,1	86,0	86,0	100,0	27,0	101,0	85,0	96,0	81,0	83,26	103,0	109,0	36,0	30,0	103,0	137,0	71,0	76,0	84,0	65,19	53,0	100,0	43,0	96,0
ST4.03ch01	30115272	83,0	96,0	106,0	46,15	142,0	117,0	102,0	83,10	126,0	129,0	112,0	99,0	102,0	138,0	114,0	90,0	152,0	110,0	46,0	125,0	50,0	79,0	161,0	141,0	57,29	86,0	86,0	100,0	27,0	101,0	85,0	96,0	81,0	109,0	103,0	109,0	36,0	30,0	103,0	137,0	71,0	76,0	65,20	84,0	53,0	100,0	43,0	96,0
ST4.03ch01	30115366	83,0	96,0	105,0	60,0	97,45	117,0	102,0	93,0	126,0	96,33	112,0	71,28	79,23	62,76	87,26	67,23	109,43	110,0	9,37	125,0	50,0	61,18	161,0	106,35	86,0	86,0	86,0	82,18	27,0	100,0	85,0	96,0	55,25	109,0	103,0	109,0	36,0	30,0	75,28	103,34	71,0	76,0	85,0	84,0	53,0	100,0	43,0	96,0
ST4.03ch01	30132037	31,0	54,0	41,0	20,0	32,0	28,0	38,16	15,0	83,0	26,0	47,0	21,0	17,0	32,0	48,0	18,0	34,21	38,0	12,4	53,0	15,5	28,0	73,0	66,0	17,0	25,0	41,0	34,0	17,0	59,0	58,0	63,1	40,0	45,12	36,0	42,0	29,0	30,8	35,0	63,0	45,1	57,1	48,0	17,12	15,1	43,0	28,0	44,0
ST4.03ch01	30219710	0,9	0,0	0,13	0,0	0,0	0,1	0,4	0,8	0,9	0,9	0,1	0,1	0,0	0,2	0,5	0,2	0,5	0,1	0,0	0,0	0,0	0,0	0,6	0,3	0,0	0,1	0,2	0,1	0,0	0,4	0,5	0,1	0,4	0,3	0,1	0,1	0,0	0,1	0,3	0,1	0,7	0,1	0,6	0,0	0,0	0,5	0,0	0,4
ST4.03ch01	30255408	0,1	0,0	1,3	0,0	2,0	3,0	0,0	1,0	3,0	1,2	4,0	0,0	0,0	0,0	1,0	1,0	0,0	1,0	0,0	0,0	0,0	0,0	1,0	0,0	0,0	0,0	0,0	0,0	0,0	1,0	3,1	4,0	1,0	1,0	3,0	1,0	0,0	0,0	0,1	2,0	0,1	0,0	0,1	2,0	2,0	3,0	1,0	0,0
ST4.03ch01	30255445	0,1	0,0	2,2	0,0	2,0	3,0	0,0	1,0	3,0	1,2	4,0	0,0	0,0	0,0	1,0	1,0	0,0	1,0	0,0	0,0	0,0	0,0	1,0	0,0	0,0	0,0	0,0	0,0	0,0	1,0	3,1	4,0	1,0	1,0	3,0	1,0	0,0	0,0	0,1	2,0	1,0	0,0	0,1	2,0	2,0	3,0	1,0	0,0
ST4.03ch01	30255475	1,0	0,0	3,1	0,0	0,2	0,3	0,0	1,0	0,3	2,1	0,4	0,0	0,0	0,0	0,1	0,1	0,0	0,1	0,0	0,0	0,0	0,0	0,1	0,0	0,0	0,0	0,0	0,0	0,0	0,1	1,3	1,3	0,1	0,1	0,3	0,1	0,0	0,0	1,0	0,2	1,0	0,0	1,0	0,2	0,2	0,3	0,1	0,0
ST4.03ch01	30255480	1,0	0,0	3,1	0,0	0,2	0,3	0,0	1,0	0,3	2,1	0,4	0,0	0,0	0,0	0,1	0,1	0,0	0,1	0,0	0,0	0,0	0,0	0,0	0,0	0,0	0,0	0,0	0,0	0,0	0,1	1,3	1,3	0,1	0,1	0,3	0,1	0,0	0,0	1,0	0,2	1,0	0,0	1,0	0,2	0,2	0,3	0,1	0,0
ST4.03ch01	30255492	1,0	0,0	3,1	0,0	2,0	2,1	0,0	1,0	3,0	3,0	2,2	0,0	0,0	0,0	1,0	0,1	0,0	0,1	0,0	0,0	0,0	0,0	0,1	0,0	0,0	0,0	0,0	0,0	0,0	0,1	1,3	3,1	1,0	1,0	3,0	1,0	0,0	0,0	1,0	1,1	1,0	0,0	1,0	2,0	2,0	1,2	0,1	0,0
ST4.03ch01	30255505	0,1	0,0	2,2	0,0	2,0	3,0	0,0	1,0	3,0	1,2	4,0	0,0	0,0	0,0	1,0	1,0	0,0	1,0	0,0	0,0	0,0	0,0	1,0	0,0	0,0	0,0	0,0	0,0	0,0	1,0	3,1	4,0	1,0	1,0	3,0	1,0	0,0	0,0	0,1	2,0	1,0	0,0	0,1	2,0	2,0	3,0	1,0	0,0
ST4.03ch01	30930465	31,20	89,18	71,0	23,13	106,31	38,41	53,21	33,45	121,0	65,0	62,0	81,0	67,0	95,0	117,0	59,0	87,23	33,23	74,23	52,28	69,23	73,0	168,0	188,0	34,33	25,0	34,0	120,0	29,20	56,0	91,0	84,0	80,0	44,18	57,19	109,0	96,37	42,27	48,0	175,0	34,17	168,0	45,16	65,48	81,37	55,0	31,32	75,0
ST4.03ch01	31028510	143,30	114,30	166,0	90,29	108,44	71,80	116,40	76,78	191,0	184,0	170,0	141,0	96,0	82,0	147,0	97,0	124,0	133,41	69,27	119,37	101,36	114,0	256,0	140,0	60,40	131,0	179,0	140,0	74,23	136,0	141,0	135,0	103,0	110,39	162,38	156,0	110,27	50,57	105,0	115,0	102,41	147,0	121,45	57,69	68,42	100,0	55,60	90,0
ST4.03ch01	31028528	78,95	104,39	129,36	88,29	108,44	44,107	115,40	35,119	173,17	47,137	63,107	51,90	62,34	46,36	106,41	95,0	124,0	99,74	40,56	49,107	67,70	70,44	210,45	103,37	36,40	64,67	61,117	140,0	56,42	71,65	80,61	57,78	42,61	43,106	73,127	57,99	67,70	50,57	42,63	90,25	72,71	95,52	60,106	37,89	43,67	82,18	56,60	71,18
ST4.03ch01	31028549	143,30	114,30	166,0	90,29	108,44	71,80	116,40	76,78	191,0	183,0	170,0	141,0	96,0	82,0	147,0	97,0	124,0	133,41	69,27	119,37	101,36	114,0	256,0	140,0	60,40	131,0	179,0	140,0	75,23	136,0	141,0	135,0	103,0	110,39	162,38	156,0	110,27	50,57	105,0	115,0	102,41	147,0	121,45	57,69	68,42	100,0	56,60	90,0
ST4.03ch01	31028609	78,95	105,39	130,36	90,29	108,44	43,108	116,40	35,119	174,17	47,137	63,107	51,90	62,34	46,36	106,41	97,0	124,0	100,74	40,56	49,107	67,70	70,44	211,45	103,37	36,64	64,67	62,117	140,0	56,42	71,65	80,61	57,78	42,61	43,106	73,127	57,99	67,70	50,57	42,63	90,25	72,71	95,52	60,106	37,89	43,67	82,18	56,60	72,18
ST4.03ch01	31034027	77,0	137,0	131,0	74,0	116,58	161,0	119,0	57,0	201,0	118,32	126,0	83,32	70,21	96,94	125,36	94,21	121,48	105,0	49,58	131,0	96,0	76,33	174,0	119,36	122,0	82,0	96,0	101,28	68,0	88,0	107,0	114,0	83,21	128,0	93,0	117,0	99,0	90,0	88,27	121,37	115,0	100,0	86,0	99,0	85,0	101,0	71,0	101,0
ST4.03ch01	31034028	77,0	138,0	131,0	74,0	174,0	78,83	80,39	32,25	201,0	150,0	126,0	115,0	91,0	190,0	161,0	115,0	123,46	105,0	82,25	98,33	46,50	109,0	174,0	155,0	89,33	82,0	96,0	129,0	31,37	88,0	107,0	114,0	104,0	94,34	77,16	117,0	46,53	41,49	115,0	158,0	84,31	100,0	86,0	54,45	61,24	101,0	42,29	101,0
ST4.03ch01	31034040	77,0	138,0	131,0	74,0	174,0	161,0	119,0	57,0	201,0	150,0	126,0	115,0	91,0	190,0	161,0	115,0	169,0	105,0	107,0	131,0	65,30	109,0	174,0	155,0	122,0	82,0	96,0	129,0	47,21	88,0	107,0	114,0	104,0	128,0	93,0	117,0	79,20	90,0	115,0	158,0	115,0	100,0	86,0	99,0	61,24	101,0	71,0	101,0
ST4.03ch01	31034059	77,0	137,0	131,0	74,0	174,0	78,83	80,39	32,25	201,0	150,0	126,0	115,0	91,0	190,0	161,0	115,0	123,46	105,0	82,25	98,33	76,20	109,0	174,0	155,0	89,33	82,0	96,0	129,0	52,16	88,0	107,0	114,0	104,0	94,34	77,16	117,0	66,33	41,49	115,0	158,0	84,31	100,0	86,0	54,45	84,1	101,0	42,29	101,0
ST4.03ch01	31034063	77,0	138,0	131,0	74,0	174,0	161,0	119,0	57,0	201,0	150,0	126,0	115,0	91,0	190,0	161,0	115,0	169,0	105,0	107,0	131,0	65,31	109,0	174,0	155,0	122,0	82,0	96,0	129,0	47,21	88,0	107,0	114,0	104,0	128,0	93,0	117,0	79,20	90,0	115,0	158,0	115,0	100,0	86,0	99,0	60,25	101,0	71,0	101,0
ST4.03ch01	31034093	77,0	138,0	131,0	74,0	174,0	78,83	80,39	32,25	201,0	150,0	126,0	115,0	91,0	190,0	161,0	115,0	169,0	105,0	82,25	98,33	76,20	109,0	174,0	155,0	122,0	82,0	96,0	129,0	52,16	88,0	107,0	114,0	104,0	94,34	77,16	117,0	66,33	41,49	115,0	158,0	84,31	100,0	86,0	54,45	85,0	101,0	42,29	101,0
ST4.03ch01	31034115	77,0	137,0	131,0	72,0	116,57	159,0	119,0	57,0	201,0	118,32	124,0	82,32	70,21	96,93	125,36	94,21	121,48	105,0	49,58	131,0	96,0	75,33	174,0	119,36	84,38	82,0	94,0	101,27	68,0	88,0	107,0	114,0	83,21	128,0	93,0	117,0	99,0	90,0	88,27	121,37	115,0	100,0	86,0	99,0	85,0	100,0	71,0	101,0
ST4.03ch01	31035283	13,26	17,55	32,29	17,6	9,73	21,34	13,26	11,16	0,81	0,55	18,22	0,44	10,25	17,42	17,34	15,25	25,35	23,32	0,35	17,44	0,41	8,24	49,15	0,66	0,60	18,8	16,18	14,27	0,29	23,22	23,23	0,52	10,30	0,57	27,27	12,34	0,56	19,19	0,54	23,47	9,45	10,36	11,32	0,52	0,48	27,17	29,18	10,20
ST4.03ch01	31035311	39,0	55,17	61,0	23,0	82,0	34,21	39,0	27,0	81,0	40,15	27,13	31,13	35,0	34,25	43,8	40,0	60,0	55,0	35,0	51,10	41,0	22,10	64,0	48,18	60,0	26,0	34,0	41,0	29,0	35,10	46,0	41,11	30,10	39,18	40,14	20,26	56,0	38,0	54,0	53,17	54,0	33,13	43,0	41,11	34,14	33,11	47,0	30,0
ST4.03ch01	31035321	39,0	51,21	61,0	23,0	55,27	55,0	39,0	27,0	47,34	55,0	40,0	31,13	21,14	59,0	51,0	40,0	60,0	55,0	21,14	61,0	24,17	23,9	49,15	50,16	50,10	26,0	34,0	21,20	12,17	45,0	35,11	39,13	40,0	57,0	54,0	38,8	27,29	38,0	54,0	54,16	54,0	23,22	43,0	44,8	39,9	44,0	47,0	19,11
ST4.03ch01	31035342	39,0	72,0	61,0	23,0	82,0	42,13	22,17	27,0	81,0	55,0	40,0	44,0	35,0	59,0	51,0	40,0	60,0	37,18	24,11	41,20	26,15	30,0	64,0	66,0	60,0	26,0	34,0	41,0	27,2	45,0	46,0	52,0	40,0	43,14	41,13	46,0	41,15	19,19	54,0	70,0	38,16	46,0	43,0	19,33	48,0	44,0	39,8	30,0
ST4.03ch01	31035357	39,0	72,0	61,0	23,0	82,0	55,0	39,0	27,0	81,0	55,0	40,0	44,0	35,0	59,0	51,0	40,0	60,0	55,0	35,0	41,20	41,0	31,1	64,0	66,0	60,0	26,0	34,0	41,0	27,2	45,0	46,0	52,0	40,0	57,0	41,13	46,0	41,15	29,9	54,0	70,0	38,16	46,0	43,0	42,10	48,0	44,0	39,8	30,0
ST4.03ch01	31035369	33,6	55,17	61,0	17,6	52,30	55,0	39,0	11,16	81,0	55,0	40,0	44,0	35,0	59,0	51,0	40,0	60,0	55,0	35,0	61,0	41,0	32,0	64,0	66,0	35,25	26,0	34,0	41,0	29,0	45,0	46,0	52,0	40,0	57,0	54,0	46,0	56,0	38,0	54,0	70,0	54,0	46,0	31,12	52,0	40,8	44,0	37,10	30,0
ST4.03ch01	31050108	160,0	84,0	151,0	83,0	59,45	166,0	128,0	142,0	19,0	140,51	147,0	92,26	102,33	87,92	166,66	78,31	152,59	180,0	50,75	132,0	155,0	87,32	198,0	132,43	119,61	144,0	112,0	129,40	53,0	144,0	126,0	106,0	103,27	156,0	98,0	136,0	78,0	73,0	129,24	142,35	86,0	124,0	109,0	74,0	116,0	107,0	90,0	114,0
ST4.03ch01	31050195	160,0	84,0	151,0	82,0	104,0	165,0	111,17	142,0	19,0	191,0	147,0	117,1	135,0	180,0	232,0	109,0	211,0	180,0	103,22	131,1	120,34	119,0	198,0	176,0	180,0	144,0	112,0	169,0	53,0	144,0	126,0	106,0	130,0	130,27	98,0	136,0	78,0	62,11	153,0	177,0	86,0	124,0	109,0	50,24	116,0	107,0	90,0	114,0
ST4.03ch01	31217868	1,2	0,1	1,0	0,0	0,0	0,1	0,2	0,0	0,0	0,0	0,8	2,1	1,0	0,0	0,1	0,1	0,0	0,5	1,0	0,1	0,0	0,0	2,3	0,0	0,0	0,1	0,0	0,0	0,0	0,0	2,3	2,0	0,1	0,0	0,0	0,1	0,0	0,0	0,1	0,1	0,1	0,0	0,2	1,0	0,0	0,2	0,0	0,1
ST4.03ch01	31217892	3,0	1,0	1,0	0,0	0,0	1,0	2,0	0,0	0,0	0,0	8,0	2,1	1,0	0,0	1,0	1,0	0,0	5,0	0,1	1,0	0,0	0,0	3,2	0,0	0,0	1,0	0,0	0,0	0,0	0,0	4,1	1,1	1,0	0,0	0,0	1,0	0,0	0,0	1,0	1,0	1,0	0,0	2,0	0,1	0,0	2,0	0,0	1,0
ST4.03ch01	31222965	0,1	1,0	0,1	0,0	3,0	0,0	0,0	0,0	1,2	2,0	6,0	2,1	0,0	0,0	2,0	2,0	1,0	1,0	1,0	0,0	2,0	0,0	2,0	3,0	1,0	0,1	1,0	1,0	0,0	0,1	1,2	1,1	1,0	2,0	1,0	3,0	1,0	0,0	0,1	3,0	0,1	1,0	0,2	2,0	4,0	0,0	1,0	2,1
ST4.03ch01	32039658	25,0	76,0	23,0	24,0	79,0	29,0	20,0	52,0	35,0	29,0	19,0	18,0	7,0	19,0	18,0	8,0	24,0	39,0	11,0	8,0	7,4	17,0	35,0	34,0	53,0	5,0	12,0	8,0	16,2	15,0	26,0	21,0	32,0	29,0	14,0	31,0	13,6	17,0	38,0	30,0	14,0	16,0	34,0	26,0	32,2	13,0	29,0	28,0
ST4.03ch01	32039774	25,0	76,0	23,0	24,0	75,4	29,0	20,0	52,0	35,0	25,4	19,0	10,8	7,0	9,10	15,3	8,0	20,4	39,0	7,4	8,0	11,0	12,5	35,0	27,7	53,0	5,0	12,0	7,1	18,0	15,0	26,0	21,0	25,7	29,0	14,0	31,0	19,0	17,0	32,6	25,5	14,0	16,0	34,0	26,0	34,0	13,0	29,0	28,0
ST4.03ch01	32039789	91,0	130,0	110,0	62,0	139,58	156,0	86,0	129,0	189,0	125,38	127,0	98,42	75,28	105,128	109,41	70,27	130,48	128,0	67,67	154,0	83,0	64,27	182,0	117,37	115,0	104,0	118,0	98,29	61,0	102,0	110,0	84,0	76,28	117,0	111,0	119,0	116,0	98,0	114,31	107,31	115,0	115,0	112,0	102,0	108,0	95,0	81,0	107,0
ST4.03ch01	32039832	62,29	103,27	51,59	6,56	139,58	110,46	47,39	89,40	188,0	163,0	68,59	140,0	79,24	173,60	120,29	70,28	90,88	67,61	134,0	125,29	83,0	77,14	41,141	154,0	115,0	55,49	64,53	60,67	61,0	48,54	61,49	64,20	81,23	92,25	54,57	95,24	116,0	50,48	104,41	102,36	90,25	84,31	88,24	102,0	108,0	48,47	33,48	49,58
ST4.03ch01	32039837	27,64	0,130	31,79	0,62	0,197	0,156	2,84	0,129	21,168	38,125	0,127	0,140	0,103	0,233	43,107	43,55	0,178	0,128	0,134	0,154	0,83	0,91	0,182	38,116	34,81	0,104	0,118	0,127	0,61	0,102	0,110	0,84	26,78	0,117	0,111	0,119	0,116	0,98	0,145	0,138	27,88	0,115	33,79	0,102	0,108	18,77	0,81	0,107
ST4.03ch01	32115025	0,1	0,0	2,0	4,0	2,0	0,0	1,0	5,0	0,0	2,2	2,0	1,1	0,2	3,0	0,0	2,0	0,0	0,1	0,0	0,3	0,0	0,0	3,0	1,0	0,0	2,1	2,1	0,0	0,0	1,2	1,0	1,0	1,0	1,0	4,0	3,0	2,0	1,0	1,0	1,0	0,0	2,0	4,1	0,0	0,0	2,0	0,0	3,0
ST4.03ch01	32115039	0,1	0,0	0,2	0,4	1,1	0,0	0,1	5,0	0,0	2,2	2,0	1,1	0,2	2,1	0,0	2,0	0,0	0,1	0,0	0,3	0,0	0,0	0,3	1,0	0,0	0,3	0,3	0,0	0,0	1,2	0,1	1,0	0,1	1,0	1,3	1,2	2,0	0,1	0,1	1,0	0,0	2,0	3,2	0,0	0,0	0,2	0,0	2,1
ST4.03ch01	32182949	62,0	104,0	86,0	26,0	108,39	92,0	94,0	70,0	115,0	65,30	68,0	54,18	38,19	34,46	75,21	45,16	81,37	60,0	23,40	90,0	57,0	47,12	146,1	73,30	113,0	64,0	47,0	54,23	37,0	72,0	64,0	71,0	51,17	68,0	79,0	77,0	73,0	71,0	49,15	74,33	80,0	59,0	64,0	70,0	73,0	51,0	57,0	59,0
ST4.03ch01	32183025	62,0	104,0	86,0	26,0	108,39	92,0	94,0	70,0	115,0	64,30	68,0	54,18	38,19	34,46	75,21	45,16	81,37	60,0	23,40	90,0	57,0	47,12	147,0	73,30	86,27	64,0	47,0	54,23	37,0	72,0	64,0	71,0	51,17	68,0	79,0	77,0	73,0	71,0	49,15	74,33	80,0	59,0	64,0	70,0	72,1	51,0	57,0	59,0
ST4.03ch01	32183050	62,0	104,0	86,0	26,0	108,39	92,0	94,0	70,0	115,0	65,30	68,0	54,18	38,19	34,46	75,21	45,16	81,37	60,0	23,40	90,0	57,0	47,12	147,0	73,30	113,0	64,0	47,0	54,23	37,0	72,0	64,0	71,0	51,17	68,0	79,0	77,0	73,0	71,0	49,15	74,33	80,0	59,0	64,0	70,0	73,0	51,0	57,0	59,0
ST4.03ch01	32183052	62,0	104,0	86,0	26,0	147,0	66,26	94,0	50,20	115,0	95,0	68,0	72,0	57,0	80,0	96,0	61,0	118,0	60,0	63,0	73,17	44,13	59,0	147,0	103,0	113,0	64,0	47,0	77,0	17,20	72,0	64,0	71,0	68,0	68,0	61,18	77,0	35,38	61,10	64,0	107,0	56,24	59,0	64,0	57,13	61,12	51,0	46,11	59,0
ST4.03ch01	32423845	0,16	0,14	0,21	0,2	0,17	0,61	0,18	0,39	0,62	0,77	0,52	0,70	0,12	0,62	0,38	0,7	0,2	0,20	0,9	0,11	0,14	0,17	0,13	0,19	0,4	0,36	0,27	0,2	0,11	0,46	0,38	0,35	0,32	0,56	0,19	0,75	0,9	0,0	0,11	0,45	0,11	0,33	0,14	0,19	0,18	0,31	0,1	0,8
ST4.03ch01	32488404	63,0	103,32	107,0	62,0	107,35	98,0	109,0	87,0	82,69	98,0	80,0	67,0	66,0	98,0	120,0	72,0	131,0	98,0	75,0	90,0	38,21	52,14	157,0	149,0	83,27	72,0	68,0	84,0	31,11	79,0	86,0	87,0	71,0	108,0	82,0	82,0	80,0	74,0	93,0	118,0	73,0	86,0	82,0	75,0	73,0	57,0	64,0	70,0
ST4.03ch01	32488549	102,0	122,41	130,0	65,0	168,46	144,0	150,0	115,0	94,98	160,0	113,0	103,0	67,0	164,0	157,0	105,0	156,0	132,0	103,0	143,0	79,25	82,33	193,0	171,0	131,29	88,0	93,0	124,0	57,24	97,0	102,0	80,0	113,0	138,0	118,0	125,0	104,0	110,0	114,0	151,0	116,0	119,0	123,0	82,0	142,0	79,0	98,1	116,0
ST4.03ch01	32488646	102,0	163,0	130,0	64,0	213,0	144,0	150,0	115,0	192,0	160,0	113,0	103,0	67,0	164,0	157,0	105,0	156,0	132,0	103,0	143,0	78,26	115,0	193,0	171,0	160,0	88,0	93,0	123,1	57,24	97,0	102,0	80,0	113,0	138,0	118,0	125,0	80,24	110,0	114,0	151,0	116,0	119,0	123,0	82,0	109,33	79,0	99,0	116,0
ST4.03ch01	32488649	0,102	0,163	0,130	0,65	0,214	0,144	1,149	0,115	0,192	0,160	0,113	0,103	1,66	0,164	0,157	0,105	0,156	0,132	0,103	0,142	0,104	0,115	0,193	0,171	0,160	0,88	0,93	0,124	0,81	0,97	0,101	0,80	0,113	0,138	0,118	0,125	0,104	0,110	0,114	0,151	0,116	0,119	0,123	0,82	0,142	0,79	0,99	0,116
ST4.03ch01	32533584	1,0	1,0	3,0	0,0	1,0	8,0	0,0	0,0	2,0	0,0	4,0	0,0	2,0	2,0	1,0	1,0	0,0	1,0	0,0	2,0	2,0	4,0	0,0	0,2	0,0	1,0	2,0	0,0	1,0	1,0	2,1	2,0	0,0	0,0	1,0	2,0	0,1	4,0	4,0	2,1	0,0	0,1	1,0	1,0	0,1	2,1	2,0	3,0
ST4.03ch01	32533627	1,0	0,1	0,3	0,0	0,1	7,1	0,0	0,0	0,2	0,0	3,1	0,0	0,2	1,1	0,1	0,1	0,0	0,1	0,0	1,1	0,2	1,3	0,0	2,0	0,0	0,1	0,2	0,0	0,1	0,1	1,2	2,0	0,0	0,0	0,1	2,0	1,0	0,4	1,3	3,0	0,0	1,0	0,1	1,0	1,0	2,1	0,2	2,1
ST4.03ch01	32566142	0,0	1,0	2,0	0,0	0,0	2,0	0,0	0,0	4,0	3,0	2,0	2,0	0,0	2,0	2,0	0,0	0,1	0,2	2,0	2,0	1,0	0,0	1,0	0,0	0,0	0,0	0,0	0,0	0,0	0,0	6,0	6,0	2,0	1,0	2,1	1,0	1,0	0,0	0,0	2,0	1,0	4,1	0,0	2,0	0,0	0,0	0,0	2,0
ST4.03ch01	32566217	0,0	1,0	2,0	0,0	0,0	2,0	0,0	0,0	2,2	3,0	2,0	2,0	1,0	2,0	2,0	0,0	1,0	2,0	2,0	3,0	0,1	0,0	1,0	2,0	0,0	0,0	1,0	0,0	0,0	0,0	7,0	6,0	2,0	1,0	3,0	2,0	1,0	0,0	0,0	2,0	1,0	5,0	0,0	2,0	0,0	0,0	0,0	2,0
ST4.03ch01	32957320	43,20	91,32	80,0	38,12	71,35	80,0	78,0	49,23	137,0	67,0	75,0	47,0	53,0	51,0	64,0	41,0	67,0	50,0	33,0	70,0	59,0	33,0	109,0	63,0	33,17	58,0	49,0	50,0	34,0	59,0	64,0	72,0	40,0	65,0	68,0	60,0	75,0	32,0	53,0	71,0	56,0	67,0	52,11	62,0	52,17	64,0	26,14	43,0
ST4.03ch01	32957349	29,34	35,88	47,33	0,50	34,72	0,80	22,56	0,72	137,0	49,18	22,53	34,13	34,19	0,51	24,40	34,7	0,68	19,31	12,21	17,53	27,32	6,27	29,81	46,17	17,33	32,26	23,26	19,31	20,13	10,49	30,34	43,29	12,28	22,43	0,68	17,43	41,34	0,32	37,16	25,46	32,24	35,32	36,27	14,48	21,48	16,48	0,40	22,21
ST4.03ch01	32957493	54,0	150,0	95,0	57,0	163,0	110,0	115,0	98,0	129,0	128,0	94,0	93,0	60,0	102,0	117,0	74,0	137,0	78,23	70,0	122,0	79,0	71,0	150,0	159,0	110,0	81,0	70,0	77,0	62,0	82,0	106,0	85,0	83,0	97,0	107,0	95,0	87,0	99,0	112,0	126,0	117,0	109,0	115,0	92,0	88,0	87,0	64,0	85,0
ST4.03ch01	32957516	54,0	150,0	95,0	57,0	129,34	110,0	115,0	98,0	128,0	100,28	94,0	74,19	53,7	54,48	97,20	53,21	111,26	101,0	34,36	123,0	79,0	54,17	150,0	114,45	110,0	81,0	70,0	59,18	62,0	82,0	106,0	85,0	61,22	97,0	107,0	95,0	87,0	99,0	89,23	99,27	117,0	109,0	115,0	92,0	88,0	87,0	64,0	85,0
ST4.03ch01	33296398	15,19	20,30	36,15	12,10	20,68	24,27	26,16	9,27	15,54	27,28	28,4	13,20	7,13	25,29	40,8	27,8	32,23	24,14	12,20	18,18	11,33	17,12	53,0	47,14	0,57	16,12	16,6	18,2	11,21	26,14	29,13	31,12	28,19	24,31	47,13	64,0	24,20	24,24	11,50	58,20	23,15	42,0	28,29	14,18	15,22	43,0	16,20	30,10
ST4.03ch01	33296400	34,0	49,0	51,0	22,0	88,0	51,0	42,0	36,0	69,0	55,0	32,0	33,0	20,0	54,0	48,0	35,0	55,0	38,0	32,0	28,8	44,0	29,0	53,0	61,0	57,0	28,0	22,0	20,0	23,9	40,0	42,0	43,0	47,0	55,0	47,13	64,0	35,9	35,13	61,0	78,0	33,5	42,0	57,0	25,7	37,0	42,1	27,9	40,0
ST4.03ch01	33297660	79,0	135,0	104,0	70,0	127,45	137,0	147,0	122,0	163,0	89,33	74,0	65,30	46,19	57,41	98,28	59,22	120,26	82,1	47,51	112,0	81,0	61,20	161,0	100,38	107,35	66,0	77,0	86,20	56,0	82,0	83,0	87,0	76,17	95,0	92,0	106,0	95,0	95,0	77,27	111,26	115,0	105,0	107,0	87,0	99,0	86,0	72,0	73,0
ST4.03ch01	33297695	79,0	135,0	104,0	70,0	127,45	137,0	147,0	122,0	163,0	89,33	74,0	65,30	46,19	57,41	98,28	59,22	120,26	82,0	47,51	112,0	81,0	61,20	161,0	100,38	107,35	66,0	78,0	86,20	56,0	82,0	83,0	87,0	76,17	95,0	92,0	106,0	95,0	95,0	77,27	111,26	115,0	105,0	107,0	87,0	99,0	86,0	72,0	73,0
ST4.03ch01	33297736	63,17	107,29	104,0	51,20	128,45	137,0	148,0	91,31	163,0	122,0	74,0	95,0	65,0	99,0	126,0	81,0	146,0	83,0	98,0	112,0	81,0	81,0	161,0	138,0	108,34	68,0	79,0	107,0	56,0	82,0	83,0	87,0	93,0	95,0	92,0	106,0	95,0	95,0	104,0	137,0	115,0	105,0	81,26	87,0	77,22	86,0	52,20	73,0
ST4.03ch01	33297905	76,0	107,0	89,0	31,0	140,0	45,56	69,24	71,24	117,0	95,0	68,0	61,0	46,0	106,0	104,0	59,0	90,0	100,0	47,16	68,20	35,25	61,0	132,0	119,0	104,0	50,0	52,0	67,0	21,21	62,0	70,0	58,0	61,0	59,21	44,17	82,0	52,47	45,37	90,0	118,0	65,14	65,0	64,1	37,44	49,17	67,0	48,15	82,0
ST4.03ch01	33297919	76,0	107,0	89,0	31,0	102,38	101,0	93,0	95,0	117,0	66,29	68,0	48,13	36,10	48,58	77,27	37,22	65,25	100,0	28,35	88,0	60,0	48,13	132,0	97,22	79,0	50,0	52,0	44,22	42,0	62,0	70,0	58,0	47,14	80,0	61,0	82,0	99,0	82,0	71,19	84,34	79,0	65,0	65,0	81,0	66,0	67,0	63,0	82,0
ST4.03ch01	33373959	27,0	25,0	35,0	12,0	28,0	20,0	15,0	18,0	50,0	32,0	36,0	19,2	13,2	7,0	16,0	9,0	13,0	36,0	1,5	23,0	8,4	7,0	23,11	18,8	62,0	36,0	28,0	6,4	10,4	35,0	21,3	16,2	7,0	22,0	23,0	7,2	3,8	14,0	38,0	9,6	38,0	4,9	22,0	4,4	10,3	9,0	15,0	22,5
ST4.03ch01	33373982	27,0	25,0	35,0	12,0	28,0	14,6	12,3	14,4	50,0	32,0	36,0	21,0	15,0	7,0	16,0	9,0	13,0	36,0	5,1	21,2	5,7	7,0	34,0	26,0	32,0	36,0	28,0	10,0	10,4	35,0	24,0	18,0	7,0	19,3	17,6	9,0	8,3	9,5	38,0	15,0	32,6	13,0	22,0	5,3	10,3	9,0	11,4	27,0
ST4.03ch01	33374042	27,0	25,0	35,0	12,0	28,0	20,0	15,0	18,0	50,0	32,0	36,0	19,2	13,2	7,0	16,0	9,0	13,0	36,0	1,5	23,0	8,4	7,0	23,11	18,8	62,0	36,0	28,0	6,4	10,4	35,0	21,3	16,2	7,0	22,0	23,0	7,2	3,8	14,0	38,0	9,6	38,0	4,9	22,0	4,4	10,3	9,0	15,0	22,5
ST4.03ch01	33469126	0,0	3,0	1,0	1,0	0,0	4,0	0,0	1,0	2,0	1,0	0,0	0,0	1,0	2,0	0,1	3,1	1,0	5,0	0,0	1,0	0,1	2,0	4,0	1,1	0,0	0,0	1,0	0,0	0,0	1,0	2,0	2,1	2,1	3,0	2,0	3,1	0,0	1,0	1,0	2,0	0,0	2,2	0,0	1,1	2,0	1,0	2,0	2,2
ST4.03ch01	33680435	3,0	0,0	2,0	0,0	2,0	0,0	6,0	8,0	0,0	0,0	1,0	6,0	4,0	3,0	0,0	1,0	4,0	2,0	0,0	9,0	0,0	0,0	2,0	2,0	0,0	0,0	5,0	1,0	1,1	3,0	1,0	0,0	5,0	0,0	2,0	1,0	1,0	3,0	0,0	3,0	1,0	6,0	2,0	5,0	1,0	0,0	1,0	0,0
ST4.03ch01	33680479	3,0	0,0	2,0	0,0	2,0	0,0	6,0	8,0	0,0	0,0	1,0	6,0	4,0	3,0	0,0	1,0	4,0	2,0	0,0	9,0	0,0	0,0	2,0	2,0	0,0	0,0	5,0	1,0	1,1	3,0	1,0	0,0	5,0	0,0	2,0	1,0	1,0	3,0	0,0	3,0	1,0	6,0	2,0	5,0	1,0	0,0	1,0	0,0
ST4.03ch01	33738597	0,2	0,1	0,1	0,0	0,0	0,0	0,3	0,1	0,0	0,3	0,3	0,1	0,0	0,0	0,5	0,1	0,1	0,1	0,0	0,3	0,1	0,1	0,5	0,1	0,0	0,1	0,0	0,0	0,0	0,4	0,1	0,0	0,0	0,1	0,2	0,3	0,1	0,3	0,2	0,3	0,1	0,4	0,1	0,3	0,0	0,3	0,2	0,1
ST4.03ch01	33738605	1,1	1,0	1,0	0,0	0,0	0,0	0,3	1,0	0,0	0,3	2,1	0,1	0,0	0,0	2,3	1,0	1,0	1,0	0,0	2,1	0,1	1,0	4,1	0,1	0,0	1,0	0,0	0,0	0,0	3,1	1,0	0,0	0,0	1,0	1,1	1,2	0,1	3,0	2,0	1,2	1,0	1,3	0,1	0,3	0,0	1,2	2,0	1,0
ST4.03ch01	33738622	0,2	0,1	0,1	0,0	0,0	0,0	0,3	0,1	0,0	0,3	0,3	0,1	0,0	0,0	0,5	0,1	0,1	0,1	0,0	0,3	0,1	0,1	0,5	0,1	0,0	0,1	0,0	0,0	0,0	0,4	0,1	0,0	0,0	0,1	0,2	0,3	0,1	0,3	0,2	0,3	0,1	0,4	0,1	0,3	0,0	0,3	0,2	0,1
ST4.03ch01	33806071	59,0	83,0	34,0	22,0	3,0	88,0	16,0	71,0	15,0	9,0	49,0	25,0	1,0	39,0	29,0	36,0	28,0	74,0	20,0	61,0	0,0	7,1	64,0	10,0	0,1	32,0	38,0	56,0	1,0	46,0	68,0	20,0	14,0	11,0	63,0	48,0	3,0	9,0	2,0	49,0	74,0	32,0	50,0	2,0	14,0	34,0	15,0	69,0
ST4.03ch01	33827421	0,2	0,1	0,0	0,0	0,2	0,0	0,1	0,0	0,0	0,0	0,4	0,1	0,6	0,1	0,0	0,1	0,1	0,3	0,0	0,2	0,1	0,0	0,4	0,1	0,0	0,1	0,1	0,0	0,1	0,1	0,4	0,2	0,1	0,0	0,1	0,2	0,1	0,1	0,1	0,3	0,1	0,1	0,4	0,1	0,2	0,2	0,1	0,4
ST4.03ch01	34088637	44,20	81,33	92,0	32,8	78,28	98,0	90,0	64,13	118,0	81,0	90,0	57,0	41,0	58,0	73,0	56,0	90,0	99,0	29,0	97,0	74,0	51,0	141,0	100,0	54,27	67,0	71,0	52,0	33,0	91,0	79,0	55,0	68,0	112,0	84,0	98,0	98,0	77,0	71,0	98,0	90,0	98,0	63,21	89,0	59,11	69,0	58,14	83,0
ST4.03ch01	34088659	64,0	114,0	71,21	40,0	106,0	98,0	91,0	77,0	77,41	56,25	71,19	39,18	32,9	58,0	73,0	56,0	90,0	99,0	29,0	97,0	74,0	51,0	141,0	100,0	81,0	40,27	34,37	52,0	33,0	66,25	53,26	38,17	68,0	80,32	84,0	98,0	98,0	77,0	16,55	99,0	90,0	98,0	84,0	89,0	70,0	69,0	72,0	66,17
ST4.03ch01	34088715	64,0	84,30	92,0	40,0	68,38	98,0	91,0	77,0	65,53	81,2	90,0	57,2	41,0	58,0	73,0	56,0	90,1	99,0	29,1	97,0	52,22	31,20	140,1	100,0	51,30	67,0	71,0	52,0	26,7	91,0	79,0	55,0	68,0	112,0	84,0	98,0	98,0	77,0	71,0	99,0	90,0	98,0	84,0	89,0	70,0	69,0	72,0	83,0
ST4.03ch01	34088716	64,0	114,0	92,0	40,0	106,0	98,0	91,0	77,0	118,0	83,0	90,0	42,17	21,20	58,0	73,0	56,0	91,0	99,0	17,13	97,0	59,14	51,0	94,47	66,34	81,0	66,0	71,0	33,19	27,6	90,0	58,21	47,8	68,0	112,0	84,0	76,22	52,46	77,0	71,0	66,33	90,0	42,56	84,0	73,16	48,22	69,0	72,0	65,18
ST4.03ch01	34089072	101,36	55,19	154,0	71,28	22,11	84,86	45,84	55,65	2,0	149,0	125,0	67,0	73,0	71,0	157,0	66,0	74,24	111,32	25,28	120,49	81,70	91,0	201,0	127,0	38,90	131,0	116,0	121,0	41,54	129,0	111,0	113,0	84,0	100,42	82,28	147,0	52,62	43,69	86,0	139,0	89,29	121,0	106,43	55,72	69,69	76,0	40,49	107,0
ST4.03ch01	34089082	137,0	74,0	154,0	99,0	33,0	170,0	82,47	120,0	2,0	149,0	125,0	67,0	73,0	70,1	157,0	66,0	98,0	143,0	25,28	169,0	120,32	91,0	201,0	127,0	128,0	131,0	116,0	121,0	95,0	129,0	111,0	113,0	84,0	100,42	110,0	147,0	114,0	79,33	86,0	139,0	118,0	121,0	149,0	91,36	138,0	76,0	89,0	107,0
ST4.03ch01	34092176	39,0	0,0	52,0	9,0	0,0	1,0	1,0	18,0	0,0	6,0	5,0	0,0	1,0	2,0	41,7	0,0	6,0	1,0	0,0	16,0	32,0	20,2	1,0	4,0	2,0	24,0	23,0	30,8	9,0	18,0	9,0	20,0	22,2	25,0	30,0	30,0	17,0	12,0	10,0	10,0	14,0	5,0	9,0	8,0	11,0	4,0	7,0	16,0
ST4.03ch01	34092206	39,0	0,0	52,0	9,0	0,0	1,0	1,0	18,0	0,0	6,0	5,0	0,0	1,0	2,0	41,7	0,0	6,0	1,0	0,0	16,0	32,0	20,2	1,0	4,0	2,0	24,0	23,0	30,8	9,0	18,0	9,0	20,0	22,2	25,0	30,0	30,0	17,0	12,0	10,0	10,0	14,0	5,0	9,0	8,0	11,0	4,0	7,0	16,0
ST4.03ch01	34092213	39,0	0,0	52,0	9,0	0,0	1,0	1,0	18,0	0,0	6,0	5,0	0,0	0,1	2,0	48,0	0,0	6,0	1,0	0,0	16,0	31,1	22,0	1,0	4,0	2,0	24,0	23,0	36,2	8,1	18,0	7,2	19,1	24,0	25,0	30,0	24,6	15,2	12,0	10,0	10,0	14,0	5,0	9,0	7,1	11,0	4,0	7,0	15,1
ST4.03ch01	34092218	39,0	0,0	52,0	9,0	0,0	1,0	1,0	18,0	0,0	6,0	5,0	0,0	1,0	2,0	48,0	0,0	6,0	1,0	0,0	16,0	29,3	16,6	1,0	4,0	2,0	24,0	23,0	38,0	7,2	18,0	9,0	20,0	24,0	25,0	30,0	30,0	17,0	12,0	10,0	10,0	14,0	5,0	9,0	8,0	11,0	4,0	7,0	16,0
ST4.03ch01	34092239	39,0	0,0	52,0	9,0	0,0	1,0	1,0	18,0	0,0	6,0	5,0	0,0	1,0	2,0	41,7	0,0	6,0	1,0	0,0	16,0	32,0	20,2	1,0	4,0	2,0	24,0	23,0	30,8	9,0	18,0	9,0	20,0	22,2	25,0	30,0	30,0	17,0	12,0	10,0	10,0	14,0	5,0	9,0	8,0	11,0	4,0	7,0	16,0
ST4.03ch01	34094520	130,1	219,0	120,0	104,1	172,62	194,0	171,0	182,0	211,0	147,51	134,0	93,41	89,36	80,94	143,36	87,28	137,48	145,0	54,61	176,0	100,0	71,26	189,0	145,40	186,0	115,0	106,0	113,32	78,0	138,0	136,0	121,0	76,27	142,0	133,0	128,0	123,0	100,0	107,23	124,46	127,0	122,0	126,0	111,0	137,0	129,0	111,0	119,0
ST4.03ch01	34094562	131,0	219,0	120,0	105,0	234,0	149,45	142,29	133,47	211,0	198,0	134,0	134,0	125,0	173,1	179,0	115,0	185,0	145,0	88,27	131,45	49,51	97,0	189,0	185,0	185,0	114,1	105,0	145,0	43,35	138,0	136,0	121,0	103,0	108,34	92,41	128,0	56,67	57,43	130,0	170,0	94,33	122,0	126,0	56,55	98,39	129,0	86,25	119,0
ST4.03ch01	34094596	131,0	219,0	95,25	105,0	234,0	194,0	171,0	181,0	154,57	150,48	101,33	102,32	89,36	174,0	179,0	115,0	185,0	145,0	115,0	176,0	100,0	97,0	189,0	185,0	186,0	59,56	68,38	145,0	78,0	103,35	95,41	85,36	103,0	108,34	133,0	128,0	123,0	100,0	66,64	170,0	127,0	122,0	126,0	111,0	137,0	129,0	111,0	87,32
ST4.03ch01	34096495	150,0	237,0	153,0	127,0	188,0	208,0	226,0	181,0	250,1	146,0	152,0	111,0	98,0	122,0	139,0	108,0	147,0	170,0	73,0	177,0	107,34	96,0	212,0	137,0	188,0	155,0	133,0	123,0	59,19	129,0	104,0	109,0	83,1	147,0	138,0	128,0	93,31	129,0	107,0	127,0	117,0	110,0	122,0	112,0	112,29	94,0	101,1	104,0
ST4.03ch01	34096589	125,41	166,57	160,0	77,30	148,72	185,0	161,0	143,37	244,0	165,0	178,0	125,0	99,0	107,0	180,0	90,0	162,0	186,0	61,0	248,0	176,0	98,0	266,0	190,0	126,42	153,0	140,0	139,0	86,0	152,0	153,0	110,0	89,0	167,0	115,0	161,0	118,0	139,0	117,0	126,0	160,0	118,0	110,40	101,0	131,46	135,0	101,18	124,0
ST4.03ch01	34217840	0,2	0,3	0,2	0,2	0,0	0,1	0,0	0,2	1,3	2,0	0,0	0,1	0,0	0,0	0,1	0,1	0,1	0,3	0,0	0,4	0,1	0,1	0,4	0,0	0,0	0,0	0,4	0,0	0,0	0,0	0,3	1,1	0,0	0,0	0,2	0,0	0,1	0,0	0,0	0,0	0,3	0,6	0,0	0,2	0,0	0,2	0,2	0,2
ST4.03ch01	34261377	0,1	0,1	0,4	0,1	0,1	0,0	0,2	0,0	0,5	0,7	0,14	0,3	0,1	0,1	0,1	0,2	0,0	0,3	0,0	0,4	0,0	0,1	0,3	0,0	0,0	0,5	0,3	0,1	0,0	0,1	0,4	0,1	0,1	0,0	0,2	0,1	0,1	0,0	0,1	0,8	0,2	0,0	0,1	0,1	0,0	0,0	0,2	0,0
ST4.03ch01	34623425	3,0	3,0	5,3	0,0	13,0	4,0	3,0	12,0	2,0	10,9	7,0	10,0	0,0	1,0	5,0	5,0	2,0	4,0	3,0	7,1	2,0	1,0	8,0	2,0	1,0	1,0	3,1	4,0	1,0	2,0	5,0	5,0	3,0	1,0	2,0	2,0	2,0	4,0	2,0	7,0	3,1	8,0	3,2	6,0	4,0	6,0	5,0	4,0
ST4.03ch01	34623427	2,1	3,0	6,2	0,0	11,2	4,0	3,0	12,0	0,2	15,4	6,1	6,4	0,0	1,0	3,2	5,0	2,0	3,1	3,0	7,1	2,0	1,0	4,4	2,0	1,0	1,0	4,0	4,0	1,0	2,0	4,1	5,0	3,0	1,0	2,0	1,1	2,0	1,3	2,0	4,3	2,2	8,0	5,0	6,0	4,0	1,5	3,2	4,0
ST4.03ch01	34623455	3,0	3,0	8,0	0,0	13,0	4,0	3,0	12,0	2,0	19,0	7,0	7,3	0,0	1,0	5,0	5,0	2,0	4,0	3,0	8,0	2,0	1,0	8,0	2,0	1,0	1,0	4,0	4,0	1,0	2,0	5,0	3,2	3,0	1,0	2,0	2,0	2,0	4,0	2,0	7,0	4,0	7,1	5,0	5,1	4,0	6,0	5,0	4,0
ST4.03ch01	34623467	1,2	3,0	8,0	0,0	11,2	4,0	3,0	2,10	2,0	19,0	7,0	10,0	0,0	1,0	5,0	5,0	1,1	3,1	3,0	5,3	2,0	1,0	8,0	2,0	1,0	1,0	4,0	4,0	1,0	2,0	5,0	4,0	3,0	1,0	2,0	2,0	2,0	4,0	2,0	7,0	3,1	8,0	4,1	6,0	4,0	6,0	5,0	4,0
ST4.03ch01	34974017	0,0	1,0	3,0	2,0	6,0	0,0	1,0	0,0	0,0	0,2	0,0	1,0	0,0	0,0	1,0	1,0	1,0	1,0	1,1	0,1	0,0	0,0	1,0	0,0	0,0	0,0	1,0	1,0	1,0	0,0	0,0	0,0	0,0	0,0	0,0	1,0	1,1	1,0	0,0	1,0	0,0	1,0	0,0	0,0	1,0	3,0	0,0	0,2
ST4.03ch01	34974022	0,0	1,0	3,0	2,0	4,2	0,0	1,0	0,0	0,0	0,2	0,0	1,0	0,0	0,0	1,0	1,0	1,0	1,0	1,1	0,1	0,0	0,0	1,0	0,0	0,0	0,0	1,0	1,0	1,0	0,0	0,0	0,0	0,0	0,0	0,0	1,0	1,1	1,0	0,0	1,0	0,0	1,0	0,0	0,0	1,0	3,0	0,0	0,2
ST4.03ch01	34974050	0,0	1,0	3,0	2,0	5,1	0,0	1,0	0,0	0,0	2,0	0,0	1,0	0,0	0,0	1,0	1,0	0,1	1,0	2,0	1,0	0,0	0,0	1,0	0,0	0,0	0,0	1,0	1,0	1,0	0,0	0,0	0,0	0,0	0,0	0,0	1,0	2,0	1,0	0,0	1,0	0,0	1,0	0,0	0,0	1,0	3,0	0,0	2,0
ST4.03ch01	34974065	0,0	1,0	3,0	2,0	4,2	0,0	1,0	0,0	0,0	0,2	0,0	1,0	0,0	0,0	1,0	1,0	1,0	1,0	1,1	0,1	0,0	0,0	1,0	0,0	0,0	0,0	1,0	1,0	1,0	0,0	0,0	0,0	0,0	0,0	0,0	1,0	1,1	1,0	0,0	1,0	0,0	1,0	0,0	0,0	1,0	3,0	0,0	0,2
ST4.03ch01	34974071	0,0	1,0	3,0	2,0	5,1	0,0	1,0	0,0	0,0	2,0	0,0	1,0	0,0	0,0	1,0	1,0	0,1	1,0	2,0	1,0	0,0	0,0	1,0	0,0	0,0	0,0	1,0	1,0	1,0	0,0	0,0	0,0	0,0	0,0	0,0	1,0	2,0	1,0	0,0	1,0	0,0	1,0	0,0	0,0	1,0	3,0	0,0	2,0
ST4.03ch01	34974082	0,0	0,1	0,3	0,2	0,6	0,0	1,0	0,0	0,0	2,0	0,0	1,0	0,0	0,0	0,1	1,0	0,1	1,0	1,1	1,0	0,0	0,0	1,0	0,0	0,0	0,0	0,1	1,0	0,1	0,0	0,0	0,0	0,0	0,0	0,0	0,1	1,1	0,1	0,0	0,1	0,0	1,0	0,0	0,0	0,1	3,0	0,0	2,0
ST4.03ch01	34988743	8,0	11,0	19,0	5,0	25,0	11,0	9,0	7,0	8,0	17,0	16,0	17,0	3,0	10,0	7,0	17,0	13,0	29,0	5,0	20,0	18,0	4,0	26,0	15,0	5,0	2,2	16,0	5,0	11,1	23,0	20,0	16,0	23,1	18,0	21,0	22,3	24,0	20,0	30,0	41,0	13,0	32,0	19,0	29,1	16,0	22,1	23,0	22,2
ST4.03ch01	35045893	1,0	1,0	0,1	0,1	2,0	0,1	0,0	1,0	2,0	1,0	0,2	1,0	2,0	0,0	0,1	3,1	0,2	0,1	0,0	0,2	3,0	0,0	1,1	4,0	0,0	0,0	0,0	0,0	0,0	1,2	0,2	0,0	2,1	0,0	1,0	1,1	0,0	0,1	0,0	2,1	1,0	3,0	1,0	0,0	2,0	1,2	0,0	0,0
ST4.03ch01	35383438	1,1	0,0	0,1	0,0	0,0	0,0	0,0	0,0	2,0	3,0	0,0	2,0	0,0	0,0	1,0	0,0	0,0	0,1	0,0	0,1	0,0	1,0	2,2	1,0	0,0	0,0	1,0	0,0	0,0	1,0	2,0	0,0	2,0	1,0	0,0	1,0	0,0	0,0	1,0	5,1	0,0	1,0	0,1	1,0	0,0	1,1	0,0	0,0
ST4.03ch01	35415220	0,2	0,1	1,0	0,1	0,2	0,2	0,0	0,1	0,0	1,0	0,2	1,0	0,0	1,0	1,1	0,0	0,0	0,1	0,0	0,4	0,0	0,2	2,3	1,0	0,1	1,0	0,0	0,0	0,0	1,0	2,1	1,0	0,0	0,1	0,0	1,1	0,0	0,0	1,0	2,0	0,1	1,0	0,1	1,0	0,0	0,1	0,0	1,2
ST4.03ch01	35451564	51,12	102,30	93,0	38,12	84,25	94,0	89,0	68,15	99,0	61,0	71,0	40,0	42,0	43,0	81,0	58,0	76,0	71,0	25,0	98,0	55,0	43,0	119,0	111,0	65,22	54,0	48,0	53,0	44,0	73,0	72,0	71,0	46,0	98,0	80,0	68,0	86,0	72,0	56,0	85,0	86,0	69,0	63,23	68,0	56,19	58,0	44,11	66,0
ST4.03ch01	35451636	63,0	132,0	93,0	50,0	109,0	94,0	66,23	83,0	99,0	61,0	71,0	40,0	42,0	43,0	81,0	58,0	76,0	71,0	16,9	98,0	40,15	43,0	120,0	111,0	87,0	54,0	48,0	53,0	44,0	73,0	72,0	71,0	46,0	73,25	80,0	68,0	86,0	57,15	56,0	85,0	86,0	69,0	86,0	56,12	75,0	58,0	55,0	66,0
ST4.03ch01	35457629	111,0	191,0	140,0	123,0	223,0	82,68	170,0	104,34	209,0	181,0	126,0	127,0	96,0	176,0	156,0	107,0	179,0	113,45	121,0	99,37	86,35	106,0	196,0	163,0	186,0	121,0	99,0	115,0	45,27	113,0	134,0	105,0	103,0	143,0	80,28	109,0	49,65	84,36	130,0	181,0	85,29	98,0	128,0	69,14	124,31	104,0	67,31	84,0
ST4.03ch01	35457630	111,0	191,0	140,0	123,0	175,48	150,0	170,0	138,0	209,0	133,48	126,0	103,24	74,22	88,88	115,41	73,34	139,40	158,0	55,66	135,1	121,0	80,26	196,0	123,41	186,0	121,0	99,0	95,20	72,0	113,0	134,0	105,0	84,19	143,0	108,0	109,0	114,0	120,0	98,32	133,48	114,0	98,0	128,0	83,0	155,0	104,0	98,0	84,0
ST4.03ch01	35457701	111,0	191,0	140,0	123,0	223,0	150,0	134,36	138,0	209,0	181,0	125,1	127,0	96,0	176,0	156,0	107,0	179,0	158,0	94,27	136,0	98,23	106,0	196,0	164,0	134,51	121,0	99,0	115,0	71,1	113,0	134,0	105,0	103,0	108,35	108,0	109,0	114,0	95,25	130,0	181,0	114,0	98,0	128,0	59,24	155,0	104,0	98,0	84,0
ST4.03ch01	35457764	98,34	154,63	62,55	129,0	265,1	158,42	158,46	174,0	124,111	47,142	80,77	31,122	60,63	153,72	90,93	54,54	197,0	160,0	83,39	146,56	97,34	100,20	175,47	58,140	218,0	58,69	76,61	116,33	80,18	55,67	75,73	34,101	55,63	80,82	83,41	32,84	51,56	94,0	79,74	73,82	93,31	28,81	108,35	57,64	75,72	68,56	92,0	44,55
ST4.03ch01	35457830	132,0	217,0	117,0	129,0	193,73	200,0	204,0	174,0	235,0	142,47	157,0	122,31	98,25	130,95	130,53	80,28	132,65	160,0	60,62	202,0	131,0	94,27	222,0	140,58	178,40	127,0	137,0	110,39	98,0	122,0	148,0	135,0	89,29	162,0	124,0	116,0	107,0	94,0	114,39	119,36	123,1	109,0	143,0	121,0	147,0	124,0	92,0	99,0
ST4.03ch01	35459265	98,0	220,0	137,0	79,0	156,0	181,0	125,33	145,0	182,0	120,0	106,0	72,0	71,0	70,0	119,0	87,0	119,0	131,0	23,23	140,0	94,26	74,0	196,0	115,0	103,0	115,0	87,0	93,0	76,0	90,0	137,0	132,0	80,0	103,30	111,0	125,0	100,0	77,20	95,0	132,0	112,0	127,0	129,0	66,30	138,0	91,0	106,0	103,0
ST4.03ch01	35459280	98,0	220,0	137,0	79,0	156,0	181,0	125,33	145,0	182,0	120,0	106,0	72,0	71,0	70,0	119,0	87,0	119,0	131,0	23,23	140,0	94,26	74,0	196,0	115,0	103,0	115,0	87,0	93,0	76,0	90,0	137,0	132,0	80,0	103,30	111,0	126,0	100,0	77,20	95,0	132,0	112,0	127,0	129,0	66,30	137,0	91,0	106,0	103,0
ST4.03ch01	35459293	77,21	159,61	137,0	53,26	109,47	180,1	158,0	108,37	182,0	120,0	106,0	72,0	71,0	70,0	119,0	87,0	119,0	131,0	46,0	140,0	120,0	74,0	196,0	115,0	77,26	115,0	87,0	93,0	76,0	90,0	137,0	132,0	80,0	133,0	111,0	126,0	100,0	97,0	95,0	132,0	112,0	127,0	99,30	96,0	105,32	91,0	82,24	103,0
ST4.03ch01	35463146	0,1	0,0	1,0	0,0	0,0	0,0	0,0	0,0	0,0	1,0	0,0	1,0	0,0	0,0	0,0	0,0	0,0	0,0	0,0	0,0	1,1	0,0	0,0	0,0	0,0	0,0	1,0	1,0	0,1	1,0	1,0	5,0	1,0	1,1	0,2	1,0	1,2	0,3	3,0	1,0	1,0	6,0	0,1	0,0	0,0	1,0	0,4	1,0
ST4.03ch01	35558394	0,0	0,0	0,0	0,0	0,0	1,0	3,0	0,0	0,1	3,0	1,0	0,0	0,0	0,0	0,0	2,0	0,0	0,0	3,0	0,0	0,0	0,0	3,0	1,0	0,0	4,0	2,0	0,0	1,0	0,0	2,0	3,0	1,0	5,0	0,0	0,0	6,0	0,0	0,0	5,0	1,0	4,0	0,0	0,0	1,0	1,0	0,0	2,0
ST4.03ch01	35608289	20,0	44,0	42,0	2,0	40,0	13,9	8,0	15,0	38,0	17,0	27,0	9,0	10,0	15,0	17,0	11,0	16,12	14,0	5,0	9,0	10,0	9,0	45,0	32,0	21,4	8,0	10,0	17,0	6,0	30,0	23,0	21,0	20,0	30,0	23,0	27,0	17,0	12,0	21,0	30,0	17,0	24,0	27,0	12,0	10,0	18,0	13,0	27,0
ST4.03ch01	35675450	172,0	289,0	179,0	149,0	277,0	123,99	171,58	148,51	294,0	280,0	184,0	169,0	160,0	271,0	242,0	142,0	252,0	137,61	96,37	161,51	88,83	119,0	260,1	221,0	188,0	160,0	171,0	171,0	55,48	114,1	128,0	160,0	130,0	108,26	119,35	151,0	74,58	55,75	164,0	204,0	112,35	132,0	137,0	57,58	135,40	134,0	85,34	114,0
ST4.03ch01	35675473	136,36	216,73	83,96	150,0	277,0	156,66	170,59	199,0	152,142	70,210	88,96	41,128	88,72	190,81	114,128	63,79	252,0	137,61	103,30	173,39	130,41	87,32	192,69	51,170	188,0	69,92	99,72	122,49	77,26	62,53	62,66	45,115	67,64	66,68	106,48	37,114	58,74	130,0	79,85	109,95	107,40	28,104	102,34	59,56	89,86	66,68	119,0	63,51
ST4.03ch01	35675481	128,44	217,72	179,0	104,46	208,69	221,0	229,0	150,49	294,0	280,0	184,0	169,0	160,0	271,0	242,0	142,0	252,0	198,0	133,0	212,0	171,0	119,0	261,0	221,0	128,60	161,0	170,1	171,0	103,0	115,0	128,0	160,0	131,0	134,0	154,0	151,0	132,0	130,0	163,0	204,0	147,0	132,0	107,30	115,0	127,48	134,0	95,24	114,0
ST4.03ch01	35675540	60,0	108,0	88,0	44,0	118,36	108,0	97,0	56,0	111,0	67,31	60,0	60,13	48,10	51,47	64,21	51,14	78,24	88,0	24,24	82,0	66,0	40,15	98,0	66,22	103,0	62,0	56,0	62,17	33,0	67,0	72,0	50,0	44,13	66,0	60,0	84,0	73,0	63,0	50,16	72,23	73,0	63,0	78,0	72,0	69,0	65,0	61,0	52,0
ST4.03ch01	35677676	40,20	74,32	101,0	33,6	66,32	91,0	101,0	64,15	143,0	72,0	85,0	54,0	51,0	36,0	58,0	50,0	63,0	104,0	33,0	117,0	71,0	63,0	146,0	100,0	97,18	58,0	66,0	53,0	59,0	87,0	97,0	99,0	59,0	98,0	105,0	76,0	111,0	94,0	77,0	109,0	80,0	91,0	67,26	86,0	79,23	75,0	64,13	68,0
ST4.03ch01	35677678	39,21	74,32	101,0	33,6	66,32	41,50	54,47	25,54	144,0	72,0	85,0	54,0	51,0	36,0	58,0	50,0	48,15	82,22	12,21	81,36	36,35	63,0	146,0	100,0	32,83	58,0	66,0	53,0	26,33	87,0	96,1	99,0	59,0	78,20	79,26	76,0	55,56	34,60	77,0	109,0	59,21	91,0	67,26	38,48	53,49	75,0	35,42	68,0
ST4.03ch01	35677693	60,0	106,0	76,25	39,0	98,0	91,0	101,0	79,0	103,41	48,24	65,20	34,20	44,7	36,0	58,0	49,1	63,0	104,0	33,0	117,0	71,0	63,0	146,0	100,0	115,0	23,35	29,37	53,0	59,0	64,23	67,30	78,21	59,0	69,29	105,0	76,0	111,0	94,0	28,49	109,0	80,0	91,0	93,0	86,0	102,0	75,0	77,0	55,13
ST4.03ch01	35677785	0,0	1,3	0,4	0,0	1,2	0,20	0,24	0,17	3,1	0,3	0,1	0,3	0,1	0,1	0,0	0,0	0,2	0,2	0,12	0,19	0,24	2,2	0,3	0,6	2,3	0,1	0,0	0,1	1,30	0,0	0,9	0,0	0,3	0,24	0,30	0,2	0,50	0,32	0,6	0,0	0,28	0,4	0,1	0,36	0,19	0,1	0,14	0,8
ST4.03ch01	35687997	10,0	5,0	6,0	5,0	7,0	4,4	1,0	2,3	19,0	11,0	7,0	6,0	1,0	8,0	13,0	6,0	6,0	11,0	6,0	12,0	8,2	3,0	14,0	6,0	3,0	2,0	4,0	2,0	5,1	4,0	10,0	10,0	7,0	5,0	8,0	10,0	3,3	4,0	3,0	11,0	6,0	18,0	9,0	10,0	11,5	15,0	8,0	6,0
ST4.03ch01	35829454	60,13	126,40	129,0	62,15	147,50	80,68	80,28	27,93	167,0	130,0	113,0	121,0	77,0	149,0	155,0	100,0	94,39	100,28	57,21	94,36	60,47	88,0	179,0	160,0	43,68	88,0	78,0	110,0	35,21	84,0	100,0	99,0	111,0	81,35	78,26	99,0	51,63	45,53	116,0	156,0	80,21	115,0	91,29	55,53	56,65	95,0	49,43	103,0
ST4.03ch01	35829489	60,13	126,40	129,0	62,15	96,102	80,68	80,28	60,60	167,1	98,32	113,0	96,25	56,21	75,74	113,42	83,17	62,72	100,28	19,59	94,36	60,47	69,19	179,0	109,51	43,68	88,0	78,0	77,33	35,21	84,0	100,0	99,0	91,20	81,35	78,26	99,0	52,63	46,53	84,32	111,45	80,21	115,0	91,29	55,53	56,64	95,0	49,43	103,0
ST4.03ch01	35858535	108,0	231,0	137,0	112,0	170,59	180,0	113,44	128,31	185,0	144,56	132,0	112,28	83,34	93,90	119,51	92,30	136,61	153,0	52,48	183,0	128,0	65,28	194,0	131,50	148,37	119,0	135,0	91,42	78,0	102,0	107,0	111,0	71,17	134,0	119,0	101,0	101,0	86,0	86,33	106,34	108,0	89,0	122,0	85,0	166,0	106,0	84,0	115,0
ST4.03ch01	35858595	108,0	231,0	137,0	112,0	228,0	132,48	119,38	118,41	185,0	200,0	132,0	140,0	117,0	182,1	170,0	122,0	197,0	114,38	76,24	153,30	64,64	93,0	195,0	181,0	185,0	119,0	134,1	133,0	43,35	102,0	107,0	112,0	88,0	98,36	94,25	101,0	44,57	46,40	119,0	140,0	80,28	89,0	122,0	45,40	131,35	106,0	62,22	115,0
ST4.03ch01	35858625	108,0	231,0	137,0	111,1	229,0	180,0	157,0	159,0	185,0	199,1	132,0	140,0	117,0	183,0	170,0	122,0	197,0	153,0	100,0	153,30	128,0	93,0	195,0	181,0	184,1	119,0	135,0	133,0	64,14	102,0	107,0	112,0	88,0	134,0	94,25	101,0	73,28	64,22	119,0	140,0	80,28	89,0	122,0	68,17	166,0	106,0	62,22	115,0
ST4.03ch01	35914406	54,0	90,89	35,2	54,0	56,2	70,0	107,8	28,2	56,66	90,48	64,1	51,40	79,1	82,46	31,0	85,26	67,0	56,1	36,55	14,0	12,2	83,0	126,47	93,0	3,39	71,0	68,51	33,26	8,2	95,31	100,33	32,25	67,0	94,0	53,5	60,30	34,39	46,57	8,80	112,47	56,0	56,0	33,0	31,50	40,30	60,1	3,3	90,0
ST4.03ch01	35914495	9,0	37,0	8,1	12,0	13,0	11,0	12,0	8,0	16,1	23,0	14,0	13,0	8,3	19,0	7,0	22,0	11,0	12,0	19,0	4,0	1,0	16,0	32,0	11,0	14,0	8,2	16,9	12,0	0,0	29,5	10,1	3,0	3,0	2,0	3,0	5,0	3,0	11,0	6,0	14,0	3,0	3,0	2,0	14,0	9,0	2,0	0,0	2,1
ST4.03ch01	35992147	63,15	109,46	107,0	42,12	90,46	65,45	93,35	68,50	158,0	102,1	106,0	88,0	65,0	68,0	87,0	62,0	73,35	84,25	20,31	83,23	43,49	62,0	188,0	109,0	31,71	91,0	76,0	87,0	26,28	112,0	114,0	85,0	75,0	65,31	86,23	123,0	51,47	49,59	83,0	105,0	69,34	101,0	72,26	46,37	40,51	74,0	45,49	94,0
ST4.03ch01	35992832	3,0	3,0	8,0	5,0	0,0	1,0	2,0	2,0	0,0	1,0	7,4	2,0	0,0	0,3	1,0	4,0	1,0	3,0	0,0	3,0	3,0	3,3	2,0	1,0	1,0	1,0	0,0	3,0	3,0	5,1	3,0	5,1	6,2	1,2	2,2	2,7	4,0	3,0	8,0	8,6	9,0	6,1	9,0	1,1	5,3	5,2	8,0	8,0
ST4.03ch01	35992847	3,0	3,0	8,0	5,0	0,0	1,0	2,0	2,0	0,0	1,0	11,0	2,0	0,0	3,0	1,0	4,0	1,0	3,0	0,0	3,0	3,0	6,0	2,0	1,0	1,0	1,0	0,0	3,0	3,0	6,0	3,0	6,0	8,0	3,0	4,0	9,0	4,0	3,0	8,0	14,0	9,0	7,0	9,0	2,0	8,0	7,0	8,0	8,0
ST4.03ch01	35997870	35,0	77,7	58,0	25,1	36,42	37,54	42,21	38,22	84,0	51,25	63,0	40,18	36,16	37,50	64,19	42,9	44,52	35,24	11,39	60,0	23,31	47,19	81,0	63,33	14,62	51,0	49,0	52,11	13,15	47,0	46,0	43,0	42,16	56,12	49,0	58,0	24,19	31,12	50,20	62,36	42,0	56,0	50,4	20,14	34,27	38,0	14,4	44,0
ST4.03ch01	35997894	35,0	77,7	58,0	25,1	69,9	70,21	63,0	58,2	84,0	76,0	63,0	58,0	52,0	87,0	83,0	51,0	96,0	59,0	50,0	60,0	53,1	66,0	81,0	96,0	69,7	51,0	49,0	63,0	28,0	47,0	46,0	43,0	58,0	68,0	49,0	58,0	43,0	43,0	70,0	98,0	42,0	56,0	50,4	34,0	57,4	38,0	14,4	44,0
ST4.03ch01	36007125	24,0	50,0	41,0	9,0	59,16	34,0	30,0	48,0	67,0	27,14	30,0	20,4	14,6	19,17	43,12	22,8	23,11	38,0	11,18	22,0	32,0	25,5	67,0	44,10	57,0	21,0	21,0	19,7	19,0	33,0	55,0	45,0	33,10	55,0	40,0	44,0	54,0	47,0	44,10	38,17	42,0	59,0	47,0	27,0	40,0	45,0	39,0	45,0
ST4.03ch01	36007131	15,9	34,16	41,0	6,3	39,35	18,16	20,10	21,27	67,0	27,14	30,0	20,4	14,6	19,17	43,12	22,8	17,17	26,12	5,24	16,6	18,14	25,5	67,0	43,10	25,32	21,0	21,0	19,7	11,8	33,0	55,0	45,0	33,10	41,14	30,10	44,0	33,21	28,19	44,10	38,17	29,13	59,0	32,15	16,11	24,15	45,0	20,19	45,0
ST4.03ch01	36007186	24,0	50,0	41,0	9,0	75,0	34,0	30,0	48,0	67,0	41,0	30,0	14,10	16,4	36,0	55,0	30,0	34,0	38,0	24,5	16,6	25,7	30,0	48,19	54,0	57,0	21,0	21,0	20,6	9,10	33,0	50,5	32,13	43,0	55,0	30,10	34,10	7,47	34,13	54,0	40,15	29,13	36,23	47,0	14,13	29,11	45,0	28,11	28,17
ST4.03ch01	36177361	1,0	2,1	1,0	0,0	4,0	0,1	1,0	0,0	2,0	6,0	0,0	0,3	1,0	1,0	1,1	1,0	1,0	3,0	0,0	0,0	0,0	1,1	6,0	1,3	2,0	1,0	0,0	0,0	0,0	2,0	2,0	6,0	0,1	0,2	1,3	0,1	2,0	4,0	0,0	2,4	1,0	1,4	3,0	1,1	0,0	0,1	1,0	2,0
ST4.03ch01	36177408	1,0	3,0	1,0	0,0	4,0	1,0	1,0	0,0	2,0	6,0	0,0	3,0	1,0	1,0	2,0	1,0	1,0	3,0	0,0	0,0	0,0	2,0	6,0	4,0	2,0	1,0	0,0	0,0	0,0	2,0	2,0	6,0	1,0	2,0	4,0	1,0	2,0	4,0	0,0	6,0	1,0	5,0	3,0	2,0	0,0	1,0	1,0	2,0
ST4.03ch01	36263914	0,0	0,0	3,0	0,0	0,0	0,0	0,0	0,0	0,0	1,1	2,1	1,1	0,0	0,0	0,0	0,0	0,0	2,0	0,0	0,0	0,0	1,0	2,0	2,0	0,0	1,0	2,0	0,0	1,0	0,0	5,0	2,0	1,0	0,0	0,1	0,0	1,0	2,0	0,0	2,1	0,0	2,1	2,0	0,0	0,1	0,0	0,0	3,0
ST4.03ch01	37070309	115,34	196,72	160,0	110,20	199,70	148,53	139,48	94,93	278,0	220,0	149,0	164,0	149,0	233,0	203,0	144,0	227,0	161,0	88,27	176,63	73,67	151,0	238,0	190,0	169,43	125,0	145,0	162,0	52,43	139,0	129,0	118,0	125,1	99,44	92,35	126,0	63,69	61,57	144,0	192,0	97,22	129,0	89,35	56,55	99,90	120,0	55,53	101,0
ST4.03ch01	37070353	115,34	196,72	160,0	111,20	199,70	101,100	139,48	94,93	278,0	220,0	149,0	164,0	149,0	234,0	204,0	144,0	159,68	114,47	88,27	176,63	73,66	150,0	239,0	190,0	98,114	125,0	145,0	162,0	52,43	139,0	129,0	118,0	125,1	99,44	92,35	126,0	63,69	61,57	144,0	192,0	97,22	129,0	89,35	56,55	99,90	120,0	55,53	101,0
ST4.03ch01	37070368	149,0	268,0	160,0	131,0	197,72	199,2	187,0	187,0	278,0	170,49	149,0	126,38	105,44	119,115	146,57	110,33	175,52	161,0	56,59	239,0	140,0	124,27	239,0	149,41	212,0	125,0	145,0	127,35	95,0	139,0	129,0	118,0	106,20	143,0	127,0	126,0	132,0	118,0	104,40	138,54	119,0	129,0	124,0	111,0	189,0	120,0	108,0	101,0
ST4.03ch01	37070379	115,34	196,72	160,0	110,21	199,70	152,0	187,0	136,51	278,0	219,1	149,0	164,0	149,0	234,0	204,0	144,0	227,0	114,0	115,0	239,0	140,0	151,0	239,0	189,1	169,43	125,0	145,0	162,0	95,0	139,0	129,0	118,0	126,0	143,0	126,1	126,0	132,0	118,0	144,0	192,0	119,0	129,0	89,35	111,0	143,45	120,0	83,25	101,0
ST4.03ch01	37070387	149,0	268,0	160,0	131,0	269,0	154,47	187,0	187,0	278,0	220,0	149,0	164,0	149,0	234,0	204,0	144,0	227,0	114,47	115,0	239,0	139,1	151,0	238,1	190,0	212,0	125,0	145,0	162,0	95,0	139,0	129,0	118,0	126,0	143,0	127,0	126,0	131,0	118,0	144,0	192,0	119,0	129,0	124,0	111,0	189,0	119,0	108,0	101,0
ST4.03ch01	37070390	149,0	266,0	160,0	131,0	197,72	200,1	187,0	187,0	278,0	170,50	149,0	126,38	105,44	119,115	146,58	111,33	175,52	160,0	56,59	239,0	140,0	124,27	239,0	149,41	156,56	125,0	145,0	127,35	95,0	139,0	129,0	118,0	106,20	143,0	127,0	126,0	132,0	118,0	104,40	138,54	119,0	129,0	124,0	111,0	189,0	120,0	108,0	101,0
ST4.03ch01	37070408	149,0	267,1	160,0	100,31	269,0	201,0	187,0	187,0	278,0	220,0	149,0	164,0	149,0	234,0	204,0	144,0	227,0	161,0	115,0	238,1	140,0	151,0	239,0	190,0	212,0	125,0	145,0	162,0	95,0	139,0	129,0	118,0	126,0	143,0	127,0	126,0	132,0	118,0	144,0	192,0	119,0	129,0	96,28	111,0	189,0	120,0	108,0	101,0
ST4.03ch01	37119237	91,0	173,0	100,0	63,0	123,0	58,38	128,0	107,0	157,0	93,0	101,0	64,0	54,0	62,0	100,0	64,0	86,0	97,31	38,0	132,0	95,0	57,0	153,0	113,0	80,0	74,0	81,0	79,0	54,0	89,0	107,0	104,0	74,0	106,0	89,0	119,0	110,0	115,0	84,0	90,0	98,0	103,0	103,0	94,0	87,0	92,0	105,0	82,0
ST4.03ch01	37119314	91,0	173,0	100,0	63,0	123,0	96,0	98,30	107,0	157,0	93,0	101,0	64,0	54,0	62,0	100,0	64,0	86,0	128,0	19,19	132,0	66,29	57,0	152,0	113,0	80,0	74,0	80,1	78,0	54,0	89,0	107,0	104,0	74,0	71,35	89,0	119,0	110,0	84,31	84,0	90,0	98,0	103,0	103,0	67,27	87,0	92,0	105,0	82,0
ST4.03ch01	37119364	49,0	15,0	76,0	30,0	12,0	58,0	40,7	18,0	0,0	58,0	57,0	27,0	30,0	31,0	77,0	26,0	47,0	70,0	21,0	69,0	25,0	44,0	118,0	69,0	38,7	41,0	44,0	45,0	23,5	58,0	67,0	58,0	43,0	53,0	48,0	67,3	26,0	28,0	46,0	64,0	47,0	59,0	51,0	28,0	24,0	56,0	25,0	59,0
ST4.03ch01	37119425	49,0	15,0	76,0	30,0	12,0	58,0	40,7	18,0	0,0	58,0	57,0	27,0	30,0	31,0	77,0	26,0	47,0	70,0	21,0	69,0	25,0	44,0	117,0	60,9	23,22	41,0	44,0	45,0	23,5	58,0	67,0	58,0	43,0	53,0	48,0	67,3	26,0	28,0	46,0	64,0	47,0	59,0	51,0	28,0	24,0	56,0	22,3	59,0
ST4.03ch01	37291748	1,0	0,0	2,0	1,0	1,0	0,0	0,0	0,0	0,0	4,0	3,0	0,0	1,0	0,0	0,0	1,0	2,0	3,0	0,0	2,0	0,0	1,0	1,0	0,0	0,0	0,0	2,0	1,0	0,0	1,0	4,0	1,1	0,0	0,0	4,0	2,0	0,0	2,0	1,1	3,0	1,0	0,0	2,0	0,0	0,0	0,0	0,0	3,0
ST4.03ch01	37291780	0,1	0,0	0,2	0,1	0,1	0,0	0,0	0,0	0,0	0,4	0,3	0,0	0,1	0,0	0,0	0,1	0,2	0,3	0,0	0,2	0,0	0,1	0,1	0,0	0,0	0,0	0,2	0,1	0,0	0,1	0,4	0,2	0,0	0,0	0,4	0,2	0,0	0,2	0,2	0,3	0,1	0,0	0,2	0,0	0,0	0,0	0,0	0,3
ST4.03ch01	37365158	0,0	0,0	1,0	0,0	1,0	0,0	1,0	0,0	1,0	2,1	1,1	0,1	1,0	0,1	1,0	1,0	1,0	0,0	0,1	2,1	0,1	1,0	2,1	0,0	0,0	2,0	1,0	0,0	0,0	0,0	0,0	1,0	1,0	0,0	0,0	0,1	0,0	0,0	2,0	0,1	3,0	0,1	3,0	0,0	0,0	1,0	0,0	1,0
ST4.03ch01	37365216	0,0	0,0	1,0	0,0	1,0	0,0	0,1	0,0	1,0	1,2	1,1	0,1	1,0	0,1	0,1	0,1	1,0	0,0	0,1	2,1	0,1	1,0	2,1	0,0	0,0	2,0	1,0	0,0	0,0	0,0	0,0	1,0	0,1	0,0	0,0	0,1	0,0	0,0	2,0	0,1	1,2	0,1	3,0	0,0	0,0	1,0	0,0	1,0
ST4.03ch01	37365299	2,2	2,0	2,2	0,0	4,0	4,0	1,0	0,0	6,0	7,4	3,0	4,0	1,0	3,0	1,1	0,1	3,0	2,0	2,0	6,0	1,0	1,0	6,0	3,1	0,0	5,0	2,0	1,0	0,0	5,0	1,0	5,0	4,1	5,0	1,0	6,0	2,0	2,0	2,0	5,0	1,0	4,0	2,0	2,0	3,0	4,0	1,0	4,0
ST4.03ch01	37365332	2,2	1,1	2,2	0,0	4,0	4,0	1,0	0,0	6,0	3,8	2,1	2,2	0,1	2,1	0,2	0,1	3,0	2,0	0,2	2,4	0,1	1,0	3,3	0,4	0,0	5,0	2,0	0,1	0,0	5,0	1,0	2,3	2,3	4,1	0,1	2,4	0,2	2,0	2,0	3,2	1,0	2,2	2,0	0,2	0,3	1,3	1,0	4,0
ST4.03ch01	37365372	4,0	2,0	4,0	0,0	4,0	4,0	1,0	0,0	6,0	11,0	3,0	4,0	1,0	3,0	2,0	1,0	3,0	2,0	2,0	6,0	1,0	1,0	6,0	4,0	0,0	5,0	2,0	1,0	0,0	5,0	1,0	4,1	5,0	1,4	1,0	6,0	2,0	2,0	0,2	5,0	1,0	4,0	2,0	2,0	3,0	4,0	1,0	4,0
ST4.03ch01	37365493	0,2	2,1	5,3	2,0	4,0	2,1	1,1	0,0	3,1	2,3	4,1	2,0	1,0	1,0	2,1	2,1	1,0	7,0	0,2	3,1	2,1	1,2	4,4	0,2	1,0	4,0	0,0	2,0	0,1	1,1	1,0	1,4	1,2	1,1	4,2	3,3	0,8	2,0	4,0	3,1	0,0	0,5	4,0	0,1	0,2	3,1	4,0	7,0
ST4.03ch01	37365513	0,2	2,1	5,3	2,0	4,0	2,1	1,1	0,0	3,1	2,3	4,1	2,0	1,0	1,0	2,1	2,1	1,0	7,0	0,2	3,1	2,1	1,2	4,4	0,2	1,0	4,0	0,0	2,0	0,1	1,1	1,0	1,4	1,2	1,1	4,2	3,3	0,8	2,0	4,0	3,1	0,0	0,5	4,0	0,1	0,2	3,1	4,0	7,0
ST4.03ch01	37386098	0,0	0,1	3,0	0,0	1,0	0,0	0,0	0,0	2,0	1,1	0,0	0,1	0,0	0,0	0,3	0,0	1,0	0,0	0,0	2,1	0,0	2,0	3,2	0,1	0,0	2,0	0,0	0,0	0,1	2,2	0,0	0,1	0,0	1,2	1,0	2,1	0,1	0,0	1,0	0,2	3,0	0,2	1,0	0,0	0,3	0,0	1,0	2,0
ST4.03ch01	37444609	7,0	5,0	3,0	1,0	2,0	1,0	1,0	3,0	13,0	0,0	1,0	0,0	0,0	3,0	1,0	2,0	7,0	4,0	0,0	3,0	2,0	0,0	4,0	0,0	0,0	0,0	5,0	3,0	0,0	3,0	1,0	0,0	1,0	1,0	2,0	6,0	0,0	3,0	1,0	0,0	1,0	1,0	2,5	0,0	0,0	2,0	1,0	4,0
ST4.03ch01	37547801	0,14	0,16	0,24	0,4	4,40	0,17	0,14	0,24	9,6	0,18	0,4	0,4	0,6	0,13	0,19	0,12	0,20	0,12	0,12	0,5	1,4	2,12	0,19	0,20	2,33	0,6	0,3	0,15	0,6	0,14	0,13	0,10	0,15	0,13	0,18	0,1	0,17	0,29	0,27	0,22	0,21	0,4	0,15	0,14	0,13	0,8	0,22	0,18
ST4.03ch01	37569148	69,18	90,28	96,0	37,4	87,40	42,57	64,29	55,44	149,0	97,0	75,0	55,0	46,0	59,0	84,0	57,0	93,0	77,0	21,15	75,24	29,31	67,0	130,0	103,0	59,34	76,1	65,0	62,0	20,24	71,0	81,0	70,0	54,0	56,27	77,20	80,0	40,36	45,35	82,0	88,0	67,18	84,0	66,18	31,38	35,44	76,0	26,34	67,0
ST4.03ch01	37569158	87,0	118,0	96,0	42,0	190,0	99,0	93,0	99,0	149,0	136,0	75,0	79,0	81,0	147,0	123,0	71,0	145,0	77,0	77,0	99,0	60,0	90,0	130,0	135,0	150,0	77,0	65,0	91,0	44,0	71,0	81,0	63,7	78,0	66,17	97,0	80,0	76,0	80,0	73,37	136,0	85,0	84,0	84,0	69,0	79,0	76,0	60,0	67,0
ST4.03ch01	37569223	96,0	159,0	117,0	55,0	168,68	153,0	169,0	112,0	159,1	112,25	111,0	75,26	71,24	92,75	120,44	77,27	105,46	121,0	38,50	125,0	107,0	55,27	155,0	117,40	139,0	95,0	112,0	88,26	70,0	90,0	119,0	100,0	71,19	124,0	112,0	122,0	105,0	107,0	95,41	113,37	98,0	112,0	116,0	85,0	97,0	71,0	89,0	91,0
ST4.03ch01	37569257	96,0	159,0	117,0	55,0	168,68	153,0	169,0	112,0	160,0	112,25	111,0	74,26	71,24	92,75	119,44	77,27	105,46	121,0	38,50	125,0	107,0	55,27	155,0	117,40	93,46	95,0	112,0	88,26	70,0	90,0	119,0	100,0	71,19	124,0	112,0	122,0	105,0	107,0	95,41	113,37	98,0	112,0	116,0	85,0	97,0	71,0	89,0	90,0
ST4.03ch01	37569271	96,0	159,0	117,0	54,0	168,68	153,0	169,0	112,0	160,0	112,25	111,0	75,26	71,24	92,75	120,44	77,27	105,46	121,0	38,50	125,0	107,0	55,27	155,0	117,40	93,46	95,0	112,0	88,26	70,0	90,0	119,0	100,0	71,19	124,0	112,0	122,0	105,0	107,0	95,41	113,37	98,0	112,0	116,0	85,0	97,0	71,0	89,0	91,0
ST4.03ch01	37569686	130,0	226,0	152,0	111,0	209,69	156,0	217,0	147,0	255,0	151,60	148,0	139,49	107,32	108,107	142,42	104,38	206,62	184,0	97,75	193,0	147,0	119,27	225,0	155,48	152,0	147,0	132,0	136,40	63,0	130,0	106,0	109,0	74,23	148,0	134,0	145,0	111,0	125,0	97,35	152,42	133,0	125,0	169,0	111,0	156,0	111,0	103,0	115,0
ST4.03ch01	37569689	131,0	226,0	153,0	110,1	209,69	156,0	217,0	147,0	254,0	150,61	148,0	138,50	105,34	107,108	141,43	104,39	206,62	184,0	97,76	193,0	147,0	119,27	225,0	156,49	152,0	147,0	131,0	136,41	63,0	130,0	106,0	109,0	74,23	148,0	134,0	145,0	111,0	125,0	97,34	152,42	133,0	125,0	169,0	111,0	156,0	111,0	103,0	115,0
ST4.03ch01	37569734	106,25	179,47	153,0	90,21	224,54	156,0	217,0	96,50	255,0	211,0	148,0	188,0	139,0	216,0	184,0	143,0	268,0	184,0	173,0	193,0	147,0	146,0	224,0	205,0	107,45	147,0	132,0	177,0	63,0	130,0	106,0	109,0	97,0	148,0	134,0	145,0	111,0	125,0	132,0	194,0	133,0	124,0	123,46	111,0	122,33	111,0	79,24	115,0
ST4.03ch01	37569740	72,59	178,47	118,35	89,22	224,54	105,51	102,115	97,50	188,67	157,54	148,0	188,0	139,0	216,0	150,34	76,67	268,0	145,39	118,55	148,45	74,73	146,0	225,0	160,45	107,45	147,0	132,0	177,0	36,27	130,0	106,0	109,0	74,23	113,35	100,34	145,0	63,48	65,60	132,0	194,0	72,61	125,0	123,46	56,55	87,69	81,30	53,50	115,0
ST4.03ch01	37569800	106,25	179,47	152,0	89,21	155,123	105,51	121,96	37,110	255,0	150,61	148,0	138,50	105,34	107,109	140,43	104,39	143,125	145,39	42,131	148,45	74,73	119,27	225,0	155,50	84,68	147,0	132,0	136,41	36,27	130,0	106,0	109,0	74,23	113,34	100,34	145,0	63,48	65,60	97,35	152,42	101,32	125,0	123,46	56,55	87,69	111,0	53,50	115,0
ST4.03ch01	37570199	2,0	1,0	7,0	4,0	1,0	2,0	0,0	3,0	1,0	0,0	0,0	2,0	0,0	3,0	0,0	0,0	0,0	2,0	0,0	1,0	0,3	2,0	2,0	0,0	0,0	0,0	1,0	2,0	2,2	1,0	2,0	1,0	4,0	0,1	1,0	5,0	1,5	0,0	2,0	3,0	2,2	4,0	1,0	1,2	1,0	3,0	3,2	7,0
ST4.03ch01	37608861	2,4	49,4	6,0	27,0	61,3	3,5	1,1	2,3	97,0	3,0	4,0	1,0	1,0	2,0	4,0	5,0	2,2	10,2	1,1	3,1	35,6	34,0	9,0	11,0	33,4	2,0	3,0	8,0	15,1	2,0	4,0	2,0	1,0	1,0	2,1	1,0	1,1	2,0	0,0	1,0	1,0	1,0	43,0	3,0	0,3	1,0	1,0	4,0
ST4.03ch01	37608893	3,5	52,5	9,0	30,1	62,6	4,12	2,2	8,3	100,0	7,0	8,0	5,0	3,0	6,0	8,0	8,0	8,0	15,3	2,1	9,8	36,7	35,0	16,0	18,0	35,3	11,0	7,0	14,0	15,2	5,0	6,0	4,0	1,0	3,0	5,1	8,0	2,1	3,1	1,0	1,0	3,0	2,0	44,0	3,0	2,6	2,0	3,1	5,0
ST4.03ch01	37642255	15,0	11,0	32,0	6,0	14,0	4,0	5,0	56,0	51,0	23,0	35,0	12,15	4,1	5,0	13,0	24,0	23,0	43,0	0,1	13,0	7,10	7,0	26,1	9,0	4,0	11,0	26,0	8,0	3,0	18,0	19,0	8,1	14,0	9,0	18,0	9,1	0,0	12,0	32,0	5,2	17,0	4,2	17,0	0,1	0,0	20,0	14,0	24,0
ST4.03ch01	37642279	15,0	11,0	32,0	6,0	14,0	4,0	5,0	56,0	51,0	23,0	35,0	12,15	4,1	5,0	13,0	24,0	23,0	43,0	0,1	13,0	7,10	7,0	26,1	9,0	4,0	11,0	26,0	7,0	3,0	18,0	19,0	8,1	14,0	9,0	19,0	9,1	0,0	12,0	31,1	5,2	17,0	4,2	17,0	0,1	0,0	20,0	14,0	24,0
ST4.03ch01	37642300	15,0	11,0	32,0	6,0	14,0	4,0	5,0	56,0	51,0	23,0	35,0	12,15	4,1	5,0	13,0	24,0	23,0	43,0	0,1	13,0	7,10	7,0	26,1	9,0	4,0	11,0	26,0	8,0	3,0	18,0	19,0	8,1	14,0	9,0	19,0	9,1	0,0	12,0	32,0	5,2	17,0	4,2	17,0	0,1	0,0	20,0	14,0	24,0
ST4.03ch01	37642320	21,0	16,0	68,0	14,0	22,0	10,0	12,0	68,0	93,0	33,0	59,0	17,15	10,1	11,0	23,0	43,0	32,0	76,0	0,1	27,0	9,10	12,0	42,1	14,0	6,0	25,0	45,0	11,0	7,0	32,0	36,0	15,1	25,0	24,0	21,0	11,1	0,0	21,0	58,0	13,2	37,0	6,2	29,0	0,1	0,0	38,0	21,0	43,0
ST4.03ch01	37661010	96,0	89,0	142,0	57,0	124,0	135,0	119,0	125,0	0,0	119,0	109,0	78,0	68,0	112,0	160,0	92,0	154,0	108,0	94,0	95,44	117,0	106,0	175,0	160,0	129,0	92,0	71,0	95,0	51,24	106,0	122,0	127,0	91,0	103,0	103,23	92,0	82,27	72,19	118,0	144,0	103,32	99,0	109,0	79,31	116,0	83,0	73,23	92,0
ST4.03ch01	37661041	96,0	89,0	142,0	57,0	66,58	135,0	119,0	124,0	0,0	88,31	109,0	47,31	53,15	40,72	110,50	68,24	112,42	108,0	50,44	139,0	117,0	72,34	175,0	119,41	121,8	92,0	71,0	73,23	75,0	106,0	122,0	127,0	61,30	103,0	126,0	92,0	109,0	91,0	91,27	108,36	135,0	99,0	109,0	110,0	116,0	83,0	96,0	92,0
ST4.03ch01	37661077	70,26	42,47	143,0	45,12	20,104	64,71	89,30	49,76	0,0	88,31	109,0	47,31	53,15	40,72	110,50	68,24	78,76	108,0	16,78	95,44	51,66	73,33	175,0	119,41	64,65	92,0	71,0	73,23	29,46	106,0	122,0	127,0	61,30	77,26	103,23	92,0	55,54	49,42	91,27	108,36	103,32	99,0	77,32	47,63	52,64	83,0	48,48	92,0
ST4.03ch01	37661091	96,0	89,0	143,0	57,0	124,0	103,32	89,30	83,42	0,0	119,0	109,0	78,0	68,0	112,0	160,0	92,0	154,0	108,0	60,34	139,0	51,66	106,0	175,0	160,0	129,0	92,0	71,0	96,0	53,22	106,0	122,0	127,0	91,0	77,26	126,0	92,0	82,27	68,23	118,0	144,0	135,0	99,0	109,0	78,32	87,29	83,0	96,0	92,0
ST4.03ch01	37665671	64,0	119,0	83,0	32,0	109,0	74,0	111,0	85,0	135,0	65,0	76,0	56,0	35,0	38,0	66,0	45,0	78,0	77,0	29,0	70,26	78,0	55,0	143,0	91,0	45,0	52,0	52,0	50,0	25,9	69,0	78,0	78,0	46,0	86,0	66,25	75,0	62,22	49,16	52,0	94,0	57,13	58,0	81,0	47,18	63,0	80,0	53,18	83,0
ST4.03ch01	37683123	64,0	90,0	84,0	37,0	99,30	97,0	75,0	72,0	116,0	63,24	60,0	43,11	41,15	46,48	64,22	53,19	57,32	57,0	31,27	68,0	60,0	40,16	102,0	80,19	96,0	53,0	40,0	42,18	42,0	58,0	63,0	65,0	45,18	92,0	69,0	84,0	67,0	65,0	56,24	82,31	66,0	84,0	78,0	69,0	68,0	65,0	62,0	50,0
ST4.03ch01	37683133	64,0	90,0	84,0	37,0	129,0	97,0	75,0	72,0	116,0	87,0	60,0	54,0	56,0	94,0	86,0	71,1	89,0	57,0	58,0	68,0	60,0	56,0	102,0	99,0	96,0	53,0	40,0	59,0	42,0	58,0	63,0	58,7	63,0	73,19	69,0	84,0	67,0	65,0	58,22	113,0	66,0	84,0	78,0	69,0	68,0	65,0	62,0	50,0
ST4.03ch01	37683160	64,0	90,0	84,0	37,0	99,30	97,0	75,0	72,0	116,0	63,24	60,0	43,11	41,15	46,48	64,22	53,19	57,32	57,0	31,27	68,0	60,0	40,16	102,0	80,19	96,0	53,0	40,0	42,18	42,0	58,0	63,0	65,0	45,18	92,0	69,0	84,0	67,0	65,0	56,24	82,31	66,0	84,0	78,0	69,0	68,0	65,0	62,0	50,0
ST4.03ch01	37683181	49,15	65,25	84,0	29,8	96,33	55,42	52,23	36,36	116,0	87,0	60,0	54,0	56,0	94,0	86,0	72,0	89,0	57,0	39,19	43,25	26,34	56,0	102,0	99,0	74,22	52,1	40,0	60,0	17,25	58,0	63,0	65,0	63,0	72,20	52,17	84,0	29,38	31,34	80,0	113,0	48,18	84,0	59,19	33,36	26,42	65,0	30,32	50,0
ST4.03ch01	37683184	64,0	90,0	84,0	37,0	99,30	97,0	75,0	72,0	116,0	63,24	60,0	43,11	41,15	46,48	64,22	53,19	57,32	57,0	31,27	68,0	60,0	40,16	101,1	80,19	96,0	53,0	40,0	42,18	42,0	58,0	63,0	65,0	45,18	92,0	69,0	84,0	67,0	65,0	56,24	82,31	66,0	84,0	78,0	69,0	68,0	65,0	62,0	50,0
ST4.03ch01	38045530	0,1	0,0	0,4	0,0	1,1	0,1	0,0	0,1	0,1	0,0	0,1	0,1	0,0	0,1	0,0	0,0	0,0	0,1	0,0	0,1	0,0	0,0	0,0	0,1	0,0	0,0	0,2	0,1	0,0	0,2	0,2	0,2	0,1	0,0	0,0	0,0	0,1	0,0	0,0	0,1	0,0	0,1	0,0	0,1	1,1	0,0	0,1	0,0
ST4.03ch01	38065089	3,0	4,0	6,0	4,0	5,0	3,0	3,0	0,0	51,0	10,0	13,0	11,0	2,0	4,0	3,0	2,0	2,0	9,0	2,0	32,0	5,0	5,0	6,0	6,0	1,0	20,0	26,0	4,0	4,0	6,0	4,0	11,3	2,0	2,0	3,0	4,0	4,0	1,0	0,1	31,0	9,0	28,0	14,0	3,0	6,0	6,0	0,0	5,0
ST4.03ch01	38180332	0,0	1,0	0,1	0,2	4,0	2,1	1,0	0,1	0,0	2,0	0,0	0,0	0,0	0,0	0,1	1,0	0,0	0,0	0,0	0,1	1,1	1,0	0,0	0,0	0,0	0,1	0,1	0,1	0,0	0,1	0,4	0,1	0,0	1,0	1,1	0,0	1,0	1,2	0,0	0,0	1,0	0,0	0,0	2,1	0,2	0,0	0,0	3,2
ST4.03ch01	38477327	44,15	98,23	81,0	29,14	80,40	108,0	86,0	75,12	118,0	64,0	78,0	53,0	52,0	57,0	77,0	47,0	77,0	81,1	34,0	110,0	72,0	47,0	127,0	75,0	68,24	75,0	59,0	56,0	37,0	67,0	67,0	60,0	60,0	79,0	90,0	80,0	77,0	80,0	75,0	108,0	71,0	58,0	56,19	70,0	53,12	77,0	55,14	80,0
ST4.03ch01	38477360	44,15	98,23	80,0	29,15	80,40	52,56	66,20	51,36	118,0	64,0	78,0	53,0	52,0	57,0	77,0	47,0	53,24	82,0	16,18	76,34	34,38	47,0	127,0	75,0	50,42	74,0	59,0	55,0	18,19	67,0	67,0	60,0	60,0	54,25	71,19	80,0	39,38	43,37	75,0	108,0	54,17	58,0	56,19	37,33	39,26	77,0	42,27	80,0
ST4.03ch01	38477376	58,0	121,0	81,0	44,0	120,0	108,0	86,0	87,0	118,0	64,0	78,0	53,0	52,0	57,0	77,0	47,0	77,0	82,0	34,0	76,34	72,0	47,0	127,0	74,1	92,0	75,0	59,0	55,0	28,9	67,0	67,0	60,0	60,0	79,0	71,19	80,0	51,26	59,21	75,0	108,0	54,17	58,0	75,0	52,18	65,0	77,0	56,13	80,0
ST4.03ch01	38479701	8,0	0,0	7,5	2,0	0,0	0,0	0,0	11,0	0,0	1,0	0,1	0,0	0,0	0,0	7,0	3,0	0,0	0,0	0,0	1,0	7,0	4,0	2,0	2,0	2,0	0,0	1,4	4,0	1,0	0,0	0,0	2,1	6,0	0,2	0,0	3,0	2,0	0,0	0,2	2,0	1,0	6,0	3,0	1,0	4,0	1,0	0,0	0,0
ST4.03ch01	38531221	8,0	4,0	11,1	1,0	1,0	1,0	4,0	1,0	3,3	5,1	7,1	4,0	0,0	6,0	1,0	4,0	8,0	14,0	0,0	8,0	1,0	3,0	12,0	9,0	0,0	2,0	3,1	2,0	1,0	9,1	8,2	8,1	4,0	4,1	8,0	4,0	1,0	12,0	1,2	14,0	6,0	7,0	3,0	5,0	6,0	7,0	6,0	10,4
ST4.03ch01	38531263	8,0	4,0	10,2	1,0	1,0	1,0	4,0	1,0	5,1	6,0	8,0	4,0	0,0	6,0	1,0	3,1	8,0	14,0	0,0	8,0	1,0	3,0	12,0	5,4	0,0	2,0	4,0	2,0	1,0	10,0	10,0	9,0	4,0	5,0	8,0	4,0	1,0	12,0	3,0	14,0	5,1	7,0	3,0	5,0	6,0	7,0	6,0	14,0
ST4.03ch01	38531278	8,0	4,0	10,0	1,0	1,0	1,0	4,0	1,0	4,1	6,0	8,0	4,0	0,0	6,0	1,0	3,0	8,0	14,0	0,0	8,0	1,0	3,0	12,0	5,0	0,0	2,0	4,0	2,0	1,0	9,1	10,0	8,1	4,0	4,1	8,0	4,0	1,0	12,0	3,0	14,0	5,0	7,0	3,0	5,0	6,0	7,0	6,0	11,3
ST4.03ch01	38531291	8,0	1,3	12,0	1,0	1,0	1,0	4,0	1,0	6,0	2,4	5,3	3,1	0,0	3,3	1,0	4,0	8,0	14,0	0,0	7,1	1,0	2,1	12,0	4,5	0,0	2,0	4,0	2,0	1,0	8,2	10,0	6,3	3,1	4,1	6,2	1,3	1,0	12,0	3,0	14,0	6,0	6,1	3,0	3,2	3,3	3,4	6,0	14,0
ST4.03ch01	38531297	8,0	4,0	12,0	1,0	1,0	1,0	4,0	1,0	5,1	6,0	8,0	4,0	0,0	6,0	1,0	4,0	8,0	14,0	0,0	8,0	1,0	3,0	12,0	9,0	0,0	2,0	4,0	2,0	1,0	9,1	10,0	8,1	4,0	4,1	8,0	4,0	1,0	12,0	3,0	14,0	6,0	7,0	3,0	5,0	6,0	7,0	6,0	11,3
ST4.03ch01	38531305	8,0	4,0	10,2	1,0	1,0	1,0	4,0	1,0	5,1	6,0	8,0	4,0	0,0	6,0	1,0	3,1	8,0	14,0	0,0	8,0	1,0	3,0	12,0	5,4	0,0	2,0	4,0	2,0	1,0	10,0	10,0	9,0	4,0	5,0	8,0	4,0	1,0	12,0	3,0	14,0	5,1	7,0	3,0	5,0	6,0	7,0	6,0	14,0
ST4.03ch01	38531313	8,0	1,3	12,0	1,0	1,0	1,0	4,0	1,0	6,0	2,4	5,3	3,1	0,0	3,3	1,0	4,0	8,0	14,0	0,0	7,1	1,0	2,1	12,0	4,5	0,0	2,0	4,0	2,0	0,1	8,2	10,0	4,5	3,1	3,2	6,2	1,3	0,1	12,0	3,0	13,1	6,0	5,2	3,0	2,3	3,3	3,4	6,0	14,0
ST4.03ch01	38576301	2,0	0,0	6,0	0,0	3,0	0,0	5,0	1,0	5,0	5,0	4,9	3,1	4,0	0,0	1,1	1,0	3,0	1,1	0,0	0,0	3,0	1,0	2,1	0,0	0,0	1,1	2,0	1,0	3,0	0,0	5,0	4,0	1,0	3,0	0,0	2,0	3,0	1,0	2,0	5,0	0,2	4,1	2,0	2,0	0,0	1,0	0,0	4,0
ST4.03ch01	38576305	0,2	0,0	5,1	0,0	1,2	0,0	1,4	0,1	3,2	3,2	11,2	4,0	4,0	0,0	1,1	0,1	1,2	1,1	0,0	0,0	1,2	1,0	2,1	0,0	0,0	2,0	1,1	0,1	2,1	0,0	0,5	3,1	0,1	0,3	0,0	0,2	2,1	0,1	1,1	1,4	2,0	2,3	1,1	0,2	0,0	0,1	0,0	2,2
ST4.03ch01	38576329	0,2	0,0	5,1	0,0	1,2	0,0	1,4	0,1	3,2	3,2	11,2	4,0	4,0	0,0	1,1	0,1	0,3	1,1	0,0	0,0	1,2	1,0	2,1	0,0	0,0	2,0	1,1	0,1	2,1	0,0	0,5	3,1	0,1	0,3	0,0	0,2	2,1	0,1	1,1	1,4	2,0	2,3	1,1	0,2	0,0	0,1	0,0	2,2
ST4.03ch01	38576356	2,0	0,0	5,1	0,0	3,0	0,0	4,1	1,0	4,1	5,0	13,0	4,0	4,0	0,0	2,0	1,0	3,0	2,0	0,0	0,0	3,0	1,0	3,0	0,0	0,0	2,0	2,0	1,0	3,0	0,0	5,0	4,0	1,0	3,0	0,0	2,0	3,0	1,0	2,0	5,0	2,0	5,0	2,0	2,0	0,0	1,0	0,0	4,0
ST4.03ch01	38576377	0,2	0,0	5,1	0,0	1,2	0,0	1,4	0,1	3,2	3,2	11,2	4,0	4,0	0,0	1,1	0,1	1,2	1,1	0,0	0,0	1,2	1,0	2,1	0,0	0,0	2,0	1,1	0,1	2,1	0,0	0,5	3,1	0,1	0,3	0,0	0,2	2,1	0,1	1,1	1,4	2,0	2,3	1,1	0,2	0,0	0,1	0,0	2,2
ST4.03ch01	38576410	2,0	0,0	5,1	0,0	3,0	0,0	4,1	1,0	4,1	5,0	13,0	4,0	4,0	0,0	2,0	1,0	3,0	2,0	0,0	0,0	3,0	1,0	3,0	0,0	0,0	2,0	2,0	1,0	3,0	0,0	5,0	4,0	1,0	3,0	0,0	2,0	3,0	1,0	2,0	5,0	2,0	5,0	2,0	2,0	0,0	1,0	1,0	4,0
ST4.03ch01	38576413	2,0	0,0	6,0	0,0	3,0	0,0	5,0	1,0	5,0	5,0	4,9	4,0	4,0	0,0	1,1	1,0	3,0	1,1	0,0	0,0	3,0	1,0	2,1	0,0	0,0	1,1	2,0	1,0	3,0	0,0	5,0	4,0	1,0	3,0	0,0	2,0	3,0	1,0	2,0	5,0	0,2	4,1	2,0	2,0	0,0	1,0	1,0	4,0
ST4.03ch01	38806824	3,0	3,0	3,0	0,1	3,0	17,0	3,0	2,0	5,0	3,0	2,0	3,0	0,0	0,0	3,0	4,0	22,0	3,0	0,0	3,0	2,0	1,0	6,0	4,0	0,0	2,0	5,0	1,0	3,0	2,0	4,0	3,0	1,0	0,1	1,0	0,0	0,0	3,0	0,3	3,0	0,0	0,0	3,1	1,1	1,1	3,0	1,0	2,0
ST4.03ch01	38806887	1,2	3,0	2,1	1,0	3,0	17,0	3,0	2,0	3,2	2,1	2,0	3,0	0,0	0,0	2,1	3,1	22,0	3,0	0,0	3,0	2,0	1,0	6,0	1,3	0,0	2,0	5,0	1,0	3,0	2,0	4,0	3,0	0,1	1,0	1,0	0,0	0,0	3,0	3,0	3,0	0,0	0,0	4,0	2,0	2,0	2,1	1,0	2,0
ST4.03ch01	38806922	3,0	3,0	3,0	0,1	3,0	17,0	3,0	2,0	5,0	3,0	2,0	3,0	0,0	0,0	3,0	4,0	22,0	3,0	0,0	3,0	2,0	1,0	6,0	4,0	0,0	2,0	5,0	1,0	3,0	2,0	4,0	3,0	1,0	0,1	1,0	0,0	0,0	3,0	0,3	3,0	0,0	0,0	3,1	1,1	1,1	3,0	1,0	2,0
ST4.03ch01	38821112	52,0	99,0	85,0	41,0	78,0	92,0	81,0	86,0	86,0	64,0	75,0	47,0	49,0	56,0	74,0	46,0	44,0	69,0	25,0	58,0	45,12	43,0	89,0	78,0	60,0	53,0	53,0	43,0	31,6	72,0	63,0	62,0	46,0	80,0	70,0	74,0	47,14	70,0	56,0	72,0	72,0	69,0	72,0	52,0	52,15	56,0	67,0	60,0
ST4.03ch01	38821131	52,0	99,0	85,0	41,0	78,0	92,0	81,0	86,0	86,0	64,0	75,0	47,0	49,0	56,0	74,0	46,0	43,1	69,0	25,0	45,13	57,0	43,0	89,0	78,0	61,0	53,0	53,0	43,0	31,6	72,0	63,0	62,0	46,0	80,0	54,16	74,0	41,20	53,17	56,0	72,0	55,17	69,0	72,0	40,12	67,0	56,0	51,16	60,0
ST4.03ch01	38821150	43,9	81,18	85,0	30,11	52,26	49,43	59,22	37,49	86,0	64,0	75,0	47,0	49,0	56,0	74,0	46,0	44,0	48,21	14,11	45,13	33,24	43,0	89,0	78,0	30,31	52,1	53,0	43,0	25,12	72,0	63,0	62,0	46,0	58,22	54,16	74,0	27,34	37,33	56,0	72,0	55,17	69,0	54,18	28,24	38,29	56,0	32,35	60,0
ST4.03ch01	38821193	37,15	79,20	43,42	33,8	78,0	58,34	41,39	65,21	40,45	0,64	37,38	0,47	15,34	30,26	24,50	20,26	44,0	48,21	11,14	37,21	43,14	33,10	65,24	0,78	32,29	28,25	29,24	29,14	20,17	28,44	34,29	0,62	16,30	22,58	35,35	22,52	14,47	53,17	0,56	15,57	40,32	18,51	54,18	12,40	29,38	26,30	51,16	43,16
ST4.03ch01	38823602	0,145	62,169	0,142	0,120	54,205	0,155	0,178	0,166	126,116	0,215	0,150	0,139	0,141	0,171	0,194	0,122	0,184	0,179	0,127	0,210	27,136	22,93	0,251	0,211	41,158	0,131	0,138	0,188	25,61	0,138	0,94	0,106	0,96	0,139	0,120	0,119	0,122	0,125	0,130	0,195	0,153	0,113	0,132	0,105	0,173	0,103	0,102	0,127
ST4.03ch01	38823610	145,0	231,0	142,0	119,1	259,0	155,0	178,0	166,0	241,0	215,0	150,0	139,0	141,0	171,0	194,0	122,0	184,0	179,0	127,0	159,51	163,0	115,0	251,0	211,0	199,0	131,0	138,0	189,0	65,21	138,0	94,0	106,0	95,1	139,0	89,31	120,0	94,28	97,28	130,0	195,0	117,36	113,0	132,0	80,25	173,0	103,0	79,23	127,0
ST4.03ch01	38823618	145,0	231,0	142,0	119,1	196,63	155,0	178,0	166,0	242,0	165,50	150,0	94,45	104,37	60,111	143,50	93,29	132,52	179,0	70,57	210,0	163,0	89,26	251,0	165,46	199,0	131,0	138,0	145,44	86,0	138,0	94,0	106,0	74,22	139,0	120,0	119,1	121,0	125,0	98,32	139,56	153,0	113,0	132,0	105,0	173,0	103,0	102,0	126,1
ST4.03ch01	38823623	145,0	231,0	142,0	119,1	196,63	155,0	178,0	166,0	242,0	166,49	150,0	94,45	104,37	60,111	143,51	93,29	132,52	179,0	70,57	210,0	162,0	89,26	251,0	165,46	156,43	131,0	138,0	145,44	85,1	138,0	94,0	106,0	74,22	139,0	120,0	120,0	122,0	125,0	98,32	139,56	153,0	113,0	132,0	105,0	173,0	103,0	102,0	127,0
ST4.03ch01	38823632	113,32	172,59	142,0	93,26	189,70	83,72	136,42	83,83	242,0	215,0	150,0	139,0	141,0	171,0	194,0	122,0	184,0	179,0	97,30	159,51	79,84	115,0	251,0	211,0	161,38	131,0	138,0	188,0	48,38	138,0	94,0	106,0	96,0	100,39	89,31	120,0	64,58	72,53	130,0	195,0	117,36	113,0	102,30	55,49	83,90	103,0	52,50	127,0
ST4.03ch01	38823638	144,1	231,0	142,0	119,1	196,63	154,1	178,0	166,0	242,0	165,50	150,0	94,45	104,37	60,111	143,51	92,30	132,52	179,0	70,57	210,0	163,0	89,26	251,0	164,46	199,0	131,0	138,0	145,44	86,0	138,0	94,0	106,0	74,22	139,0	120,0	120,0	122,0	125,0	98,32	139,55	153,0	112,1	132,0	105,0	173,0	103,0	102,0	127,0
ST4.03ch01	38823870	81,0	145,0	98,0	50,0	111,44	132,0	122,0	103,0	158,0	96,23	96,0	62,23	43,23	71,74	93,26	63,14	79,33	102,0	34,38	122,0	80,0	53,19	127,0	123,45	90,32	78,0	77,0	67,21	65,0	69,0	85,1	60,0	56,20	91,0	93,0	83,0	87,0	91,0	71,21	96,36	80,0	61,0	80,0	75,0	95,0	52,0	81,0	72,0
ST4.03ch01	38823908	57,24	105,40	98,0	39,11	103,52	66,66	98,24	56,47	158,0	119,0	96,0	85,0	66,0	144,1	118,0	76,0	112,0	102,0	56,17	122,0	41,39	72,0	127,0	168,0	91,31	78,0	76,0	88,0	42,23	69,0	86,0	60,0	76,0	75,16	93,0	83,0	72,15	66,25	92,0	132,0	80,0	61,0	66,14	55,20	44,51	52,0	57,24	72,0
ST4.03ch01	38826016	78,19	138,30	117,0	59,9	153,45	72,54	107,33	58,48	165,0	145,0	120,0	118,0	85,0	132,0	137,0	97,0	115,22	80,21	63,14	106,30	58,41	99,0	208,0	170,0	89,42	97,0	84,0	109,0	35,26	117,0	108,0	104,0	130,0	109,27	74,32	99,0	58,45	48,39	111,0	166,0	91,20	104,0	93,17	56,46	52,38	101,0	48,41	91,0
ST4.03ch01	38826027	78,19	138,30	117,0	59,9	102,96	72,54	107,33	58,48	165,0	116,29	120,0	90,28	68,17	82,50	105,32	70,27	78,59	80,21	21,56	106,30	58,41	79,20	208,0	122,48	62,69	97,0	84,0	83,26	35,26	117,0	108,0	104,0	102,28	109,27	74,32	99,0	58,45	48,39	89,22	132,34	91,20	104,0	93,17	56,46	52,38	101,0	48,41	91,0
ST4.03ch01	38826036	78,19	138,30	117,0	59,9	102,96	72,54	107,33	58,48	165,0	116,29	120,0	90,28	68,17	82,50	105,32	70,27	78,59	80,21	21,56	106,30	58,41	79,20	208,0	122,48	62,69	97,0	84,0	83,26	35,26	117,0	108,0	104,0	102,28	109,27	74,32	99,0	58,45	48,39	87,22	132,34	91,20	104,0	92,17	56,46	52,38	101,0	48,41	91,0
ST4.03ch01	38826090	44,53	114,54	56,61	29,39	142,56	80,46	101,39	83,23	165,0	145,0	56,64	118,0	64,21	89,43	98,39	74,23	59,78	21,80	77,0	62,74	99,0	69,30	59,149	170,0	131,0	51,46	40,44	50,59	61,0	51,66	22,86	104,0	97,33	136,0	50,56	81,18	103,0	39,48	111,0	125,41	54,57	68,36	54,56	102,0	90,0	49,52	41,48	27,64
ST4.03ch01	38826107	97,0	168,0	117,0	68,0	198,0	126,0	140,0	106,0	165,0	145,0	120,0	118,0	85,0	132,0	137,0	97,0	137,0	101,0	77,0	136,0	77,22	99,0	208,0	169,1	131,0	97,0	84,0	108,0	45,16	117,0	108,0	104,0	130,0	136,0	106,0	99,0	80,23	87,0	111,0	166,0	111,0	103,1	110,0	102,0	74,16	101,0	89,0	91,0
ST4.03ch01	39220624	0,8	0,1	0,0	0,11	0,48	0,0	0,0	0,3	0,0	0,1	0,16	0,1	0,2	0,0	0,1	0,12	0,2	0,10	0,0	0,0	0,0	0,1	0,6	0,2	0,1	1,1	0,2	0,0	0,1	0,3	0,2	0,1	0,2	0,1	0,15	0,2	0,0	0,0	0,0	0,1	0,0	0,4	0,0	0,0	0,0	0,1	0,0	1,1
ST4.03ch01	39220626	0,8	0,1	0,0	0,11	0,48	0,0	0,0	0,3	0,0	0,1	0,16	0,1	0,2	0,0	0,1	0,12	0,2	0,10	0,0	0,0	0,0	0,1	0,6	0,2	0,1	1,1	0,2	0,0	0,1	0,3	0,2	0,1	0,2	0,1	0,15	0,2	0,0	0,0	0,0	0,1	0,0	0,4	0,0	0,0	0,0	0,1	0,0	1,1
ST4.03ch01	39305982	0,0	0,0	0,1	0,1	0,1	0,1	0,0	0,1	0,1	0,3	0,2	0,1	0,0	0,0	0,0	0,0	0,0	1,1	0,2	0,0	0,0	0,0	0,2	0,0	0,1	0,0	0,2	0,0	0,0	0,0	0,0	0,1	0,1	0,0	0,1	0,0	0,0	0,1	0,1	0,3	0,0	0,4	0,1	0,0	0,0	0,1	0,1	1,1
ST4.03ch01	39326851	1,4	0,32	0,35	0,8	0,29	0,13	0,12	0,7	0,24	0,16	0,31	0,14	0,11	0,12	0,19	0,5	0,31	6,12	0,5	7,16	0,10	0,18	0,37	0,17	0,5	5,8	11,6	0,9	0,3	0,26	9,18	0,27	0,15	6,17	0,21	0,26	0,9	0,14	0,29	0,44	5,7	0,18	10,11	0,14	0,14	0,9	0,22	7,17
ST4.03ch01	39326853	1,4	0,32	0,35	0,8	0,29	0,13	0,12	0,7	0,24	0,16	0,31	0,14	0,11	0,12	0,19	0,5	0,31	6,12	0,5	7,16	0,10	0,18	0,37	0,17	0,5	5,8	11,6	0,9	0,3	0,26	9,18	0,27	0,15	6,17	0,21	0,26	0,9	0,14	0,29	0,44	5,7	0,18	10,11	0,14	0,14	0,9	0,22	7,17
ST4.03ch01	39402047	0,0	0,0	2,2	0,0	2,0	1,0	0,0	1,0	0,0	2,1	0,0	1,0	0,0	2,0	1,0	0,2	0,0	1,0	0,0	0,0	1,0	0,0	0,0	0,1	1,0	0,0	0,0	0,0	1,0	0,0	2,0	1,0	0,0	0,0	0,0	0,0	0,0	1,0	1,0	1,0	2,0	1,0	2,0	0,0	1,0	0,0	0,0	1,0
ST4.03ch01	39402071	0,0	0,0	0,4	0,0	0,2	0,1	0,0	0,1	0,0	0,3	0,0	1,0	0,0	0,2	0,1	0,2	0,0	0,1	0,0	0,0	1,0	0,0	0,0	0,1	0,1	0,0	0,0	0,0	0,1	0,0	2,0	0,1	0,0	0,0	0,0	0,0	0,0	0,1	0,1	0,1	0,2	1,0	1,1	0,0	0,1	0,0	0,0	1,0
ST4.03ch01	39402095	0,0	0,0	2,2	0,0	2,0	1,0	0,0	1,0	0,0	2,1	0,0	1,0	0,0	2,0	1,0	0,2	0,0	1,0	0,0	0,0	1,0	0,0	0,0	0,1	1,0	0,0	0,0	0,0	1,0	0,0	2,0	1,0	0,0	0,0	0,0	0,0	0,0	1,0	1,0	1,0	2,0	1,0	2,0	0,0	1,0	0,0	0,0	1,0
ST4.03ch01	39402113	0,0	0,0	3,1	0,0	0,2	0,1	0,0	0,1	0,0	3,0	0,0	1,0	0,0	0,2	0,1	2,0	0,0	0,1	0,0	0,0	1,0	0,0	0,0	1,0	0,1	0,0	0,0	0,0	0,1	0,0	2,0	1,0	0,0	0,0	0,0	0,0	0,0	0,1	1,0	1,0	0,2	1,0	1,1	0,0	1,0	0,0	0,0	1,0
ST4.03ch01	39402127	0,0	0,0	2,2	0,0	0,2	0,1	0,0	0,1	0,0	1,2	0,0	0,1	0,0	0,2	0,1	2,0	0,0	0,1	0,0	0,0	0,1	0,0	0,0	1,0	0,1	0,0	0,0	0,0	0,1	0,0	2,0	0,1	0,0	0,0	0,0	0,0	0,0	0,1	0,1	0,1	0,2	0,1	1,1	0,0	0,1	0,0	0,0	1,0
ST4.03ch01	39525390	120,0	195,0	169,0	71,0	159,0	122,30	83,22	144,0	279,0	153,0	121,0	117,0	77,0	81,0	161,0	108,0	96,38	144,0	27,13	159,0	68,27	77,0	252,0	153,0	61,23	129,0	106,0	101,0	64,13	115,0	124,0	115,0	85,0	113,23	129,0	146,0	84,32	74,25	93,0	157,0	137,0	102,0	131,0	85,16	105,19	99,0	89,0	102,0
ST4.03ch01	39525413	104,16	160,35	169,0	54,17	121,38	152,0	105,0	115,29	278,0	153,0	121,0	117,0	77,0	81,0	161,0	108,0	134,0	144,0	40,0	160,0	95,0	77,0	252,0	153,0	61,23	130,0	106,0	101,0	77,0	115,0	124,0	115,0	85,0	136,0	129,0	146,0	116,0	99,0	94,0	157,0	137,0	102,0	106,25	101,0	94,30	99,0	73,16	102,0
ST4.03ch01	39525449	120,0	94,101	169,0	71,0	89,70	109,43	105,0	144,0	211,68	107,46	85,36	72,45	77,0	33,48	113,48	108,0	134,0	144,0	40,0	124,36	95,0	52,25	252,0	102,51	84,0	130,0	106,0	101,0	77,0	90,25	124,0	87,28	64,21	90,46	87,42	73,73	91,25	99,0	94,0	101,56	137,0	65,37	131,0	66,35	90,34	83,16	89,0	102,0
ST4.03ch01	40628340	2,0	0,0	2,3	1,0	0,0	0,0	1,0	0,0	0,0	0,3	1,0	2,2	0,1	0,0	0,0	0,0	1,0	1,1	0,0	2,0	1,0	1,0	2,0	1,0	0,0	1,0	1,1	1,0	5,0	2,0	1,1	0,0	1,0	0,0	1,0	2,0	2,0	0,0	0,1	1,0	0,1	2,0	0,0	1,0	0,0	2,0	1,0	1,1
ST4.03ch01	40796932	0,0	0,2	0,0	0,0	0,3	0,0	0,0	0,0	0,2	0,0	0,2	0,1	0,0	0,2	0,0	0,0	0,1	0,0	0,0	0,0	0,2	0,0	0,3	0,0	0,0	0,1	0,0	0,1	0,0	0,3	0,3	1,2	0,0	1,2	0,1	0,2	0,1	0,2	0,0	0,5	0,1	0,2	0,0	0,2	0,3	0,0	0,0	0,3
ST4.03ch01	40923041	28,8	105,0	88,17	58,0	117,0	50,0	81,0	77,0	100,24	64,19	69,13	34,10	39,9	102,0	97,0	51,0	99,0	57,13	38,0	71,17	36,0	74,0	140,0	88,0	62,0	46,24	37,13	86,0	36,0	55,23	71,17	38,13	85,0	58,12	86,0	101,0	53,0	89,0	29,33	93,23	52,14	71,0	43,9	65,0	18,0	67,0	50,0	72,18
ST4.03ch01	40923046	36,0	105,0	105,0	58,0	117,0	50,0	66,15	77,0	124,0	83,0	83,0	44,0	48,0	102,0	97,0	51,0	99,0	70,0	27,11	89,0	27,9	73,1	140,0	89,0	63,0	70,0	50,0	86,0	36,0	78,0	88,0	51,0	86,0	54,16	86,0	101,0	53,0	74,15	62,0	116,0	66,0	71,0	52,0	47,18	18,0	67,0	50,0	90,0
ST4.03ch01	40923051	36,0	105,0	105,0	58,0	92,25	50,0	66,15	77,0	124,0	63,20	83,0	36,8	39,9	69,33	78,19	41,10	89,10	70,0	10,28	89,0	27,9	63,11	140,0	63,26	47,16	70,0	50,0	74,12	36,0	78,0	88,0	51,0	70,16	54,16	86,0	101,0	53,0	74,15	51,11	86,30	66,0	71,0	52,0	47,18	18,0	67,0	50,0	90,0
ST4.03ch01	40923123	36,0	105,0	105,0	58,0	117,0	50,0	81,0	77,0	124,0	82,0	83,0	44,0	48,0	102,0	97,0	51,0	99,0	70,0	38,0	66,23	36,0	74,0	140,0	89,0	63,0	70,0	50,0	86,0	30,6	78,0	88,0	51,0	85,0	70,0	73,13	101,0	35,18	78,11	62,0	116,0	56,10	71,0	52,0	42,23	18,0	67,0	40,10	90,0
ST4.03ch01	40923127	36,0	105,0	105,0	58,0	92,25	50,0	66,15	77,0	124,0	63,20	83,0	36,8	39,9	69,33	78,19	41,10	89,10	70,0	10,28	89,0	27,9	63,11	140,0	63,26	47,16	70,0	50,0	74,12	36,0	78,0	87,0	51,0	70,16	54,16	86,0	101,0	53,0	74,15	51,11	86,30	66,0	71,0	52,0	47,18	18,0	67,0	50,0	90,0
ST4.03ch01	40923139	36,0	105,0	105,0	58,0	92,25	50,0	66,15	77,0	124,0	63,20	83,0	36,8	39,9	69,33	78,19	41,10	89,10	70,0	10,28	89,0	27,9	63,11	140,0	63,26	47,16	70,0	50,0	73,13	36,0	78,0	88,0	51,0	70,16	54,16	86,0	101,0	53,0	74,15	51,11	86,30	66,0	71,0	52,0	47,18	18,0	67,0	50,0	90,0
ST4.03ch01	41065524	1,0	0,0	6,0	1,0	0,0	0,0	0,0	0,0	0,0	2,0	0,0	0,0	0,0	0,0	4,6	1,0	1,0	1,0	0,0	1,0	0,0	1,0	0,0	0,0	2,0	0,0	1,0	0,0	0,0	0,1	1,0	1,1	2,0	2,0	6,0	0,0	9,0	2,0	2,0	0,0	1,0	0,0	5,0	0,0	2,0	1,0	0,0	1,0
ST4.03ch01	41150385	13,0	34,0	30,0	12,0	20,12	26,0	14,0	17,0	44,0	25,7	31,0	16,4	11,2	11,8	22,12	5,3	24,9	34,0	6,8	30,0	7,0	15,4	53,0	21,9	18,0	13,0	16,0	16,2	9,0	34,0	33,0	33,0	23,7	40,0	33,0	36,0	14,0	21,0	27,6	51,9	21,0	43,0	29,0	14,0	10,0	26,0	19,0	29,0
ST4.03ch01	41150414	13,0	34,0	30,0	12,0	32,0	26,0	14,0	17,0	44,0	32,0	31,0	20,0	13,0	19,0	34,0	8,0	33,0	34,0	14,0	30,0	7,0	19,0	53,0	30,0	18,0	13,0	16,0	18,0	9,0	34,0	33,0	33,0	30,0	40,0	33,0	36,0	14,0	21,0	33,0	60,0	21,0	43,0	29,0	14,0	10,0	26,0	19,0	29,0
ST4.03ch01	41150438	13,0	34,0	30,0	12,0	20,12	26,0	14,0	17,0	44,0	25,7	31,0	16,4	11,2	11,8	22,12	5,3	24,9	34,0	6,8	28,1	7,0	15,4	53,0	21,9	18,0	13,0	16,0	16,2	9,0	34,0	33,0	33,0	23,7	40,0	33,0	36,0	14,0	21,0	27,6	51,9	21,0	43,0	29,0	14,0	10,0	26,0	19,0	29,0
ST4.03ch01	41954333	115,23	229,0	170,0	143,0	304,0	233,0	148,60	183,0	307,0	212,54	185,0	162,0	138,0	240,0	162,52	90,77	202,0	191,0	132,0	230,0	154,0	153,0	249,0	253,0	83,0	172,0	151,0	175,0	101,0	141,0	111,0	81,0	83,21	129,54	136,0	142,0	141,0	123,0	124,38	204,0	143,0	123,0	131,0	123,0	183,0	88,32	74,0	129,0
ST4.03ch01	41957513	150,0	271,0	163,0	123,0	274,0	200,0	224,0	164,0	253,1	150,62	157,0	143,44	115,33	103,108	155,56	94,42	106,117	197,0	53,66	211,0	140,0	88,32	248,0	168,63	150,48	141,0	153,0	131,32	101,0	131,0	100,31	124,0	109,28	153,0	140,0	137,0	143,0	105,0	93,33	135,51	136,0	110,0	125,0	98,0	169,0	110,0	110,0	83,23
ST4.03ch01	41957544	149,0	271,0	163,0	123,0	274,0	200,0	100,63	164,0	193,61	211,0	157,0	142,46	105,43	160,51	210,0	136,0	223,0	197,0	91,28	211,0	80,60	92,28	61,187	176,56	167,31	73,68	76,77	32,131	55,46	77,54	131,0	95,29	137,0	123,30	97,43	105,32	110,33	105,0	96,30	145,41	136,0	49,61	125,0	70,28	82,87	89,21	110,0	106,0
ST4.03ch01	41957649	9,7	13,6	29,7	9,6	46,0	45,0	38,0	14,8	40,0	32,0	20,0	30,0	17,0	33,0	15,0	21,0	31,0	19,7	25,0	28,7	19,0	24,0	47,0	44,13	52,0	12,4	9,13	24,0	18,0	28,0	21,6	25,0	16,0	29,0	26,0	23,0	34,0	33,0	36,0	40,0	20,7	32,0	7,7	36,0	22,0	18,0	28,0	17,9
ST4.03ch01	41957686	16,0	19,0	36,0	15,0	46,0	45,0	38,0	22,0	40,0	22,10	20,0	22,8	11,6	11,22	9,6	13,8	21,10	26,0	15,10	35,0	19,0	15,9	47,0	40,17	44,8	16,0	22,0	19,5	18,0	28,0	18,9	25,0	8,8	29,0	26,0	23,0	34,0	33,0	23,13	26,14	27,0	32,0	14,0	36,0	22,0	18,0	28,0	19,7
ST4.03ch01	41957703	9,7	13,6	29,7	9,6	46,0	45,0	38,0	14,8	40,0	32,0	20,0	30,0	17,0	33,0	15,0	21,0	31,0	19,7	25,0	28,7	19,0	24,0	47,0	44,13	52,0	12,4	9,13	24,0	18,0	28,0	21,6	25,0	16,0	29,0	26,0	23,0	34,0	33,0	36,0	40,0	20,7	32,0	7,7	36,0	22,0	18,0	28,0	17,9
ST4.03ch01	41957708	16,0	19,0	36,0	15,0	46,0	45,0	25,13	22,0	40,0	32,0	20,0	30,0	17,0	33,0	15,0	21,0	31,0	26,0	25,0	35,0	19,0	24,0	47,0	57,0	52,0	16,0	22,0	24,0	18,0	28,0	27,0	25,0	16,0	29,0	26,0	23,0	34,0	33,0	36,0	40,0	27,0	32,0	14,0	36,0	22,0	18,0	28,0	26,0
ST4.03ch01	41974571	63,0	89,0	93,0	49,0	39,0	61,0	96,0	84,0	9,0	106,0	93,0	72,0	46,0	54,0	79,0	62,0	70,0	68,0	17,0	69,0	61,0	57,0	153,0	80,0	31,0	55,0	49,0	92,0	36,0	84,0	50,1	71,0	56,0	101,0	81,0	118,0	42,0	35,0	79,0	92,0	69,0	93,0	89,0	43,0	91,0	62,0	37,0	60,0
ST4.03ch01	42060928	1,17	0,6	0,0	0,14	0,10	0,11	0,17	0,6	0,18	0,23	0,10	0,12	0,12	0,14	0,3	0,12	0,19	0,15	0,9	0,8	0,19	0,0	1,0	0,1	0,1	0,25	0,16	0,14	0,4	0,1	0,2	0,1	0,0	0,0	0,1	1,1	0,0	0,0	0,0	0,1	0,0	0,0	0,1	0,0	0,5	0,0	0,0	0,0
ST4.03ch01	42407926	7,0	6,3	15,0	8,0	3,5	4,0	9,0	12,0	11,3	18,0	11,0	7,0	5,0	14,0	11,0	9,0	4,0	11,0	0,0	9,1	9,0	8,1	12,0	4,0	0,0	6,0	8,0	2,0	2,0	15,0	12,0	15,0	13,0	4,0	6,0	9,0	5,0	5,0	5,0	13,0	7,0	5,0	13,0	6,0	10,0	6,0	3,0	11,0
ST4.03ch01	42407934	7,0	9,0	14,1	8,0	8,0	4,0	4,0	12,0	7,7	13,4	10,1	6,1	4,1	14,0	10,0	3,0	4,0	11,0	0,0	10,0	6,3	7,2	12,0	4,0	0,0	5,1	8,0	2,0	2,0	10,5	12,0	11,4	10,0	4,0	6,0	9,0	5,0	5,0	1,4	10,3	7,0	5,0	13,0	6,0	6,3	4,0	3,0	11,0
ST4.03ch01	42411762	0,0	2,0	4,0	0,0	2,0	8,0	1,0	1,0	4,0	3,0	1,0	5,0	2,0	1,0	1,0	2,0	4,0	6,0	2,0	4,0	1,0	1,0	10,0	3,0	0,0	1,0	4,0	2,0	2,0	1,0	6,0	2,0	2,0	3,0	5,0	5,0	2,0	1,0	2,2	4,0	2,0	4,0	0,0	3,0	4,0	3,0	1,0	1,0
ST4.03ch01	42411782	0,0	2,0	4,0	0,0	2,0	8,0	1,0	1,0	4,0	3,0	1,0	5,0	2,0	1,0	1,0	2,0	4,0	6,0	2,0	4,0	1,0	1,0	10,0	3,0	0,0	1,0	4,0	2,0	2,0	1,0	6,0	2,0	2,0	3,0	5,0	5,0	2,0	1,0	2,2	4,0	2,0	4,0	0,0	3,0	4,0	3,0	1,0	1,0
ST4.03ch01	42411806	0,0	2,0	4,0	0,0	2,0	8,0	1,0	1,0	4,0	3,0	1,0	5,0	2,0	1,0	1,0	2,0	4,0	6,0	2,0	4,0	1,0	1,0	10,0	3,0	0,0	1,0	4,0	2,0	2,0	1,0	6,0	2,0	2,0	3,0	5,0	5,0	2,0	1,0	2,2	4,0	2,0	4,0	0,0	3,0	4,0	3,0	1,0	1,0
ST4.03ch01	42411820	0,0	1,1	2,2	0,0	2,0	2,6	1,0	1,0	4,0	3,0	1,0	5,0	2,0	1,0	0,1	1,1	2,2	2,4	2,0	2,2	1,0	1,0	10,0	3,0	0,0	1,0	1,3	2,0	2,0	1,0	5,1	2,0	2,0	3,0	4,1	5,0	2,0	1,0	4,0	4,0	2,0	4,0	0,0	3,0	4,0	3,0	1,0	1,0
ST4.03ch01	42773514	0,1	1,0	0,0	0,2	0,4	0,2	0,0	0,1	2,1	1,0	2,1	2,2	0,1	0,0	0,1	0,1	0,1	0,2	0,0	4,1	0,1	0,1	0,0	0,0	0,1	0,0	0,0	0,0	0,0	0,0	3,1	0,2	0,0	0,0	0,0	1,1	0,0	0,0	0,0	0,0	0,0	2,2	0,2	0,0	3,0	1,0	0,0	0,3
ST4.03ch01	42855268	41,13	9,0	86,0	25,0	31,0	75,0	56,4	53,0	0,0	27,11	43,0	27,0	29,0	32,0	57,21	6,18	61,0	74,0	35,0	80,0	61,0	42,0	95,0	93,0	65,0	43,0	52,0	45,0	40,0	65,0	61,0	67,0	22,13	88,0	55,0	74,0	54,0	63,0	54,0	77,0	72,0	54,0	63,0	68,0	45,0	46,18	53,0	76,0
ST4.03ch01	42858031	132,1	296,1	144,0	145,0	230,0	209,0	153,41	195,2	227,0	160,0	147,0	121,0	100,0	107,0	127,0	95,0	162,0	180,0	35,30	216,0	92,35	127,0	233,0	160,0	117,0	123,0	149,1	149,0	92,0	132,0	130,1	127,0	82,0	117,50	123,0	147,0	123,0	83,25	124,0	140,0	134,0	143,0	134,0	49,60	197,0	102,0	114,0	110,0
ST4.03ch01	42858039	135,0	298,0	145,0	146,0	231,0	209,0	153,41	196,1	228,0	160,0	148,0	122,0	100,0	107,0	128,0	95,0	163,0	181,0	35,30	216,0	95,34	128,0	236,0	160,0	119,0	124,0	152,0	149,0	93,0	133,0	131,0	127,0	82,0	117,50	124,0	150,0	123,0	83,25	124,0	140,0	134,0	143,0	135,0	49,60	197,0	101,0	115,0	110,0
ST4.03ch01	42858050	135,0	298,0	145,0	146,0	231,0	153,56	194,0	198,0	228,0	160,0	148,0	122,0	100,0	107,0	128,0	95,0	163,0	138,43	65,0	216,0	129,0	128,0	236,0	160,0	119,0	124,0	152,0	149,0	93,0	133,0	131,0	127,0	82,0	167,0	124,0	150,0	123,0	108,0	124,0	140,0	134,0	143,0	135,0	109,0	197,0	102,0	115,0	110,0
ST4.03ch01	42950137	72,0	45,0	86,0	60,0	113,0	71,7	129,0	98,4	94,0	113,0	30,0	62,0	66,0	106,0	79,0	94,0	60,0	96,0	90,0	36,0	43,11	72,0	84,0	114,0	83,0	79,0	64,0	50,0	24,1	20,0	24,0	67,0	45,0	88,0	54,0	20,0	51,9	57,0	125,0	92,0	56,0	33,0	73,0	44,0	82,1	11,0	5,0	80,0
ST4.03ch01	43129638	34,0	95,0	37,25	15,20	23,41	15,38	18,7	31,35	41,24	47,1	29,10	42,0	22,12	45,0	55,15	40,12	44,43	51,27	38,8	51,15	25,10	36,7	87,0	51,0	41,7	27,0	49,0	61,0	12,10	33,0	70,0	28,0	27,16	60,10	47,6	48,0	26,16	0,30	64,0	40,0	37,18	53,0	48,0	30,13	36,0	35,0	34,16	41,0
ST4.03ch01	43130550	0,0	0,0	0,9	0,0	0,0	0,0	0,0	0,0	0,0	0,0	0,1	0,0	0,0	0,2	0,5	0,0	0,0	0,0	0,0	0,4	0,12	0,18	0,1	2,2	0,2	0,12	0,15	0,29	0,6	0,5	0,5	0,15	0,5	0,5	3,10	0,5	0,5	0,1	0,1	0,6	0,7	0,6	0,0	0,0	1,1	0,0	0,5	2,4
ST4.03ch01	43160231	10,0	40,0	7,1	5,1	1,4	0,9	6,3	1,0	2,3	16,2	6,5	20,1	0,1	8,0	7,2	13,4	4,5	35,4	4,3	6,0	4,4	3,0	13,0	3,1	3,3	2,1	10,0	7,0	5,2	4,2	11,0	6,1	4,1	25,0	9,0	5,1	0,4	0,6	7,0	12,3	6,10	5,0	19,0	4,1	8,4	11,1	2,1	3,0
ST4.03ch01	43185952	57,0	120,0	31,0	57,0	2,0	0,0	122,0	40,0	2,0	40,1	13,0	64,0	87,0	134,1	44,0	26,0	54,0	42,0	62,21	43,0	2,0	33,32	46,0	50,0	69,0	83,0	134,1	182,0	1,0	16,0	15,0	9,1	33,0	20,0	38,0	56,0	1,0	30,0	21,0	98,0	21,0	65,0	87,2	32,0	46,1	0,0	18,0	49,0
ST4.03ch01	43186036	57,0	120,0	31,0	57,0	2,0	0,0	122,0	40,0	2,0	40,1	13,0	64,0	87,0	134,1	44,0	26,0	54,0	42,0	62,21	43,0	2,0	33,32	46,0	50,0	69,0	83,0	134,1	182,0	1,0	16,0	15,0	9,1	33,0	20,0	38,0	56,0	1,0	30,0	21,0	98,0	21,0	65,0	87,2	32,0	46,1	0,0	18,0	49,0
ST4.03ch01	43330443	0,52	22,68	33,27	12,8	80,0	61,0	50,16	45,12	79,0	13,41	21,20	25,21	26,9	13,51	30,31	9,25	42,18	37,13	21,21	21,23	34,0	31,6	38,37	45,30	44,0	25,6	31,12	19,19	17,0	29,10	16,44	36,9	19,13	25,28	32,10	19,35	28,0	44,0	10,43	36,45	28,17	18,24	12,40	47,0	45,0	25,20	24,11	27,8
ST4.03ch01	43330467	53,0	91,0	60,0	20,0	80,0	61,0	66,0	57,0	79,0	54,0	41,0	46,0	35,0	64,0	61,0	34,0	60,0	50,0	42,0	44,0	34,0	37,0	75,0	75,0	44,0	31,0	43,0	38,0	17,0	39,0	60,0	33,12	32,0	53,0	42,0	54,0	28,0	44,0	53,0	81,0	45,0	42,0	52,0	47,0	45,0	46,0	25,10	35,0
ST4.03ch01	43468506	134,0	245,0	107,0	54,0	62,0	90,0	149,0	76,0	163,0	186,0	114,0	143,0	83,0	270,0	135,0	79,0	55,0	76,0	98,0	161,0	111,0	109,0	219,0	202,0	79,0	116,0	132,0	147,0	56,0	118,0	129,0	104,0	80,1	100,0	106,0	123,0	80,0	23,0	116,0	190,0	94,0	129,0	131,0	66,0	186,0	79,30	54,0	100,0
ST4.03ch01	43468514	134,0	245,0	108,0	54,0	61,1	90,0	148,1	74,2	163,0	186,0	114,0	143,0	83,0	270,0	135,0	78,1	54,1	76,0	98,0	161,0	76,35	108,1	220,0	202,0	79,0	116,0	131,0	147,0	37,19	118,0	129,0	104,0	81,0	100,0	106,0	123,0	47,33	23,0	116,0	190,0	94,0	129,0	131,0	66,0	186,0	109,0	54,0	100,0
ST4.03ch01	43468532	134,0	245,0	108,0	54,0	62,0	90,0	149,0	76,0	163,0	186,0	114,0	143,0	83,0	270,0	99,36	79,0	55,0	36,40	98,0	160,0	111,0	108,1	219,0	202,0	79,0	116,0	132,0	147,0	56,0	118,0	129,0	104,0	81,0	100,0	106,0	123,0	80,0	22,0	116,0	190,0	94,0	129,0	131,0	66,0	186,0	109,0	54,0	100,0
ST4.03ch01	44115653	0,0	3,0	4,0	0,0	2,0	0,0	0,0	0,0	3,0	1,0	1,0	3,0	0,0	1,0	2,0	0,0	0,0	1,0	1,0	3,0	2,0	0,0	4,0	1,0	1,0	0,0	0,0	0,0	2,0	4,0	8,0	1,0	2,0	0,2	1,0	2,0	1,0	1,0	1,1	3,0	3,0	0,0	3,0	2,0	0,0	0,0	1,0	0,0
ST4.03ch01	44136297	82,9	152,11	125,0	42,4	83,0	26,0	33,0	8,10	240,0	161,0	80,0	63,0	48,0	98,0	108,0	61,0	77,0	54,0	50,0	110,0	51,0	64,0	203,0	156,0	52,11	58,0	34,0	105,0	26,0	68,0	99,0	95,0	67,0	78,0	66,1	90,0	38,0	46,0	89,0	140,0	78,0	87,0	90,7	62,0	55,0	58,0	55,10	42,0
ST4.03ch01	44190499	56,0	89,0	52,0	29,0	76,0	35,0	78,0	53,0	120,0	59,0	40,0	62,0	30,0	49,0	50,0	29,0	21,0	39,0	27,19	89,0	53,0	13,12	116,0	93,0	108,0	29,12	25,14	45,0	40,12	71,0	72,0	72,0	43,0	105,0	56,0	53,22	67,26	38,0	65,0	86,0	78,0	64,17	79,0	51,16	47,15	45,0	61,0	39,0
ST4.03ch01	44190510	56,0	89,0	52,0	29,0	76,0	35,0	78,0	53,0	120,0	58,0	40,0	62,0	30,0	49,0	50,0	29,0	21,0	39,0	27,19	88,1	53,0	13,12	116,0	93,0	108,0	29,12	25,14	45,0	40,12	70,1	72,0	72,0	43,0	104,0	56,0	53,22	67,26	38,0	65,0	85,0	78,0	64,17	79,0	51,16	47,15	45,0	61,0	39,0
ST4.03ch01	44190516	56,0	89,0	52,0	29,0	76,0	35,0	78,0	53,0	120,0	59,0	40,0	62,0	30,0	49,0	50,0	29,0	21,0	39,0	27,19	89,0	53,0	13,12	116,0	93,0	90,18	29,12	25,14	45,0	40,12	71,0	72,0	72,0	43,0	105,0	56,0	53,22	67,26	38,0	65,0	86,0	78,0	64,17	79,0	51,16	47,15	45,0	61,0	39,0
ST4.03ch01	44209766	79,0	137,0	121,0	49,0	192,0	136,0	147,0	131,0	154,0	118,0	103,0	103,0	90,0	124,0	125,0	81,0	142,0	90,0	82,0	113,0	78,33	86,0	127,0	153,0	164,0	72,0	105,0	101,0	60,14	86,0	76,0	80,0	96,0	114,0	106,0	111,0	67,30	89,0	111,0	123,1	97,0	87,0	98,0	91,0	46,63	80,0	76,0	64,0
ST4.03ch01	44209784	63,16	104,33	121,0	36,13	192,0	136,0	147,0	103,28	154,0	118,0	103,0	103,0	90,0	124,0	124,1	81,0	142,0	90,0	82,0	113,0	111,0	86,0	127,0	153,0	119,45	72,0	105,0	101,0	73,1	86,0	76,0	80,0	95,1	114,0	106,0	111,0	97,0	89,0	112,0	124,0	97,0	87,0	72,26	91,0	109,0	80,0	58,18	64,0
ST4.03ch01	44261151	118,0	238,0	158,0	85,23	213,0	163,0	188,0	190,1	243,0	209,0	151,0	144,0	139,0	193,0	200,0	120,0	205,0	158,0	119,0	177,0	136,0	110,0	207,0	152,44	183,0	126,0	119,0	178,0	87,0	114,0	132,0	85,23	113,0	118,40	132,0	122,0	116,0	106,0	109,35	203,0	140,0	117,0	96,32	92,37	139,0	121,0	102,0	113,0
ST4.03ch01	44261172	118,0	238,0	158,0	108,0	213,0	163,0	188,0	191,0	243,0	209,0	151,0	144,0	138,0	193,0	200,0	120,0	205,0	158,0	119,0	177,0	107,29	110,0	207,0	196,0	183,0	126,0	119,0	178,0	67,19	114,0	132,0	108,0	113,0	158,0	132,0	122,0	83,33	106,0	144,0	203,0	141,0	117,0	128,0	129,0	81,58	121,0	102,0	113,0
ST4.03ch01	44261206	83,35	180,58	158,0	81,27	213,0	163,0	188,0	143,48	243,0	208,0	151,0	144,0	139,0	193,0	199,0	120,0	205,0	158,0	118,0	176,0	136,0	110,0	207,0	196,0	142,41	126,0	119,0	178,0	87,0	114,0	132,0	108,0	113,0	158,0	132,0	122,0	116,0	106,0	144,0	203,0	141,0	117,0	99,29	129,0	139,0	121,0	77,25	113,0
ST4.03ch01	44261247	118,0	238,0	158,0	108,0	156,57	120,43	148,40	143,48	243,0	209,0	151,0	144,0	139,0	193,0	200,0	120,0	205,0	108,49	85,34	127,50	71,65	110,0	207,0	196,0	147,36	126,0	119,0	178,0	47,40	114,0	131,1	108,0	113,0	124,34	97,35	122,0	64,52	85,21	144,0	203,0	107,34	117,0	128,0	98,31	81,58	121,0	83,19	112,0
ST4.03ch01	44263755	36,11	60,9	41,18	11,14	17,68	23,48	52,16	7,47	73,0	50,22	45,16	41,14	33,16	31,30	36,37	13,20	23,56	21,41	22,21	38,11	22,26	18,24	87,0	59,35	32,38	43,0	34,9	32,19	14,11	58,0	46,0	58,0	19,23	45,12	27,33	56,0	30,27	19,26	34,15	87,19	38,10	52,0	38,15	39,10	17,26	40,10	38,12	25,18
ST4.03ch01	44263772	36,11	60,9	59,0	18,7	62,23	55,16	52,16	26,28	73,0	72,0	61,0	55,0	49,0	61,0	73,0	33,0	79,0	44,18	32,11	38,11	22,26	42,0	87,0	94,0	47,23	43,0	43,0	51,0	14,11	58,0	46,0	58,0	42,0	45,12	44,16	56,0	30,27	31,14	49,0	106,0	38,10	51,1	38,15	39,10	17,26	50,0	38,12	43,0
ST4.03ch01	44263866	7,6	15,2	5,1	6,1	13,0	8,0	4,8	6,0	16,0	11,0	2,8	5,3	5,0	5,2	11,0	10,0	16,0	9,9	8,1	1,7	13,0	7,1	4,13	16,0	12,0	4,4	10,3	1,5	3,0	2,2	0,6	5,2	3,0	10,6	5,1	8,5	8,0	4,2	1,0	0,1	0,0	0,3	0,1	6,0	12,0	2,3	0,0	3,1
ST4.03ch01	44263918	13,0	17,0	6,0	7,0	13,0	8,0	12,0	6,0	16,0	11,0	10,0	8,0	5,0	7,0	11,0	10,0	16,0	18,0	9,0	8,0	10,2	8,0	17,0	16,0	12,0	8,0	13,0	6,0	3,0	4,0	6,0	7,0	3,0	16,0	6,0	13,0	8,0	6,0	1,0	1,0	0,0	3,0	1,0	6,0	4,8	5,0	0,0	4,0
ST4.03ch01	44263930	0,13	12,5	1,5	0,7	4,9	0,8	0,12	0,6	14,2	3,8	2,8	3,5	0,5	2,5	4,7	0,10	0,16	0,18	0,9	0,8	10,3	0,8	4,13	2,14	0,12	3,5	0,13	1,5	3,0	2,2	0,6	5,2	1,2	2,14	1,5	6,7	1,7	0,6	0,1	0,1	0,0	0,3	0,1	0,6	3,9	0,5	0,0	0,4
ST4.03ch01	44263959	9,4	15,2	6,0	5,2	13,0	8,0	8,4	5,1	16,0	11,0	10,0	8,0	5,0	7,0	11,0	10,0	16,0	14,4	6,3	7,1	10,3	8,0	17,0	16,0	4,8	8,0	13,0	6,0	3,0	4,0	6,0	7,0	3,0	14,2	4,2	13,0	4,4	5,1	1,0	1,0	0,0	3,0	1,0	5,1	4,8	5,0	0,0	4,0
ST4.03ch01	44356517	30,0	112,0	81,0	0,0	41,0	0,0	0,0	0,0	207,1	151,0	28,1	64,0	30,0	53,0	103,0	51,0	35,0	0,0	1,0	0,0	70,0	0,0	56,0	145,0	30,0	32,0	0,0	49,0	20,0	63,0	0,0	61,0	60,0	38,0	27,0	67,0	29,0	0,0	25,0	86,0	37,0	47,0	0,0	56,0	40,0	19,0	0,0	0,1
ST4.03ch01	44356624	23,0	2,0	44,0	0,0	1,0	16,0	0,1	1,0	0,0	59,0	16,0	15,1	8,0	9,0	53,0	37,0	37,0	27,0	0,0	0,0	44,0	0,0	26,0	123,0	17,0	14,0	1,0	10,0	6,0	39,0	11,0	31,0	38,0	28,0	17,0	54,0	20,0	1,0	19,0	65,0	30,0	38,0	0,0	41,0	17,0	22,0	2,0	15,1
ST4.03ch01	44392985	18,6	45,12	64,0	10,7	70,0	50,0	44,0	35,3	63,0	46,0	38,0	25,0	29,0	52,0	48,0	21,0	61,0	37,0	28,0	36,0	24,0	37,0	73,0	73,0	34,15	23,0	27,0	35,0	15,0	26,0	41,0	50,0	47,0	48,0	36,0	52,0	44,0	44,0	45,0	53,0	41,0	42,0	31,8	33,0	39,0	38,0	34,4	31,1
ST4.03ch01	44393027	24,0	57,0	64,0	17,0	45,25	30,20	31,13	27,11	63,0	47,0	38,0	25,0	29,0	52,0	48,0	21,0	61,0	34,3	19,9	27,9	15,9	37,0	72,0	73,0	49,0	23,0	27,0	35,0	4,11	26,0	41,0	50,0	47,0	38,10	27,9	52,0	24,20	32,12	45,0	53,0	29,12	42,0	39,0	26,6	21,18	38,0	27,11	32,0
ST4.03ch01	44393051	24,0	57,0	51,13	15,2	9,61	0,50	31,13	19,19	63,0	36,11	32,6	15,10	17,12	31,21	19,29	13,8	10,51	8,29	14,14	27,9	15,9	16,21	73,0	55,18	49,0	23,0	22,5	28,7	4,11	26,0	41,0	50,0	22,25	38,10	17,19	52,0	24,20	22,22	30,15	45,8	29,12	42,0	39,0	26,7	21,18	25,13	27,11	17,15
ST4.03ch01	44393075	24,0	57,0	63,0	17,0	45,25	40,10	44,0	27,11	63,0	47,0	36,0	25,0	29,0	52,0	48,0	21,0	60,0	37,0	28,0	27,9	21,3	36,0	72,0	73,0	49,0	23,0	27,0	34,1	4,11	26,0	41,0	50,0	47,0	48,0	27,9	52,0	24,20	32,12	45,0	53,0	29,12	42,0	39,0	33,0	21,18	37,0	27,11	32,0
ST4.03ch01	44393078	24,0	57,0	64,0	17,0	45,25	30,20	31,13	27,11	63,0	47,0	38,0	25,0	29,0	52,0	48,0	21,0	61,0	34,3	19,9	27,9	15,9	37,0	73,0	73,0	39,10	23,0	27,0	35,0	4,11	26,0	41,0	50,0	47,0	38,10	27,9	52,0	24,20	32,12	45,0	53,0	29,12	42,0	39,0	26,7	21,18	38,0	26,12	32,0
ST4.03ch01	44393086	24,0	57,0	64,0	17,0	70,0	50,0	18,26	38,0	63,0	47,0	27,11	19,6	22,7	52,0	48,0	21,0	61,0	37,0	28,0	36,0	24,0	37,0	73,0	73,0	49,0	16,7	20,7	35,0	15,0	20,6	36,5	38,12	47,0	35,13	36,0	52,0	44,0	37,7	36,9	53,0	41,0	42,0	39,0	33,0	39,0	27,11	38,0	25,7
ST4.03ch01	44393092	24,0	57,0	64,0	17,0	70,0	50,0	44,0	38,0	63,0	47,0	38,0	25,0	29,0	52,0	48,0	21,0	61,0	37,0	28,0	36,0	24,0	37,0	73,0	56,17	49,0	23,0	27,0	35,0	15,0	26,0	41,0	33,17	47,0	33,15	36,0	52,0	44,0	44,0	34,11	53,0	41,0	42,0	39,0	25,8	39,0	38,0	38,0	32,0
ST4.03ch01	44396006	38,0	53,0	27,0	26,0	1,4	0,0	44,0	0,1	2,0	3,0	26,0	2,0	3,0	45,0	1,0	1,0	1,0	35,0	18,0	58,2	3,0	1,0	124,0	2,0	5,0	26,0	13,0	55,0	0,0	28,0	68,0	3,0	1,0	0,1	37,0	30,0	0,0	24,0	1,0	39,0	63,0	23,0	72,0	1,0	0,0	23,0	53,2	23,0
ST4.03ch01	44631761	91,0	163,0	86,0	40,0	73,0	66,0	149,0	89,0	154,0	87,0	67,0	67,0	40,0	72,0	62,0	57,0	26,0	65,0	51,0	129,0	79,18	35,0	156,0	107,0	93,1	82,0	52,0	66,0	39,25	95,0	75,0	93,0	38,0	106,0	78,0	118,0	62,20	53,0	64,0	120,0	98,0	85,0	112,0	94,0	45,52	65,0	59,0	37,0
ST4.03ch01	44631835	91,0	163,0	86,0	40,0	73,0	66,0	149,0	89,0	154,0	87,0	67,0	67,0	40,0	72,0	62,0	57,0	26,0	65,0	51,0	129,0	97,0	35,0	156,0	79,28	94,0	82,0	52,0	66,0	64,0	95,0	75,0	93,0	38,0	106,0	78,0	118,0	82,0	53,0	64,0	120,0	98,0	85,0	112,0	65,29	97,0	65,0	59,0	37,0
ST4.03ch01	44673427	5,0	9,0	9,0	8,0	7,0	0,0	8,0	48,0	11,0	4,0	10,0	8,0	2,0	6,0	3,0	0,0	0,0	4,0	11,0	14,0	10,0	9,0	19,0	6,0	7,0	8,0	6,0	9,0	3,0	14,0	5,0	3,0	1,0	1,0	1,0	1,0	2,0	3,0	1,0	4,0	1,0	1,0	2,0	1,0	6,0	1,0	0,0	0,0
ST4.03ch01	44673485	5,0	9,0	9,0	8,0	7,0	0,0	8,0	48,0	11,0	4,0	10,0	8,0	2,0	6,0	3,0	0,0	0,0	4,0	9,2	14,0	8,2	9,0	19,0	6,0	7,0	8,0	6,0	9,0	3,0	14,0	5,0	3,0	1,0	1,0	1,0	1,0	2,0	3,0	1,0	4,0	1,0	1,0	2,0	1,0	6,0	1,0	0,0	0,0
ST4.03ch01	44674845	92,0	172,0	119,0	81,0	111,50	80,50	106,43	86,40	170,0	154,0	121,0	117,0	77,0	127,0	140,0	96,0	147,0	130,0	66,25	106,37	58,37	85,0	163,0	154,0	145,0	94,0	79,0	114,0	31,40	88,0	94,0	89,0	89,0	79,28	70,40	106,0	59,58	68,29	106,0	156,0	71,27	91,0	87,0	62,25	54,65	73,0	61,24	74,0
ST4.03ch01	44674856	73,19	139,33	119,0	66,15	111,51	55,75	106,43	64,62	170,0	154,0	121,0	117,0	77,0	127,0	141,0	96,0	147,0	97,33	66,25	106,37	58,37	85,0	163,0	154,0	115,30	94,0	79,0	114,0	31,40	88,0	94,0	89,0	89,0	79,28	70,40	106,0	59,58	68,29	106,0	156,0	71,27	91,0	65,22	62,25	54,65	73,0	35,50	74,0
ST4.03ch01	44674857	92,0	172,0	89,30	66,15	108,54	76,54	149,0	102,24	170,0	122,32	85,36	94,23	41,36	72,55	75,66	50,46	38,109	65,65	65,26	143,0	95,0	50,35	163,0	113,41	145,0	94,0	64,15	97,17	71,0	88,0	94,0	89,0	53,36	107,0	83,27	106,0	117,0	74,23	79,27	113,43	98,0	91,0	87,0	87,0	119,0	53,20	85,0	42,32
ST4.03ch01	44674914	73,19	139,33	119,0	65,16	162,0	130,0	149,0	104,22	169,1	154,0	121,0	117,0	77,0	127,0	141,0	96,0	147,0	130,0	91,0	143,0	95,0	85,0	163,0	154,0	115,30	94,0	79,0	114,0	71,0	88,0	94,0	89,0	89,0	107,0	110,0	106,0	117,0	97,0	106,0	156,0	98,0	91,0	65,22	87,0	119,0	73,0	59,26	74,0
ST4.03ch01	44674931	92,0	172,0	119,0	80,0	162,0	130,0	149,0	126,0	169,0	154,0	121,0	116,0	77,0	125,0	141,0	96,0	146,0	130,0	68,22	143,0	95,0	85,0	162,0	153,0	145,0	74,20	60,19	111,0	56,15	88,0	94,0	88,0	89,0	107,0	110,0	106,0	88,29	97,0	106,0	156,0	98,0	65,25	87,0	65,22	96,22	73,0	85,0	74,0
ST4.03ch01	44674940	92,0	172,0	119,0	80,0	111,51	80,50	106,43	86,40	169,0	154,0	121,0	116,0	76,0	126,1	141,0	96,0	147,0	130,0	66,25	106,37	58,37	85,0	163,0	154,0	144,0	94,0	79,0	114,0	31,40	88,0	94,0	89,0	89,0	79,28	70,40	106,0	59,58	68,29	105,1	156,0	71,27	91,0	87,0	62,25	53,65	73,0	61,24	74,0
ST4.03ch01	44674952	92,0	172,0	119,0	81,0	111,51	130,0	149,0	126,0	170,0	154,0	121,0	117,0	77,0	127,0	141,0	96,0	147,0	130,0	91,0	106,37	95,0	85,0	163,0	154,0	145,0	94,0	79,0	114,0	50,21	88,0	94,0	89,0	89,0	107,0	69,41	106,0	93,24	68,29	106,0	156,0	71,27	91,0	87,0	87,0	119,0	73,0	61,24	74,0
ST4.03ch01	44696255	0,117	100,110	29,113	0,96	58,183	0,173	0,194	0,189	160,58	84,104	37,123	70,86	37,114	55,158	48,153	0,129	0,212	0,154	0,98	0,175	57,75	33,86	49,168	48,141	43,188	0,120	0,141	39,109	24,68	75,66	0,123	74,57	29,91	35,109	29,78	99,29	38,94	0,115	36,94	91,78	0,110	57,56	0,132	26,95	40,96	0,100	0,102	0,127
ST4.03ch01	44697449	54,0	117,0	65,0	48,0	122,0	69,0	75,0	68,0	94,0	82,0	64,0	61,0	46,0	66,0	80,0	46,0	96,0	66,0	50,0	63,20	60,0	40,9	98,0	61,16	76,0	44,0	41,0	57,0	40,0	54,0	66,0	44,0	54,0	82,0	53,0	56,0	62,0	54,0	73,0	91,0	46,0	65,0	74,0	44,19	76,0	57,0	74,0	55,0
ST4.03ch01	44697488	54,0	117,0	45,20	40,9	58,64	34,35	75,0	52,16	94,0	57,25	50,14	53,8	24,22	33,33	41,39	21,25	24,72	37,29	32,18	83,0	60,0	20,29	98,0	53,24	76,0	44,0	29,12	45,12	40,0	54,0	66,0	44,0	27,27	82,0	40,13	57,0	62,0	39,15	55,18	66,25	46,0	65,0	74,0	63,0	77,0	41,16	74,0	24,31
ST4.03ch01	44697577	108,34	176,63	102,38	53,52	67,206	0,205	145,51	46,143	306,0	152,60	121,30	120,35	80,67	124,94	93,112	65,60	51,219	49,114	74,60	172,50	78,39	74,57	243,0	157,59	32,150	127,0	101,40	114,35	45,21	141,0	132,0	116,0	57,60	135,44	71,70	126,0	50,37	70,69	118,33	136,40	103,26	134,0	104,38	93,24	92,1	99,27	59,45	54,65
ST4.03ch01	44697583	142,0	239,0	140,0	105,0	214,59	105,100	145,51	141,48	306,0	212,0	151,0	155,0	147,0	218,0	206,0	125,0	270,0	125,38	100,33	172,50	78,39	131,0	243,0	216,0	182,0	127,0	141,0	149,0	45,21	141,0	132,0	116,0	117,0	135,44	109,32	126,0	50,37	108,31	151,0	176,0	103,26	134,0	142,0	93,24	92,1	126,0	83,21	119,0
ST4.03ch01	44698650	61,0	42,0	105,0	64,0	10,0	86,0	31,10	80,0	0,0	101,0	52,14	37,3	33,6	74,0	129,0	10,0	48,21	86,0	58,0	74,0	106,0	59,0	100,0	42,0	101,0	46,19	76,19	144,0	70,0	65,9	50,18	91,13	67,0	116,20	95,0	111,0	97,0	59,16	72,18	134,0	74,0	102,0	69,0	77,0	136,1	25,13	73,0	58,14
ST4.03ch01	44698760	61,0	42,0	105,0	64,0	10,0	86,0	41,0	80,0	0,0	101,0	66,0	40,0	39,0	74,0	128,0	10,0	69,0	86,0	57,1	74,0	78,28	59,0	100,0	42,0	101,0	65,0	95,0	144,0	52,18	74,0	68,0	104,0	67,0	136,0	95,0	111,0	75,22	75,0	90,0	134,0	74,0	102,0	69,0	77,0	75,62	38,0	73,0	71,0
ST4.03ch01	44818851	67,0	0,0	45,19	30,7	0,0	10,0	5,0	4,1	0,0	44,9	13,3	3,0	11,3	9,6	74,36	4,6	7,19	7,7	1,4	40,0	55,0	40,20	24,0	36,14	12,0	47,0	24,9	62,19	16,0	31,0	38,0	60,0	22,19	33,0	50,15	74,0	12,0	16,6	19,4	36,15	54,0	32,0	58,0	22,0	7,0	26,0	25,0	17,23
ST4.03ch01	44823661	85,0	29,0	130,0	57,0	63,5	97,35	89,41	62,19	0,0	159,0	103,0	96,0	83,0	126,0	180,0	91,0	183,0	135,0	43,32	130,41	52,50	132,0	158,0	169,0	95,0	89,0	90,1	125,0	25,28	128,0	116,0	103,0	127,0	90,35	78,28	138,1	38,66	81,28	112,0	175,0	88,39	105,0	79,0	70,23	38,63	99,0	36,22	113,0
ST4.03ch01	44823689	85,0	29,0	130,0	57,0	63,5	68,64	89,41	62,19	0,0	159,0	103,0	96,0	83,0	126,0	180,0	91,0	183,0	102,32	43,32	130,41	52,50	132,0	158,0	169,0	65,30	89,0	91,0	125,0	25,28	128,0	116,0	103,0	127,0	90,35	78,28	138,1	38,66	81,28	112,0	175,0	88,39	105,0	79,0	70,23	38,63	99,0	36,22	113,0
ST4.03ch01	44832733	75,29	144,40	135,0	77,22	161,52	83,88	114,46	65,76	220,0	151,0	120,0	144,0	129,0	190,0	175,0	92,0	171,0	100,31	78,27	128,28	61,64	92,0	170,0	173,0	30,76	96,0	83,0	145,0	44,24	117,0	104,0	96,0	105,0	84,31	100,28	119,0	55,73	67,26	109,0	155,0	97,25	112,0	81,35	60,30	76,62	90,0	54,44	96,0
ST4.03ch01	44832736	105,0	184,0	135,0	100,0	161,52	83,88	114,46	106,35	220,0	152,0	120,0	144,0	129,0	190,0	175,0	92,0	171,0	100,31	78,27	128,28	61,64	92,0	170,0	173,0	58,48	96,0	83,0	145,0	44,25	116,1	104,0	96,0	105,0	84,31	100,28	119,0	55,73	67,26	109,0	156,0	97,25	113,0	116,0	60,30	76,62	90,0	78,20	96,0
ST4.03ch01	44832782	105,0	184,0	95,40	72,28	112,101	129,42	160,0	110,31	221,0	110,41	94,26	113,31	65,64	89,101	93,82	46,46	45,126	63,68	78,27	156,0	125,0	51,41	170,0	137,36	106,0	96,0	62,21	113,32	69,0	117,0	104,0	96,0	51,54	115,0	100,28	119,0	128,0	73,20	86,23	120,36	122,0	113,0	116,0	90,0	138,0	89,0	98,0	57,39
ST4.03ch01	44832785	76,29	144,40	95,40	50,50	60,153	41,130	114,46	34,107	220,0	111,41	94,26	113,31	65,64	89,101	93,82	46,46	44,127	32,99	51,54	128,27	61,64	51,41	170,0	137,36	30,76	96,0	61,22	113,32	44,25	117,0	104,0	96,0	51,54	84,31	72,56	119,0	55,73	47,46	86,23	120,36	97,25	113,0	81,35	60,30	76,62	90,0	54,44	57,39
ST4.03ch01	44832789	105,0	184,0	95,40	72,28	112,101	129,42	160,0	110,31	221,0	111,41	94,26	113,31	65,64	89,101	93,82	46,46	45,126	63,68	78,27	156,0	125,0	51,41	169,0	137,36	106,0	96,0	61,22	113,32	69,0	117,0	104,0	96,0	51,54	115,0	100,28	119,0	128,0	73,20	86,23	120,36	122,0	113,0	116,0	90,0	138,0	90,0	98,0	57,39
ST4.03ch01	44900841	0,0	0,0	0,11	0,5	0,40	0,10	0,0	0,12	0,0	1,20	0,14	0,18	0,23	0,41	0,41	0,28	0,51	0,25	0,7	0,0	0,0	0,20	0,0	0,27	0,0	0,0	0,0	0,14	0,0	0,0	0,0	0,0	0,15	0,0	0,12	0,0	0,0	0,8	0,6	0,16	0,0	0,0	0,0	0,0	0,0	0,0	0,0	0,18
ST4.03ch01	44998609	1,0	4,0	0,0	1,0	1,0	1,0	0,0	0,0	0,0	1,0	3,0	1,0	0,0	0,0	1,0	0,0	0,0	0,0	0,1	4,0	0,0	0,0	5,1	0,0	0,0	1,0	0,2	1,0	0,0	2,0	4,0	1,4	0,0	0,1	4,0	3,0	0,1	1,0	0,0	4,2	2,0	4,1	1,0	3,1	0,1	3,0	1,0	0,0
ST4.03ch01	44998645	1,0	3,1	0,0	1,0	0,1	0,1	0,0	0,0	0,0	0,1	0,3	0,1	0,0	0,0	0,1	0,0	0,0	0,0	1,0	4,0	0,0	0,0	6,0	0,0	0,0	1,0	2,0	1,0	0,0	2,0	3,1	4,1	0,0	1,0	1,3	1,2	1,0	0,1	0,0	4,2	2,0	4,1	1,0	1,0	1,0	1,2	1,0	0,0
ST4.03ch01	45107007	3,0	8,0	3,0	2,0	2,0	1,0	5,0	0,0	12,0	16,0	3,0	3,0	3,0	3,0	2,0	4,0	2,0	4,0	2,0	4,2	4,0	0,0	11,0	4,1	1,0	5,0	3,0	5,0	1,0	3,0	8,0	4,0	4,0	3,0	3,0	2,0	1,0	2,0	7,0	4,0	5,0	3,0	1,0	2,0	3,0	5,0	3,0	3,0
ST4.03ch01	45107044	3,0	2,6	1,2	1,0	0,2	0,1	5,0	0,0	6,6	16,0	3,0	3,0	3,0	2,1	2,0	4,0	2,0	4,0	2,0	6,0	4,0	0,0	11,0	4,1	0,1	5,0	3,0	5,0	1,0	2,1	8,0	4,0	2,2	2,1	1,2	1,1	1,0	2,0	5,2	4,0	5,0	3,0	1,0	2,0	2,1	5,0	3,0	3,0
ST4.03ch01	45107049	3,0	8,0	3,0	2,0	2,0	1,0	5,0	0,0	12,0	16,0	3,0	3,0	3,0	3,0	2,0	4,0	2,0	4,0	2,0	4,2	4,0	0,0	11,0	4,1	1,0	5,0	3,0	5,0	1,0	3,0	8,0	4,0	4,0	3,0	3,0	2,0	1,0	2,0	7,0	4,0	5,0	3,0	1,0	2,0	3,0	5,0	3,0	3,0
ST4.03ch01	45107101	3,0	2,6	1,2	2,0	0,2	0,1	5,0	0,0	6,6	16,0	3,0	3,0	3,0	2,1	2,0	4,0	2,0	4,0	2,0	6,0	4,0	0,0	11,0	4,1	0,1	5,0	3,0	5,0	1,0	2,1	8,0	4,0	2,2	2,1	1,2	1,1	1,0	2,0	5,2	4,0	5,0	3,0	1,0	2,0	2,1	5,0	3,0	3,0
ST4.03ch01	45107104	3,0	8,0	3,0	2,0	2,0	1,0	5,0	0,0	12,0	16,0	3,0	3,0	3,0	3,0	2,0	4,0	2,0	4,0	2,0	4,2	4,0	0,0	11,0	4,1	1,0	5,0	3,0	5,0	1,0	3,0	8,0	4,0	4,0	3,0	3,0	2,0	1,0	2,0	7,0	4,0	5,0	3,0	1,0	2,0	3,0	5,0	3,0	3,0
ST4.03ch01	45107206	7,0	1,0	4,1	1,0	0,3	0,2	5,0	0,0	1,2	12,2	0,2	3,3	0,0	1,0	2,0	3,0	0,0	2,0	3,0	8,0	1,1	2,1	5,0	2,1	0,1	2,0	4,0	4,0	0,0	7,2	5,0	1,3	0,1	2,1	2,1	1,1	4,0	0,0	3,1	4,0	2,0	3,0	9,0	3,0	3,0	5,0	1,0	5,0
ST4.03ch01	45107225	7,0	1,0	4,1	1,0	0,3	0,2	5,0	0,0	1,2	12,2	0,2	3,3	0,0	1,0	2,0	3,0	0,0	2,0	3,0	8,0	1,1	2,1	5,0	2,1	0,1	2,0	4,0	4,0	0,0	7,2	5,0	1,3	0,1	2,1	2,1	1,1	4,0	0,0	3,1	4,0	2,0	3,0	9,0	3,0	3,0	5,0	1,0	5,0
ST4.03ch01	45217556	104,30	163,8	121,0	49,23	88,0	107,0	211,1	56,24	249,0	171,0	135,0	125,0	75,0	94,0	111,0	79,0	0,0	86,0	96,0	213,1	143,0	54,0	242,0	165,0	80,18	151,0	148,0	128,0	93,0	126,0	131,0	122,0	59,0	144,0	101,0	133,0	123,0	107,0	99,0	134,0	130,0	123,0	113,27	128,0	116,0	120,0	86,20	62,0
ST4.03ch01	45217557	134,0	171,0	121,0	72,0	88,0	107,0	160,52	80,0	248,0	171,0	135,0	125,0	75,0	94,0	111,0	79,0	0,0	42,44	63,33	213,0	107,36	53,1	242,0	165,0	98,0	151,0	148,0	128,0	93,0	126,0	131,0	122,0	59,0	96,48	101,0	133,0	123,0	107,0	99,0	135,0	130,0	122,1	140,0	103,24	116,0	120,0	106,0	62,0
ST4.03ch01	45217619	134,0	171,0	121,0	72,0	88,0	92,15	212,0	72,8	249,0	171,0	134,1	125,0	75,0	94,0	111,0	79,0	0,0	86,0	96,0	148,0	116,27	29,0	242,0	113,0	98,0	151,0	148,0	128,0	74,19	126,0	131,0	122,0	59,0	144,0	101,0	133,0	106,17	107,0	99,0	135,0	130,0	123,0	140,0	92,0	84,32	120,0	106,0	62,0
ST4.03ch01	45217649	134,0	171,0	121,0	72,0	88,0	107,0	160,52	80,0	249,0	171,0	135,0	125,0	75,0	94,0	111,0	79,0	0,0	86,0	63,33	214,0	107,36	54,0	242,0	165,0	98,0	151,0	148,0	128,0	93,0	126,0	131,0	122,0	59,0	96,48	101,0	133,0	123,0	107,0	99,0	134,0	130,0	123,0	140,0	104,24	116,0	120,0	106,0	62,0
ST4.03ch01	45217665	104,30	163,8	121,0	49,23	66,22	43,63	212,0	48,32	249,0	170,0	135,0	125,0	75,0	94,0	111,0	79,0	0,0	86,0	96,0	177,37	116,27	54,0	242,0	165,0	80,18	151,0	148,0	127,0	50,43	126,0	131,0	122,0	59,0	144,0	73,28	133,0	66,57	83,24	98,0	135,0	100,30	123,0	113,27	128,0	84,32	120,0	57,49	62,0
ST4.03ch01	45217742	2,0	9,0	3,0	2,0	11,0	7,0	3,1	6,0	6,0	12,0	3,0	2,0	2,0	4,0	10,0	2,0	7,0	4,0	2,0	4,0	3,2	5,0	0,0	13,0	8,0	1,0	1,0	3,0	0,0	1,0	3,0	2,0	4,0	2,0	1,0	2,0	1,0	2,0	1,0	2,0	1,0	1,0	1,0	2,0	6,0	0,0	0,0	1,0
ST4.03ch01	45251489	164,0	270,0	119,0	111,0	162,0	63,56	173,0	61,0	294,0	187,0	147,0	150,0	65,0	110,0	118,0	72,0	52,0	54,0	73,0	256,0	79,33	73,0	260,0	166,0	154,37	165,0	184,0	132,0	53,25	136,0	125,0	120,0	64,0	140,0	92,0	152,0	54,31	69,0	88,0	159,0	108,0	142,0	164,0	109,0	88,99	130,0	130,0	55,0
ST4.03ch01	45757140	36,11	82,14	68,0	17,3	59,48	43,11	75,16	31,11	131,0	76,22	54,0	50,6	26,7	51,22	91,8	51,6	34,37	36,8	11,20	32,15	36,25	29,8	86,0	88,16	31,53	25,4	18,4	24,5	18,15	66,0	47,0	53,0	49,16	58,24	43,15	72,0	36,33	24,21	46,15	74,23	48,12	41,0	37,14	13,33	32,25	58,0	28,23	37,0
ST4.03ch01	45757143	47,0	96,0	68,0	20,0	107,0	54,0	91,0	42,0	131,0	98,0	54,0	56,0	33,0	73,0	99,0	57,0	71,0	44,0	31,0	32,15	61,0	37,0	85,1	104,0	84,0	25,4	18,4	29,0	27,6	66,0	47,0	53,0	65,0	82,0	43,15	72,0	52,17	37,8	61,0	97,0	48,12	41,0	51,0	24,22	57,0	58,0	39,12	37,0
ST4.03ch01	45757769	0,0	0,0	0,0	0,0	0,29	0,22	0,11	0,15	0,0	0,17	0,0	0,16	0,10	0,38	0,34	1,14	0,35	0,11	0,12	0,21	0,30	0,17	0,0	0,33	0,50	0,11	0,8	0,12	0,15	0,0	0,0	0,0	0,15	0,23	0,19	0,0	0,40	0,28	0,18	0,22	0,16	0,0	0,0	0,26	0,24	0,0	0,5	0,0
ST4.03ch01	45757778	0,0	0,0	0,0	0,0	0,29	0,22	0,11	0,15	0,0	0,17	0,0	0,16	0,10	0,38	0,34	1,14	0,35	0,11	0,12	0,21	0,30	0,17	0,0	0,33	0,50	0,11	0,8	0,12	0,15	0,0	0,0	0,0	0,15	0,23	0,19	0,0	0,40	1,27	0,18	0,22	0,16	0,0	0,0	0,26	0,24	0,0	0,5	0,0
ST4.03ch01	46113746	1,3	0,3	0,3	0,1	3,2	0,0	0,0	0,0	3,1	1,7	0,5	0,1	0,2	0,2	0,2	2,1	0,1	0,3	0,0	0,6	1,0	0,2	0,2	1,1	0,0	0,2	0,3	0,1	0,0	0,4	0,3	0,7	0,2	0,3	0,6	0,1	0,0	0,0	0,0	0,6	0,1	0,2	0,2	0,1	0,1	1,2	0,1	0,11
ST4.03ch01	46113783	4,0	3,0	2,1	1,0	5,0	0,0	0,0	0,0	3,1	3,5	3,2	1,0	1,1	2,0	2,0	3,0	1,0	3,0	0,0	6,0	1,0	2,0	2,0	2,0	0,0	2,0	3,0	1,0	0,0	4,0	3,0	5,2	2,0	2,1	6,0	1,0	0,0	0,0	0,0	6,0	1,0	2,0	2,0	1,0	1,0	3,0	1,0	10,1
ST4.03ch01	46113844	4,0	3,0	2,1	1,0	5,0	0,0	0,0	0,0	3,1	3,5	3,2	1,0	1,1	2,0	2,0	3,0	1,0	3,0	0,0	6,0	1,0	2,0	2,0	2,0	0,0	2,0	3,0	1,0	0,0	4,0	3,0	5,2	2,0	2,1	6,0	1,0	0,0	0,0	0,0	6,0	1,0	2,0	2,0	1,0	1,0	3,0	1,0	10,1
ST4.03ch01	46317883	32,0	66,0	32,10	27,0	94,0	68,0	70,0	62,0	78,24	39,12	26,8	34,13	26,8	65,0	69,0	39,0	48,0	55,0	33,0	48,0	36,0	38,0	78,0	92,0	69,0	23,6	27,8	29,0	29,0	25,19	34,19	39,13	43,0	43,26	55,0	59,0	39,0	54,0	30,38	78,0	41,0	47,0	65,0	42,0	46,0	53,0	52,0	36,17
ST4.03ch01	46317909	32,0	66,0	42,0	27,0	94,0	68,0	70,0	62,0	103,0	51,0	34,0	47,0	34,0	65,0	69,0	39,0	48,0	55,0	33,0	38,10	36,0	38,0	78,0	92,0	69,0	18,11	30,5	29,0	19,10	44,0	53,0	52,0	43,0	69,0	40,15	59,0	31,8	36,18	68,0	78,0	35,6	47,0	65,0	30,12	46,0	53,0	39,13	53,0
ST4.03ch01	46317927	32,0	66,0	42,0	27,0	69,25	68,0	70,0	62,0	103,0	38,13	34,0	35,12	25,9	30,35	54,15	33,6	37,11	55,0	21,12	48,0	36,0	30,8	78,0	71,21	69,0	29,0	35,0	19,10	29,0	44,0	53,0	52,0	33,10	69,0	55,0	59,0	39,0	54,0	52,16	57,21	41,0	47,0	65,0	42,0	46,0	53,0	52,0	53,0
ST4.03ch01	46320858	57,29	98,32	103,0	57,19	132,42	72,49	95,32	36,45	139,0	124,0	92,0	90,0	58,0	105,0	125,0	79,0	140,0	68,29	55,26	91,28	34,42	77,0	147,0	131,0	68,33	50,13	69,18	87,0	28,25	76,0	72,0	67,0	65,0	73,29	58,19	77,0	42,44	43,30	86,0	103,0	63,18	77,0	58,24	30,36	45,52	55,0	34,37	62,0
ST4.03ch01	46320926	86,0	130,0	103,0	76,0	126,48	121,0	127,0	81,0	139,0	95,29	92,0	68,22	44,14	54,51	88,37	65,14	108,32	97,0	64,17	120,0	77,0	55,22	147,0	100,31	101,0	63,0	87,0	74,13	53,0	77,0	72,0	67,0	49,16	102,0	77,0	76,0	86,0	73,0	61,25	72,31	81,0	77,0	83,0	67,0	97,0	55,0	71,0	62,0
ST4.03ch01	46320949	16,70	27,103	18,85	0,76	34,140	0,121	31,96	0,81	104,35	26,98	0,92	0,90	0,58	0,105	29,96	45,34	0,140	0,97	0,81	0,120	14,63	22,55	0,147	39,92	25,76	0,63	0,87	0,87	9,44	0,77	0,72	0,67	19,46	0,102	0,77	0,77	0,86	0,73	0,86	0,103	23,58	0,77	0,83	0,67	0,97	12,43	0,71	0,62
ST4.03ch01	46320955	86,0	130,0	103,0	76,0	126,48	121,0	127,0	81,0	139,0	95,29	92,0	68,22	44,14	54,51	88,37	65,14	108,32	97,0	64,17	120,0	77,0	55,22	147,0	100,31	73,28	63,0	87,0	74,13	53,0	77,0	72,0	67,0	49,16	102,0	77,0	77,0	86,0	73,0	61,25	72,31	81,0	77,0	83,0	67,0	97,0	55,0	71,0	62,0
ST4.03ch01	46320983	18,0	26,8	34,0	6,0	56,0	27,7	28,0	32,0	45,0	27,8	22,8	18,4	24,0	24,8	29,6	23,0	34,0	22,0	17,0	27,7	22,0	19,5	51,0	31,30	51,0	18,0	19,0	17,0	17,0	14,6	28,0	30,12	25,10	34,9	31,11	16,27	39,0	26,0	52,0	41,11	42,0	30,5	38,0	18,13	9,5	22,6	24,0	23,0
ST4.03ch01	46321004	12,6	28,6	34,0	6,0	25,31	17,6	23,5	11,21	45,0	25,10	30,0	9,13	14,10	11,21	27,8	21,2	19,15	20,2	10,7	25,9	13,9	17,7	41,10	43,18	11,40	13,5	16,3	9,8	5,12	20,0	28,0	22,20	26,9	34,9	30,12	33,9	0,39	19,7	25,27	25,27	27,15	13,22	32,6	22,9	5,9	28,0	13,11	23,0
ST4.03ch01	46321024	18,0	34,0	34,0	6,0	38,18	34,0	28,0	32,0	45,0	25,10	30,0	18,4	20,4	11,21	27,8	21,2	26,8	22,0	14,3	34,0	22,0	17,7	51,0	43,18	51,0	18,0	19,0	15,2	17,0	20,0	28,0	42,0	26,9	43,0	42,0	43,0	39,0	26,0	39,13	39,13	42,0	35,0	38,0	30,1	14,0	28,0	24,0	23,0
ST4.03ch01	46321034	18,0	34,0	34,0	6,0	38,18	34,0	28,0	32,0	45,0	25,10	30,0	18,4	20,4	11,21	27,8	21,2	19,8	22,0	14,3	34,0	22,0	17,7	51,0	43,18	51,0	18,0	19,0	15,2	17,0	20,0	28,0	42,0	26,9	43,0	42,0	43,0	39,0	26,0	39,13	39,13	42,0	35,0	38,0	31,0	14,0	28,0	24,0	23,0
ST4.03ch01	46321035	12,6	28,6	34,0	6,0	43,13	34,0	28,0	24,8	45,0	35,0	30,0	22,0	24,0	32,0	35,0	23,0	34,0	22,0	17,0	34,0	22,0	24,0	51,0	61,0	40,11	17,0	19,0	17,0	17,0	20,0	28,0	42,0	35,0	43,0	42,0	43,0	39,0	26,0	52,0	52,0	42,0	35,0	32,6	31,0	14,0	28,0	16,8	23,0
ST4.03ch01	46321066	18,0	34,0	34,0	6,0	56,0	23,11	28,0	32,0	45,0	35,0	30,0	22,0	24,0	32,0	35,0	23,0	34,0	20,2	17,0	25,9	22,0	24,0	51,0	61,0	51,0	13,5	16,3	17,0	12,5	20,0	28,0	42,0	35,0	43,0	30,12	43,0	28,11	19,7	52,0	52,0	27,15	35,0	38,0	26,5	14,0	28,0	21,3	23,0
ST4.03ch01	46321093	11,7	28,6	16,18	0,6	43,13	24,10	25,3	21,11	45,0	35,0	17,13	22,0	16,8	29,3	24,11	17,6	15,19	2,20	10,7	16,18	21,1	18,6	10,41	61,0	51,0	9,9	7,12	8,9	17,0	11,9	6,22	42,0	29,6	43,0	23,19	36,7	39,0	13,13	52,0	38,14	24,18	27,8	16,22	31,0	14,0	14,14	11,13	7,16
ST4.03ch01	46323607	3,3	2,4	6,0	6,2	14,3	7,4	9,1	4,1	10,0	14,0	5,0	12,0	11,0	11,0	7,0	6,0	15,0	17,5	5,3	11,2	1,2	2,0	14,0	12,0	5,8	4,2	5,1	5,0	1,0	4,0	4,0	3,0	8,0	8,1	5,1	5,0	7,1	6,3	3,0	7,0	0,2	4,0	0,2	1,2	3,7	5,0	4,1	5,0
ST4.03ch01	46323688	6,0	6,0	6,0	8,0	17,0	9,2	9,1	4,1	10,0	14,0	5,0	12,0	11,0	11,0	7,0	6,0	15,0	22,0	5,3	13,0	1,2	2,0	14,0	12,0	13,0	6,0	6,0	5,0	1,0	4,0	4,0	3,0	8,0	8,1	6,0	5,0	8,0	8,1	3,0	7,0	2,0	4,0	2,0	3,0	3,7	5,0	5,0	5,0
ST4.03ch01	46323695	4,1	4,1	0,3	2,4	13,2	4,3	6,1	1,0	6,3	7,3	0,1	1,7	3,5	2,4	0,1	4,0	5,4	2,9	5,1	2,6	3,0	1,0	3,4	6,2	9,0	2,3	1,3	2,1	1,0	0,2	0,0	0,1	1,1	5,1	1,0	1,3	8,0	3,4	2,0	4,0	2,0	2,0	2,0	2,0	7,2	2,0	1,3	0,2
ST4.03ch01	46377816	0,0	2,1	0,0	1,0	0,0	0,0	0,0	0,0	1,0	3,0	0,1	1,0	1,0	0,0	1,1	0,0	0,0	0,1	0,1	0,0	1,0	0,0	0,2	1,0	1,0	0,0	1,0	0,1	1,0	0,1	0,2	0,0	0,1	0,0	1,0	0,0	0,0	0,1	0,0	1,1	1,0	0,0	0,0	1,0	0,0	0,1	0,0	0,2
ST4.03ch01	46487166	2,2	14,1	7,0	1,0	17,0	24,0	21,0	35,0	4,0	23,0	36,0	30,0	16,0	12,0	36,0	26,0	11,0	13,0	22,0	9,0	40,0	16,0	66,0	35,0	28,0	38,0	55,0	47,0	20,0	7,0	27,0	20,0	30,0	3,0	1,0	49,0	34,0	13,0	3,0	11,0	17,0	45,0	19,0	18,0	19,0	3,0	2,0	38,0
ST4.03ch01	46627100	1,0	1,0	1,0	0,0	1,0	1,0	0,0	3,0	1,0	1,0	1,0	1,0	0,1	0,0	0,0	1,0	1,0	0,0	1,0	2,0	2,0	0,0	3,0	0,0	1,0	0,0	0,0	0,0	0,0	2,0	0,0	0,1	1,0	1,0	1,0	0,2	0,0	0,0	0,0	1,0	3,0	0,1	0,0	1,0	0,0	0,0	1,0	3,0
ST4.03ch01	47008997	2,0	2,0	6,0	0,0	2,0	3,0	1,2	0,0	2,0	4,0	3,0	7,0	1,0	0,0	2,0	6,0	3,0	9,0	4,0	7,0	3,0	1,0	8,0	3,0	0,0	3,0	1,0	5,0	3,0	1,0	7,0	0,3	5,0	1,0	3,0	3,0	3,0	2,0	3,2	10,0	3,0	3,0	6,0	1,0	1,0	4,0	0,0	8,0
ST4.03ch01	47009036	2,0	2,0	6,0	0,0	2,0	3,0	3,0	0,0	2,0	4,0	3,0	4,3	0,1	0,0	2,0	6,0	3,0	9,0	2,2	7,0	1,2	1,0	3,5	3,0	0,0	3,0	1,0	3,2	1,2	1,0	7,0	3,0	5,0	1,0	3,0	3,0	0,3	2,0	5,0	7,3	3,0	1,2	6,0	1,0	0,1	4,0	0,0	8,0
ST4.03ch01	47009091	2,0	2,0	6,0	0,0	2,0	3,0	3,0	0,0	2,0	4,0	3,0	4,3	0,1	0,0	2,0	6,0	3,0	9,0	2,2	7,0	1,2	1,0	3,5	3,0	0,0	3,0	1,0	3,2	1,2	1,0	7,0	3,0	5,0	1,0	3,0	3,0	0,3	2,0	5,0	7,3	3,0	1,2	6,0	1,0	0,1	4,0	0,0	8,0
ST4.03ch01	47136871	0,2	0,1	0,4	0,2	1,19	0,0	0,1	0,0	2,1	0,3	0,5	0,7	0,2	0,3	0,2	2,1	0,1	0,4	0,1	0,4	0,0	1,5	0,1	1,1	0,0	0,1	0,4	0,1	0,0	0,1	0,1	0,3	1,2	0,6	0,1	0,7	0,3	0,2	0,2	0,7	0,0	0,5	0,3	0,2	0,4	0,4	0,3	0,2
ST4.03ch01	47343910	5,0	3,0	8,1	0,0	4,0	2,0	1,0	1,0	3,4	5,0	1,1	1,0	1,1	2,0	3,0	6,0	4,0	8,0	1,0	5,0	1,0	7,0	9,0	4,0	2,0	1,5	3,3	1,0	3,0	4,0	2,1	5,0	4,0	2,0	3,0	4,0	4,0	3,0	3,1	5,0	6,0	3,0	2,0	2,0	1,0	4,0	5,0	1,1
ST4.03ch01	47441112	0,1	0,0	0,0	0,0	1,0	0,0	0,0	0,0	0,0	1,0	0,1	0,1	0,0	0,0	3,0	0,0	2,0	4,0	1,0	2,0	1,1	1,0	0,1	3,0	1,0	0,0	0,0	1,0	3,2	2,0	0,0	0,2	2,3	1,0	2,3	0,3	1,1	0,0	4,0	2,0	2,0	3,0	0,0	2,0	1,0	2,0	0,0	1,0
ST4.03ch01	47441141	1,0	0,0	0,0	0,0	0,1	0,0	0,0	0,0	0,0	0,1	1,0	1,0	0,0	0,0	1,2	0,0	1,1	4,0	1,0	2,0	2,0	1,0	1,0	1,2	1,0	0,0	0,0	0,1	5,0	2,0	0,0	2,0	4,1	1,0	5,0	3,0	2,0	0,0	3,1	0,2	2,0	3,0	0,0	2,0	1,0	2,0	0,0	1,0
ST4.03ch01	47477811	3,0	2,0	0,0	0,0	0,0	12,0	13,0	6,0	0,0	0,0	5,0	0,0	3,1	16,0	0,0	22,0	19,0	0,0	4,0	17,0	34,0	19,0	11,0	45,0	0,0	14,0	3,2	19,0	14,0	0,0	4,1	19,0	29,0	6,0	14,0	10,0	23,0	0,0	25,0	19,0	0,0	24,0	1,0	11,0	13,0	0,0	0,0	0,0
ST4.03ch01	47555371	1,0	2,1	2,0	0,0	1,0	0,0	0,0	1,0	1,0	3,1	0,0	1,2	1,0	0,2	0,0	1,0	1,0	2,0	1,0	4,0	0,0	0,0	4,0	1,2	0,0	0,0	1,0	1,0	0,0	0,1	0,0	0,0	2,0	4,0	0,1	0,4	1,0	0,0	1,0	1,0	4,0	2,2	1,0	0,0	0,0	2,0	0,0	1,0
ST4.03ch01	47555423	0,1	2,1	1,1	0,0	0,1	0,0	0,0	0,1	1,0	4,0	0,0	2,1	0,1	2,0	0,0	0,1	0,1	0,2	0,1	0,4	0,0	0,0	0,4	3,0	0,0	0,0	0,1	0,1	0,0	1,0	0,0	0,0	1,1	2,2	1,0	4,0	0,1	0,0	1,0	0,1	2,2	2,2	0,1	0,0	0,0	0,2	0,0	1,0
ST4.03ch01	47555427	1,0	2,1	2,0	0,0	1,0	0,0	0,0	1,0	1,0	3,1	0,0	1,2	1,0	0,2	0,0	1,0	1,0	2,0	1,0	4,0	0,0	0,0	4,0	1,2	0,0	0,0	1,0	1,0	0,0	0,1	0,0	0,0	2,0	4,0	0,1	0,4	1,0	0,0	1,0	1,0	4,0	2,2	1,0	0,0	0,0	2,0	0,0	1,0
ST4.03ch01	47744921	56,0	84,0	68,0	28,0	88,0	58,20	48,12	43,17	85,0	62,0	57,0	39,0	20,0	23,0	54,0	35,0	60,0	76,0	17,11	67,0	21,15	42,0	111,0	59,0	75,0	47,0	48,0	42,0	19,0	49,0	52,0	58,0	46,0	34,14	68,0	59,0	31,0	31,17	55,0	57,0	55,0	62,0	59,0	30,14	25,0	45,0	42,0	46,0
ST4.03ch01	47744969	56,0	84,0	68,0	28,0	88,0	78,0	60,0	60,0	85,0	62,0	57,0	39,0	20,0	23,0	54,0	35,0	60,0	76,0	28,0	48,19	36,0	42,0	111,0	59,0	75,0	47,0	48,0	42,0	15,4	49,0	52,0	58,0	46,0	48,0	56,12	60,0	20,11	37,11	55,0	57,0	41,14	61,1	59,0	36,8	25,0	45,0	34,8	46,0
ST4.03ch01	47745002	56,0	84,0	68,0	28,0	88,0	55,23	60,0	60,0	85,0	62,0	57,0	39,0	20,0	23,0	54,0	35,0	60,0	59,17	28,0	67,0	36,0	42,0	111,0	59,0	75,0	47,0	48,0	42,0	19,0	49,0	52,0	58,0	46,0	48,0	68,0	60,0	31,0	48,0	55,0	57,0	55,0	62,0	59,0	44,0	25,0	45,0	41,0	46,0
ST4.03ch01	47745035	56,0	61,23	68,0	28,0	88,0	60,18	60,0	60,0	85,0	47,15	44,13	22,17	20,0	11,12	36,18	35,0	60,0	76,0	28,0	53,14	36,0	26,15	111,0	24,35	74,0	47,0	48,0	42,0	19,0	37,12	52,0	44,14	26,20	38,10	49,19	30,30	31,0	48,0	55,0	41,16	55,0	42,20	59,0	31,13	9,16	34,11	42,0	46,0
ST4.03ch01	47748484	73,0	166,0	111,28	60,0	210,0	132,0	129,0	104,0	123,38	102,32	73,34	72,24	66,16	138,0	163,0	88,0	129,0	118,0	89,0	124,0	100,0	88,1	179,0	166,0	125,0	37,39	45,52	120,0	58,0	87,14	57,20	66,28	95,0	77,17	94,0	113,0	86,0	101,0	51,60	159,0	117,0	102,0	97,0	98,0	106,0	91,0	98,0	80,20
ST4.03ch01	47748490	60,13	119,47	138,1	48,12	167,44	132,0	129,0	78,26	161,0	134,0	107,0	96,0	82,0	138,0	163,0	88,0	129,0	118,0	89,0	93,31	100,0	89,0	181,0	166,0	97,28	76,0	97,0	120,0	44,14	101,0	77,0	94,0	95,0	94,0	66,28	113,0	67,19	77,24	111,0	159,0	96,21	102,0	63,34	75,23	106,0	91,0	49,49	100,0
ST4.03ch01	47748556	60,13	119,47	139,0	48,12	104,107	65,67	108,21	46,58	161,0	100,34	106,0	74,22	52,30	71,67	121,42	72,16	62,67	89,29	21,68	93,31	45,55	67,22	181,0	126,40	46,79	76,0	97,0	93,27	31,27	101,0	77,0	94,0	71,24	75,19	66,28	113,0	46,40	54,47	81,30	124,35	96,21	102,0	63,34	51,47	52,54	91,0	49,49	100,0
ST4.03ch01	47748564	73,0	166,0	138,1	60,0	211,0	132,0	129,0	104,0	161,0	134,0	107,0	96,0	82,0	138,0	163,0	88,0	129,0	118,0	89,0	93,31	100,0	89,0	181,0	166,0	125,0	76,0	97,0	119,0	44,14	101,0	77,0	94,0	95,0	94,0	66,28	113,0	67,19	77,24	111,0	159,0	96,21	102,0	97,0	75,23	106,0	90,1	70,28	100,0
ST4.03ch01	47748570	73,0	166,0	139,0	60,0	211,0	101,31	108,21	72,32	161,0	134,0	107,0	96,0	82,0	138,0	163,0	88,0	129,0	118,0	65,24	124,0	46,54	89,0	181,0	166,0	125,0	76,0	97,0	120,0	45,13	101,0	77,0	94,0	95,0	75,19	94,0	113,0	65,21	78,23	111,0	159,0	117,0	102,0	97,0	74,24	52,54	91,0	98,0	100,0
ST4.03ch01	47748887	93,0	155,0	81,0	83,0	145,36	97,0	127,0	98,0	139,0	92,20	89,0	55,19	50,15	56,59	86,26	52,12	98,38	82,0	41,34	107,0	73,0	50,15	131,0	88,19	113,0	86,0	79,0	63,21	48,0	72,0	86,0	64,0	56,17	77,0	73,0	79,0	90,0	82,0	75,20	76,30	80,0	62,0	87,0	78,0	77,0	69,0	85,0	76,0
ST4.03ch01	47748908	70,23	155,0	63,18	83,0	181,0	97,0	105,22	98,0	106,33	70,42	89,0	74,0	65,0	115,0	92,20	36,28	136,0	82,0	75,0	107,0	73,0	65,0	131,0	75,32	113,0	86,0	79,0	84,0	48,0	72,0	86,0	64,0	46,27	77,0	73,0	79,0	90,0	82,0	96,0	106,0	61,19	62,0	87,0	78,0	77,0	51,18	85,0	76,0
ST4.03ch01	47748916	93,0	155,0	81,0	83,0	181,0	97,0	127,0	98,0	139,0	112,0	89,0	74,0	65,0	115,0	112,0	64,0	136,0	82,0	75,0	107,0	55,18	65,0	131,0	107,0	113,0	86,0	79,0	84,0	39,9	72,0	86,0	64,0	73,0	77,0	73,0	79,0	67,23	82,0	96,0	106,0	80,0	62,0	87,0	78,0	42,35	69,0	85,0	76,0
ST4.03ch01	47749042	176,0	267,0	159,0	120,0	277,0	159,49	224,0	194,0	280,0	229,0	207,0	187,0	124,0	253,0	200,0	146,0	257,0	134,43	136,0	246,0	140,0	150,0	230,0	235,0	190,34	166,0	138,0	199,0	97,0	118,0	144,0	116,0	106,0	153,0	151,0	125,0	133,0	120,0	144,0	216,0	146,0	133,0	141,0	122,0	192,0	122,0	111,0	113,0
ST4.03ch01	47749075	176,0	267,0	159,0	121,0	277,0	208,0	224,0	194,0	280,0	228,0	207,0	187,0	124,0	253,0	200,0	146,0	257,0	177,0	136,0	179,67	140,0	149,0	230,0	235,0	223,0	167,0	138,0	199,0	77,20	118,0	144,0	116,0	106,0	153,0	118,33	125,0	108,24	89,31	144,0	216,0	110,36	133,0	141,0	101,21	192,0	122,0	81,30	113,0
ST4.03ch01	47749100	176,0	267,0	159,0	121,0	216,60	208,0	224,0	193,1	280,0	173,56	207,0	130,57	97,27	123,130	136,64	119,27	188,69	177,0	81,54	246,0	140,0	109,40	230,0	176,59	180,44	167,0	138,0	159,40	97,0	118,0	144,0	116,0	82,24	153,0	151,0	125,0	133,0	120,0	112,32	169,47	146,0	133,0	141,0	122,0	192,0	122,0	111,0	113,0
ST4.03ch01	47749112	176,0	267,0	159,0	121,0	277,0	208,0	224,0	193,0	280,0	229,0	207,0	187,0	124,0	252,0	200,0	146,0	257,0	176,0	135,1	246,0	109,31	150,0	230,0	235,0	224,0	167,0	138,0	198,0	72,25	118,0	144,0	116,0	106,0	153,0	151,0	125,0	98,35	120,0	144,0	216,0	146,0	133,0	141,0	122,0	92,100	122,0	111,0	113,0
ST4.03ch01	47749142	176,0	266,0	159,0	120,0	217,60	208,0	224,0	193,1	280,0	173,56	207,0	130,57	97,27	123,130	136,64	119,27	190,67	177,0	81,55	246,0	140,0	109,40	230,0	176,59	224,0	167,0	138,0	159,40	96,1	118,0	144,0	116,0	82,24	153,0	151,0	125,0	133,0	120,0	112,32	169,47	146,0	133,0	141,0	122,0	192,0	122,0	111,0	113,0
ST4.03ch01	47750389	87,0	149,0	111,0	58,0	164,0	57,30	88,0	82,0	154,0	129,0	85,0	99,0	71,0	128,0	127,0	69,0	96,0	75,23	46,0	120,0	57,0	83,0	131,0	131,0	104,0	63,0	67,0	80,0	40,0	85,0	74,0	87,0	79,0	80,0	88,0	71,0	60,0	52,0	98,0	139,0	111,0	80,0	79,0	58,0	37,0	84,0	70,0	78,0
ST4.03ch01	47750414	69,18	117,32	111,0	49,9	126,38	57,30	88,0	61,21	154,0	129,0	85,0	99,0	71,0	128,0	127,0	69,0	71,25	75,23	46,0	89,31	57,0	83,0	131,0	131,0	58,46	63,0	67,0	80,0	26,14	85,0	74,0	87,0	79,0	80,0	64,24	71,0	39,21	41,11	98,0	139,0	78,33	80,0	62,17	29,29	37,0	84,0	33,37	78,0
ST4.03ch01	47750432	87,0	149,0	111,0	58,0	127,37	87,0	88,0	82,0	154,0	96,33	85,0	70,29	53,18	62,66	100,27	50,19	63,33	98,0	16,30	120,0	57,0	63,20	131,0	96,35	104,0	63,0	67,0	67,13	40,0	85,0	74,0	87,0	64,15	80,0	88,0	71,0	60,0	52,0	81,17	109,29	111,0	80,0	79,0	58,0	37,0	84,0	70,0	78,0
ST4.03ch01	47755388	127,0	196,0	122,0	111,0	185,59	134,0	110,0	119,0	217,0	133,42	150,0	102,40	81,28	99,92	138,37	89,31	150,32	158,0	39,58	165,0	83,0	60,20	193,0	141,45	161,0	132,0	113,0	99,15	52,0	126,0	113,0	121,0	70,23	101,0	128,0	122,0	113,0	70,0	93,24	149,42	132,0	124,0	119,0	95,0	92,0	95,0	113,0	103,0
ST4.03ch01	47755407	127,0	196,0	122,0	111,0	185,59	134,0	110,0	119,0	217,0	133,42	150,0	102,40	81,28	99,92	138,37	89,31	150,32	158,0	39,58	165,0	83,0	60,20	193,0	141,45	161,0	132,0	113,0	99,15	52,0	126,0	113,0	121,0	70,23	101,0	128,0	122,0	113,0	70,0	93,24	149,42	132,0	124,0	119,0	95,0	92,0	95,0	113,0	103,0
ST4.03ch01	47755458	100,27	145,51	122,0	82,29	181,63	134,0	110,0	75,44	216,0	175,0	150,0	142,0	109,0	191,0	175,0	120,0	182,0	158,0	97,0	165,0	83,0	80,0	193,0	186,0	120,41	132,0	113,0	114,0	52,0	126,0	113,0	121,0	93,0	101,0	128,0	122,0	113,0	70,0	117,0	191,0	132,0	124,0	78,41	95,0	92,0	95,0	88,25	103,0
ST4.03ch01	48244861	0,0	2,0	2,1	0,0	9,0	1,1	0,0	0,0	0,0	3,0	0,0	1,0	0,0	2,0	4,0	12,1	0,0	3,1	0,0	1,0	0,0	0,0	0,0	0,0	0,0	5,1	4,0	0,0	0,0	9,0	3,0	2,0	1,0	0,0	3,1	1,0	0,0	1,0	0,0	0,0	0,0	5,0	9,0	0,0	0,0	1,0	0,0	1,0
ST4.03ch01	48811854	1,0	4,0	4,0	3,0	1,0	2,0	1,0	0,0	3,0	1,0	0,0	2,1	0,0	1,0	2,0	0,0	1,0	3,0	0,0	4,0	1,0	4,0	4,0	4,0	0,0	2,5	4,0	2,0	3,0	4,0	5,0	2,0	4,0	1,0	2,0	1,0	3,0	0,0	0,1	4,2	4,0	4,0	3,0	2,0	3,0	7,0	2,0	2,0
ST4.03ch01	48811862	1,0	4,0	4,0	3,0	1,0	2,0	1,1	0,0	4,0	1,0	0,0	2,1	0,0	1,0	2,0	0,0	1,0	3,0	0,0	4,0	1,0	4,0	4,0	4,0	0,0	2,5	4,0	2,0	3,0	4,0	5,0	2,0	4,0	1,0	2,0	1,0	3,0	0,0	0,1	4,2	4,0	4,0	3,0	2,0	3,0	7,0	2,0	2,0
ST4.03ch01	48811866	1,0	4,0	4,0	3,0	1,0	2,0	2,0	0,0	4,0	1,0	0,0	2,1	0,0	1,0	2,0	0,0	1,0	3,0	0,0	4,0	1,0	4,0	4,0	4,0	0,0	2,5	4,0	2,0	3,0	4,0	5,0	2,0	4,0	1,0	2,0	1,0	3,0	0,0	0,1	4,2	4,0	4,0	3,0	2,0	3,0	7,0	2,0	2,0
ST4.03ch01	48828596	0,0	0,0	1,0	1,0	0,0	0,0	0,0	0,0	1,0	0,0	0,0	1,0	0,0	1,0	0,0	0,0	0,0	0,0	1,0	1,0	1,0	0,0	1,0	0,0	0,0	0,0	1,0	0,0	0,0	0,0	1,0	3,0	2,0	1,0	3,0	2,0	0,0	1,0	0,0	6,0	0,0	3,0	1,0	0,0	1,0	5,0	0,0	2,0
ST4.03ch01	49077146	1,0	3,0	3,0	1,0	1,0	2,0	0,2	0,0	4,0	4,0	1,0	0,1	1,0	2,0	2,0	1,0	1,0	3,0	1,0	1,0	1,1	0,0	2,1	3,0	0,0	3,0	1,0	0,1	0,1	0,0	6,0	0,0	1,0	0,0	0,0	2,0	1,0	1,0	6,0	5,0	3,0	2,3	2,0	0,0	4,0	5,0	1,0	3,1
ST4.03ch01	49077281	0,1	5,1	3,1	0,0	2,0	1,0	1,0	0,0	4,0	1,0	2,0	2,0	1,0	1,0	1,0	1,0	2,0	1,1	1,0	1,0	1,0	2,0	4,0	1,0	0,0	1,0	1,4	1,0	0,0	1,0	1,0	3,0	0,0	1,0	1,0	5,0	1,0	0,0	0,0	1,0	0,1	2,0	2,2	4,0	0,1	1,0	3,0	0,0
ST4.03ch01	49134824	1,0	0,0	2,0	0,0	0,0	0,0	0,0	0,0	0,0	1,0	0,0	1,0	0,0	0,0	2,0	0,0	2,0	0,0	0,0	0,0	0,0	1,0	0,0	1,0	0,0	0,0	0,0	1,0	1,0	1,0	1,0	3,0	1,0	3,0	2,0	1,0	0,0	4,0	1,0	1,0	1,0	2,0	0,0	3,0	0,0	4,0	1,0	8,0
ST4.03ch01	49238819	0,1	0,0	0,0	0,1	1,0	0,0	0,0	0,0	0,0	2,0	1,0	0,0	0,0	0,0	0,0	1,0	0,0	0,1	0,0	1,2	0,0	0,0	2,0	0,0	0,0	0,0	1,2	0,0	1,0	4,0	0,0	2,0	1,0	0,0	0,0	0,0	1,0	1,0	3,0	3,0	0,0	1,0	1,0	0,0	0,1	0,0	1,0	0,1
ST4.03ch01	49335406	17,15	27,9	16,3	1,0	48,0	23,0	30,0	16,7	43,0	30,0	24,0	26,0	16,0	22,0	38,0	26,0	36,0	10,9	16,0	21,3	9,0	23,0	48,0	32,19	39,0	17,4	11,6	29,0	12,0	24,0	14,8	25,0	19,0	35,0	33,0	30,0	17,0	19,0	31,0	44,0	27,3	33,0	13,12	8,0	10,3	17,0	15,0	10,5
ST4.03ch01	49335416	32,0	36,0	19,0	1,0	32,16	22,0	30,0	23,0	43,0	24,6	24,0	19,7	13,3	7,15	30,8	19,7	26,10	19,0	8,8	24,0	9,0	16,7	48,0	38,13	39,0	21,0	17,0	23,6	12,0	24,0	22,0	25,0	14,5	34,0	33,0	30,0	17,0	19,0	23,8	35,9	30,0	33,0	25,0	8,0	13,0	17,0	15,0	15,0
ST4.03ch01	49335437	32,0	36,0	19,0	1,0	32,16	23,0	30,0	23,0	43,0	24,6	24,0	19,7	13,3	7,15	30,8	19,7	26,10	19,0	8,8	24,0	9,0	16,7	48,0	38,13	39,0	21,0	17,0	23,6	12,0	24,0	22,0	25,0	14,5	35,0	33,0	30,0	17,0	19,0	23,8	35,9	30,0	33,0	25,0	8,0	13,0	17,0	15,0	15,0
ST4.03ch01	49335450	32,0	36,0	19,0	1,0	48,0	18,5	30,0	20,3	43,0	30,0	24,0	26,0	16,0	22,0	38,0	26,0	29,7	19,0	16,0	19,4	9,0	23,0	48,0	51,0	31,8	21,0	17,0	29,0	10,2	24,0	22,0	25,0	19,0	35,0	27,6	30,0	11,6	13,6	31,0	44,0	19,11	33,0	25,0	8,0	13,0	17,0	8,7	15,0
ST4.03ch01	49335529	84,0	128,0	105,0	58,0	117,0	93,21	121,0	70,20	113,0	97,0	102,0	82,0	46,0	69,0	98,0	61,0	112,0	123,0	32,0	86,28	70,0	41,0	141,0	130,0	116,0	74,0	84,0	65,0	43,12	88,0	78,0	75,0	66,0	99,0	60,22	99,0	68,17	49,8	69,0	85,0	53,29	87,0	96,0	64,0	119,0	70,0	52,25	62,0
ST4.03ch01	49342334	47,0	86,0	55,0	31,0	80,0	68,0	44,14	71,0	84,0	66,0	68,0	25,16	29,13	34,0	37,0	31,0	36,0	42,0	8,8	58,0	43,9	31,0	53,44	43,11	89,0	41,0	33,7	26,16	23,3	65,0	57,0	37,13	42,0	51,18	54,0	45,15	36,11	49,0	26,0	47,0	63,0	27,29	51,0	38,7	63,14	40,0	56,0	39,0
ST4.03ch01	49342368	27,20	63,23	42,13	23,8	80,0	68,0	58,0	56,15	83,0	66,0	68,0	41,0	42,0	34,0	37,0	31,0	36,0	31,11	16,0	45,13	52,0	31,0	97,0	36,18	89,0	30,11	16,24	42,0	26,0	65,0	38,19	50,0	42,0	69,0	54,0	59,0	47,0	49,0	26,0	47,0	47,16	56,0	23,28	45,0	52,25	40,0	56,0	25,14
ST4.03ch01	49342385	47,0	86,0	55,0	31,0	80,0	68,0	58,0	71,0	84,0	66,0	68,0	41,0	41,0	34,0	37,0	31,0	36,0	42,0	16,0	58,0	52,0	31,0	97,0	54,0	89,0	41,0	40,0	42,0	26,0	65,0	57,0	50,0	42,0	68,1	54,0	60,0	47,0	49,0	26,0	47,0	63,0	56,0	51,0	45,0	77,0	40,0	40,16	39,0
ST4.03ch01	49342424	47,0	86,0	55,0	31,0	80,0	42,26	58,0	50,21	84,0	66,0	68,0	41,0	42,0	34,0	37,0	31,0	36,0	42,0	16,0	38,20	52,0	31,0	97,0	54,0	89,0	41,0	40,0	42,0	20,6	65,0	57,0	50,0	42,0	69,0	39,15	60,0	30,16	39,10	26,0	47,0	45,18	56,0	51,0	45,0	77,0	40,0	39,17	39,0
ST4.03ch01	49342467	57,0	94,0	49,14	28,0	98,0	70,0	75,0	85,0	69,20	36,16	32,19	25,11	18,10	33,0	51,0	40,0	58,0	53,0	21,0	66,1	46,0	30,0	91,0	77,0	58,0	23,13	57,0	39,0	31,0	36,11	50,0	46,8	44,0	61,0	76,0	52,0	54,0	62,0	13,28	50,15	83,0	49,0	62,0	53,0	62,0	53,0	53,0	62,0
ST4.03ch01	49342538	57,0	94,0	63,0	28,0	98,0	70,0	75,0	85,0	89,0	52,0	51,0	36,0	28,0	33,0	51,0	40,0	58,0	53,0	21,0	67,0	46,0	30,0	91,0	77,0	58,0	36,0	57,0	39,0	31,0	47,0	50,0	54,0	44,0	61,0	76,0	52,0	54,0	62,0	41,0	65,0	83,0	49,0	62,0	53,0	62,0	53,0	38,15	62,0
ST4.03ch01	49563857	0,0	2,1	1,0	0,0	1,0	0,0	0,0	1,0	0,2	1,1	0,0	0,1	1,0	0,0	0,0	0,0	1,0	0,2	0,0	2,0	0,0	0,0	1,0	0,0	0,0	0,1	0,0	0,1	0,0	0,1	0,0	0,0	2,0	0,1	0,0	2,0	1,0	1,0	0,0	0,1	0,0	1,0	0,0	0,0	0,2	0,0	0,0	1,0
ST4.03ch01	49976077	15,11	0,0	32,4	8,0	0,0	1,0	0,0	3,1	0,0	6,1	8,0	0,0	4,0	2,0	2,2	0,0	0,0	0,0	0,0	12,1	17,0	22,0	9,0	5,2	1,0	17,0	10,3	42,0	10,0	17,0	18,1	16,0	7,2	11,1	18,0	44,0	13,0	6,0	3,0	32,0	12,0	7,0	7,2	0,0	7,0	8,0	4,0	9,0
ST4.03ch01	50774795	14,0	43,0	23,0	11,0	46,0	33,0	20,0	22,0	54,0	24,7	18,0	16,6	11,1	9,11	16,4	14,3	22,6	21,0	6,9	19,0	21,0	21,6	43,0	23,11	31,0	15,0	15,0	15,3	15,0	27,0	22,0	23,0	19,3	21,0	27,0	23,0	19,0	18,0	25,4	36,10	20,0	25,0	29,0	20,0	20,0	19,0	23,0	29,0
ST4.03ch01	50774879	11,3	9,34	12,11	2,9	21,25	15,18	20,0	16,6	27,27	23,8	4,14	16,6	6,6	11,9	11,9	11,6	16,12	8,13	15,0	15,4	21,0	14,13	35,8	24,10	24,7	14,1	15,0	11,7	15,0	22,5	4,18	16,7	9,13	17,4	9,18	7,16	14,5	6,12	29,0	36,10	5,15	11,14	25,4	15,5	19,1	12,7	6,17	6,23
ST4.03ch01	50780196	82,0	136,0	106,0	62,0	218,0	145,0	137,0	129,0	183,0	111,18	82,0	58,20	51,18	50,47	120,32	66,21	64,20	124,0	62,34	121,0	97,1	58,17	160,0	126,31	153,0	76,0	80,0	76,18	68,0	72,0	74,0	77,0	76,19	103,0	111,0	98,0	130,0	100,0	93,23	113,35	105,0	79,0	97,0	103,0	89,0	76,0	67,0	90,0
ST4.03ch01	50780279	83,0	135,0	106,0	63,0	219,0	145,0	137,0	130,0	185,0	112,18	83,0	58,20	51,18	50,47	121,32	66,21	64,20	124,0	60,34	122,0	98,1	58,17	160,0	126,31	153,0	76,0	80,0	76,18	68,0	71,0	74,0	77,0	76,19	103,0	111,0	98,0	130,0	100,0	93,23	113,35	105,0	79,0	97,0	102,0	89,0	76,0	67,0	90,0
ST4.03ch01	50780282	83,0	136,0	106,0	63,0	219,0	145,0	137,0	130,0	185,0	112,18	83,0	58,20	51,18	50,47	121,32	66,21	64,20	124,0	62,34	122,0	98,1	58,17	160,0	126,31	153,0	77,0	80,0	76,18	68,0	72,0	74,0	77,0	76,19	103,0	111,0	98,0	130,0	100,0	92,24	113,35	105,0	79,0	97,0	103,0	89,0	76,0	67,0	90,0
ST4.03ch01	50780315	63,20	136,0	106,0	63,0	219,0	145,0	103,34	130,0	185,0	90,40	83,0	78,0	69,0	97,0	121,32	46,41	84,0	124,0	96,0	122,0	99,0	75,0	160,0	157,0	127,26	77,0	80,0	94,0	68,0	72,0	74,0	60,17	70,25	82,21	111,0	98,0	130,0	100,0	82,34	148,0	105,0	79,0	78,19	103,0	89,0	57,19	67,0	90,0
ST4.03ch01	50781885	35,0	127,0	25,0	23,1	156,0	114,1	94,0	17,0	138,0	94,33	102,0	56,24	54,17	48,75	33,9	49,23	90,27	39,0	22,29	55,0	42,0	23,6	40,0	38,24	39,1	38,0	26,0	18,20	51,0	95,0	23,0	13,0	14,5	9,0	9,0	16,0	24,0	14,0	9,13	20,11	21,0	16,0	16,0	9,0	8,0	13,0	18,0	16,0
ST4.03ch01	50781990	0,36	0,127	0,25	0,25	0,156	0,117	25,69	0,18	0,140	0,129	0,102	0,82	0,71	0,123	0,43	0,72	0,95	0,43	0,51	0,55	0,42	0,29	0,42	0,63	0,40	0,38	0,26	0,41	0,51	0,97	0,23	0,13	0,19	0,9	0,9	0,16	0,24	0,15	3,19	0,31	0,21	0,16	0,16	0,9	0,9	0,13	0,10	0,17
ST4.03ch01	50782005	36,0	127,0	15,10	25,0	156,0	117,0	94,0	18,0	140,0	95,34	70,32	67,15	54,17	123,0	43,0	72,0	119,0	43,0	51,0	55,0	42,0	29,0	42,0	63,0	40,0	28,10	26,0	41,0	51,0	80,17	23,0	10,3	19,0	9,0	9,0	16,0	24,0	15,0	19,3	22,9	21,0	16,0	16,0	9,0	9,0	13,0	18,0	17,0
ST4.03ch01	50783176	78,73	122,59	106,35	83,23	147,0	176,0	161,0	86,70	54,0	144,0	172,0	109,0	84,0	101,0	151,0	86,0	137,0	117,42	68,0	143,53	142,0	95,0	232,0	101,45	139,0	97,39	60,46	124,0	86,0	120,0	113,39	135,0	88,0	150,0	113,0	124,0	116,0	115,0	71,0	138,0	123,34	112,0	56,79	96,0	113,30	111,0	112,0	88,32
ST4.03ch01	50783243	151,0	181,0	141,0	105,1	147,0	130,46	161,0	156,0	54,0	144,0	172,0	109,0	84,0	101,0	103,47	86,0	137,0	115,43	68,0	195,0	142,0	94,1	232,0	146,0	139,0	136,0	105,0	124,0	86,0	120,0	152,0	135,0	88,0	150,0	113,0	124,0	116,0	115,0	71,0	138,0	157,0	112,0	135,0	96,0	143,0	111,0	112,0	120,0
ST4.03ch01	50783276	0,151	0,181	0,141	0,106	0,147	0,176	10,151	0,156	0,54	0,141	0,172	0,102	0,82	0,94	0,144	0,84	0,132	0,159	0,61	0,196	0,142	0,93	0,232	0,141	0,139	0,136	0,106	0,123	0,86	0,120	0,152	0,135	0,81	0,150	0,113	0,124	0,115	0,115	3,66	0,129	0,157	0,112	0,135	0,96	0,143	0,111	0,112	0,120
ST4.03ch01	50783283	0,151	0,180	0,141	0,106	0,147	0,176	10,151	0,156	0,54	0,144	0,172	0,109	0,84	0,101	0,151	0,86	0,137	0,159	0,68	0,196	0,142	0,95	0,232	0,146	0,139	0,136	0,106	0,124	0,85	0,120	0,152	0,135	0,88	0,150	0,113	0,124	0,116	0,115	3,68	0,138	0,157	0,112	0,135	0,96	0,143	0,111	0,112	0,120
ST4.03ch01	50785397	0,117	0,187	0,158	0,71	115,115	41,118	104,46	35,106	0,196	0,183	0,104	33,98	31,78	0,169	0,151	0,87	0,172	0,122	54,51	0,157	81,26	0,113	106,93	41,126	69,81	0,73	27,80	26,80	38,33	0,101	0,105	30,78	0,114	68,58	0,125	29,94	46,57	20,72	29,99	0,148	0,130	50,58	0,101	71,19	30,86	0,110	0,63	0,93
ST4.03ch01	50785405	88,29	187,0	158,0	71,0	230,0	159,0	104,46	141,0	197,0	138,44	104,0	131,0	109,0	169,0	104,47	39,48	172,0	122,0	105,0	157,0	107,0	113,0	200,0	168,0	150,0	73,0	107,0	106,0	71,0	101,0	105,0	82,26	85,29	102,24	125,0	123,0	103,0	92,0	95,33	148,0	130,0	108,0	80,21	90,0	116,0	85,25	63,0	93,0
ST4.03ch01	50785448	0,117	0,187	0,158	0,71	0,230	0,159	76,74	0,141	0,197	0,183	0,104	33,98	31,78	0,169	0,151	0,87	0,172	0,122	31,74	0,157	25,82	0,113	106,94	41,127	0,150	0,73	26,81	26,80	18,53	0,101	0,105	30,78	0,114	39,87	0,125	29,94	22,81	0,92	29,99	0,148	0,130	50,58	0,100	28,62	30,85	0,110	0,63	1,92
ST4.03ch01	50785511	117,0	187,0	158,0	71,0	230,0	122,37	150,0	141,0	197,0	183,0	104,0	131,0	109,0	169,0	113,38	87,0	172,0	87,35	105,0	157,0	107,0	113,0	200,0	168,0	150,0	73,0	107,0	106,0	71,0	101,0	105,0	108,0	114,0	126,0	124,0	123,0	103,0	92,0	128,0	146,1	130,0	108,0	101,0	90,0	116,0	109,0	63,0	93,0
ST4.03ch01	50786336	0,43	0,89	0,43	0,29	0,99	0,86	17,55	0,88	0,27	0,50	0,43	0,36	0,30	0,91	0,56	0,56	0,80	0,61	0,44	0,80	0,63	0,48	0,100	0,94	0,82	0,35	0,35	0,59	0,48	0,43	0,64	0,41	0,60	0,93	0,54	0,51	0,55	0,53	22,30	0,77	0,72	0,54	0,61	0,65	0,53	0,47	0,47	0,51
ST4.03ch01	50786340	43,0	89,0	43,0	29,0	99,0	68,18	72,0	88,0	27,0	50,0	43,0	36,0	30,0	91,0	56,0	56,0	64,16	61,0	44,0	80,0	63,0	48,0	100,0	94,0	57,25	34,0	35,0	59,0	48,0	43,0	64,0	41,0	60,0	93,0	54,0	51,0	55,0	53,0	52,0	77,0	72,0	54,0	61,0	65,0	53,0	47,0	33,14	51,0
ST4.03ch01	50786408	0,43	0,89	0,43	0,29	0,99	0,86	31,41	0,88	0,27	0,52	0,43	9,28	12,18	0,91	0,56	0,56	0,80	0,61	9,35	0,80	18,45	0,48	49,51	24,70	0,82	0,35	10,25	18,41	6,40	0,43	0,64	12,29	0,60	24,69	1,53	13,38	14,41	0,53	22,30	0,77	0,72	23,31	0,61	13,52	14,39	0,47	0,47	0,51
ST4.03ch01	51292306	177,0	257,0	163,0	114,0	281,0	208,0	166,58	198,0	280,0	216,0	146,0	145,44	126,37	243,0	226,0	144,0	262,0	199,0	97,28	217,0	127,41	135,0	125,118	161,65	213,0	158,0	94,32	135,42	69,20	153,0	142,0	83,31	113,0	108,46	138,0	89,38	112,34	125,0	147,0	212,0	138,0	67,53	117,0	74,37	128,49	129,0	118,0	120,0
ST4.03ch01	51292364	177,0	257,0	163,0	114,0	281,0	208,0	224,0	198,0	281,0	158,58	146,0	131,58	109,54	128,115	169,57	114,29	204,58	198,1	56,69	217,0	168,0	96,39	243,0	168,58	213,0	158,0	126,0	124,53	89,0	153,0	142,0	114,0	79,34	154,0	138,0	127,0	146,0	125,0	106,41	149,63	138,0	120,0	117,0	111,0	177,0	129,0	118,0	120,0
ST4.03ch01	51292376	177,0	257,0	163,0	114,0	129,152	208,0	166,58	198,0	201,80	216,0	146,0	189,0	163,0	243,0	226,0	144,0	262,0	199,0	97,28	162,55	83,84	134,1	243,0	226,0	171,42	158,0	126,0	177,0	38,51	153,0	142,0	114,0	113,0	112,42	101,37	128,0	71,75	70,55	147,0	212,0	103,34	120,0	117,0	66,45	177,0	129,0	92,26	120,0
ST4.03ch01	51292389	135,42	257,0	125,38	114,0	281,0	207,1	169,54	198,0	222,59	121,95	110,35	142,47	133,30	243,0	169,57	62,82	262,0	199,0	125,0	217,0	126,42	97,38	179,64	226,0	181,32	75,83	95,31	134,42	71,18	41,112	142,0	56,58	83,30	115,39	138,0	128,0	146,0	125,0	77,70	117,94	138,0	120,0	91,26	111,0	130,47	63,66	118,0	120,0
ST4.03ch01	51292391	135,42	257,0	163,0	114,0	281,0	208,0	171,53	198,0	281,0	164,52	146,0	189,0	163,0	243,0	170,56	62,82	262,0	199,0	125,0	217,0	168,0	135,0	243,0	226,0	213,0	158,0	126,0	177,0	89,0	153,0	142,0	86,28	83,30	115,39	138,0	128,0	146,0	125,0	115,32	212,0	137,0	120,0	91,26	111,0	177,0	100,29	118,0	120,0
ST4.03ch01	51293748	12,0	33,0	27,0	12,0	55,0	23,0	40,0	26,0	33,11	25,0	16,0	26,0	9,0	13,0	27,0	17,0	32,0	27,0	10,0	24,0	16,4	22,2	39,4	46,0	29,3	5,8	9,5	7,7	12,2	15,13	24,0	24,0	32,0	28,0	24,0	33,0	33,0	22,0	34,0	27,9	28,0	34,0	31,0	25,0	20,4	11,5	39,0	22,0
ST4.03ch01	51293750	12,0	33,0	27,0	12,0	55,0	18,5	40,0	26,0	44,0	25,0	16,0	26,0	8,0	13,0	23,4	17,0	32,0	21,6	10,0	24,0	20,0	24,0	43,0	46,0	32,0	13,0	14,0	14,0	14,0	28,0	24,0	24,0	32,0	28,0	24,0	33,0	33,0	22,0	34,0	36,0	28,0	34,0	31,0	25,0	24,0	16,0	28,11	22,0
ST4.03ch01	51293760	12,0	33,0	27,0	12,0	55,0	23,0	40,0	26,0	44,0	18,7	16,0	20,6	6,3	9,4	20,7	13,4	23,9	27,0	7,3	24,0	20,0	21,3	43,0	34,12	18,14	13,0	14,0	11,3	14,0	28,0	24,0	24,0	21,11	28,0	24,0	33,0	33,0	22,0	28,6	27,9	28,0	34,0	31,0	25,0	24,0	16,0	39,0	22,0
ST4.03ch01	51293770	12,0	33,0	19,8	12,0	55,0	23,0	24,16	26,0	33,11	13,12	12,4	13,13	4,5	13,0	23,4	8,9	32,0	27,0	8,2	24,0	11,9	22,2	18,25	36,10	29,3	3,10	6,8	6,8	6,8	6,22	24,0	6,18	25,7	16,12	24,0	23,10	24,9	22,0	18,16	22,14	28,0	17,17	22,9	22,3	17,7	9,7	39,0	22,0
ST4.03ch01	51293813	12,0	33,0	27,0	12,0	55,0	23,0	40,0	26,0	28,16	25,0	16,0	26,0	9,0	13,0	27,0	17,0	32,0	27,0	10,0	18,6	20,0	24,0	43,0	46,0	32,0	13,0	14,0	14,0	13,1	28,0	24,0	24,0	32,0	28,0	16,8	33,0	25,8	18,4	34,0	36,0	23,5	34,0	31,0	25,0	24,0	16,0	30,9	22,0
ST4.03ch01	51311189	135,0	238,0	141,0	110,0	110,0	201,1	0,0	211,0	130,0	142,7	164,0	168,0	53,0	131,0	110,25	62,10	186,0	170,0	15,0	124,0	26,0	116,0	121,0	137,1	134,0	71,0	124,0	126,0	10,0	25,0	118,0	80,23	49,0	116,0	132,0	110,0	79,1	60,0	61,0	51,0	116,0	104,1	90,34	79,0	144,0	44,9	71,0	102,0
ST4.03ch01	51314294	21,0	28,0	14,1	1,0	30,0	17,0	46,0	16,0	24,0	35,6	10,0	5,5	5,1	6,6	42,6	39,2	11,8	18,0	5,4	14,0	7,0	11,2	25,0	22,5	20,0	6,0	6,0	4,5	15,0	12,0	20,0	33,0	37,2	48,0	21,0	28,0	19,0	15,0	35,9	20,14	13,0	19,0	32,0	13,0	14,0	23,0	16,0	20,0
ST4.03ch01	51314304	21,0	28,0	15,0	1,0	30,0	17,0	46,0	16,0	24,0	35,6	10,0	5,5	5,1	6,6	42,6	39,2	11,8	18,0	5,4	14,0	7,0	11,2	25,0	22,5	20,0	6,0	6,0	4,5	15,0	12,0	20,0	33,0	37,2	48,0	21,0	28,0	19,0	15,0	35,9	20,14	13,0	18,1	33,0	13,0	14,0	23,0	16,0	20,0
ST4.03ch01	51314368	21,0	28,0	15,0	1,0	30,0	17,0	46,0	16,0	24,0	35,6	10,0	5,5	5,1	6,6	42,6	39,2	11,8	18,0	5,4	14,0	7,0	11,2	25,0	22,5	20,0	6,0	6,0	4,5	15,0	12,0	20,0	33,0	37,2	48,0	21,0	28,0	19,0	15,0	35,9	20,14	13,0	19,0	33,0	13,0	14,0	23,0	16,0	20,0
ST4.03ch01	51317549	47,0	78,0	79,0	29,0	100,0	55,0	33,0	68,0	104,0	46,13	53,0	20,12	24,9	31,28	43,21	40,10	69,15	48,0	16,26	75,1	38,0	41,13	42,0	38,23	57,0	44,0	39,0	45,14	24,0	62,0	52,0	52,0	37,7	61,0	59,0	47,0	42,0	53,0	29,16	78,23	69,0	25,0	53,0	31,0	48,0	52,0	49,0	42,0
ST4.03ch01	51317551	47,0	79,0	79,0	29,0	100,0	55,0	33,0	68,0	104,0	46,13	54,0	20,12	24,9	31,28	43,21	40,10	69,15	48,0	16,26	75,1	38,0	41,13	42,0	38,23	57,0	44,0	39,0	45,14	24,0	63,0	52,0	52,0	37,7	61,0	59,0	47,0	42,0	53,0	29,16	78,23	69,0	25,0	53,0	31,0	48,0	52,0	49,0	42,0
ST4.03ch01	51317611	47,0	79,0	79,0	29,0	99,0	55,0	33,0	68,0	104,0	46,13	54,0	20,12	24,9	31,28	43,21	40,10	69,15	48,0	16,26	75,1	38,0	41,13	42,0	38,23	57,0	44,0	39,0	45,14	24,0	63,0	52,0	52,0	37,7	61,0	59,0	47,0	42,0	53,0	29,16	78,23	69,0	25,0	53,0	31,0	48,0	52,0	49,0	42,0
ST4.03ch01	51317669	70,0	179,0	125,0	59,0	184,0	118,0	85,0	139,0	192,0	86,50	100,0	41,22	49,22	82,60	59,40	61,13	112,43	81,0	17,55	133,0	57,0	101,23	113,0	84,28	125,0	82,0	72,0	73,27	42,0	125,0	105,0	75,0	60,30	75,0	121,0	83,0	82,0	93,0	76,19	118,32	121,0	49,0	93,0	75,0	102,0	90,0	76,0	100,0
ST4.03ch01	51589602	0,24	0,7	0,37	0,7	0,0	0,0	0,0	0,7	0,0	0,1	0,0	0,0	0,0	0,0	0,0	0,0	0,0	0,12	0,0	0,26	0,7	0,7	0,0	0,29	0,0	0,20	0,36	0,6	0,1	0,12	0,14	0,5	0,0	0,0	0,0	0,0	0,0	0,0	0,0	0,10	0,12	0,0	0,39	1,0	0,18	0,1	0,0	0,10
ST4.03ch01	52512973	84,0	201,0	125,0	71,0	278,0	207,0	225,0	117,1	166,63	213,0	146,0	165,0	141,0	227,0	207,0	155,0	230,0	127,0	124,0	97,55	164,0	145,0	211,0	167,0	206,0	119,0	69,0	168,0	68,24	137,0	98,0	108,0	112,0	161,0	81,29	135,0	115,38	82,31	91,0	185,0	69,42	98,0	59,0	125,0	173,0	116,0	67,29	85,0
ST4.03ch01	52512977	84,0	201,0	125,0	71,0	278,0	207,0	225,0	118,0	229,0	158,55	147,0	120,45	99,42	108,119	153,54	109,46	166,64	128,0	52,72	152,0	164,0	105,40	211,0	105,62	206,0	119,0	69,0	124,44	92,0	137,0	62,36	108,0	82,30	161,0	110,0	135,0	153,0	112,0	62,29	138,47	111,0	98,0	59,0	125,0	173,0	116,0	96,0	58,27
ST4.03ch01	52513007	83,0	201,0	125,0	71,0	278,0	158,49	110,115	118,0	173,55	213,0	147,0	136,29	111,30	168,59	158,49	155,0	176,54	87,41	95,29	152,0	86,78	107,38	53,157	114,53	126,80	44,75	0,69	44,124	44,48	70,67	98,0	71,37	112,0	121,40	81,29	99,36	117,36	113,0	91,0	137,48	111,0	55,43	59,0	89,36	84,89	85,31	96,0	85,0
ST4.03ch01	52513058	84,0	201,0	125,0	71,0	278,0	158,49	110,115	118,0	174,55	213,0	147,0	136,29	111,30	168,59	158,49	154,1	176,54	87,41	95,29	152,0	86,78	107,38	54,157	114,53	126,80	44,75	0,69	44,124	44,48	70,67	98,0	71,37	112,0	121,40	81,29	99,36	117,36	113,0	91,0	137,48	111,0	55,43	59,0	89,36	84,89	85,31	95,0	85,0
ST4.03ch01	52804778	42,0	28,0	57,0	22,0	0,0	0,0	43,0	85,0	0,0	2,0	3,1	13,0	40,0	28,0	0,0	35,0	57,0	40,0	0,0	28,0	1,0	0,0	37,0	68,0	19,1	29,0	66,0	39,0	0,0	0,0	16,0	24,0	5,0	26,0	21,0	35,0	1,0	5,0	0,2	0,1	20,0	54,0	39,0	31,0	25,1	0,0	0,0	38,0
ST4.03ch01	52804806	0,0	0,0	0,0	0,0	0,0	0,0	0,42	0,28	0,0	0,0	1,0	0,13	0,33	0,0	0,0	0,0	0,56	0,0	0,0	0,0	0,1	0,0	0,37	0,42	1,19	0,0	0,29	1,37	0,0	0,0	0,0	0,24	0,0	0,26	0,16	0,34	0,1	0,5	0,0	0,0	0,0	0,52	0,0	0,31	1,24	0,0	0,0	0,37
ST4.03ch01	52804812	0,0	0,0	0,0	0,0	0,0	0,0	0,42	0,28	0,0	0,0	0,0	0,13	1,33	0,0	0,0	0,0	0,56	0,0	0,0	0,0	0,1	0,0	0,37	0,43	0,19	0,0	0,29	0,37	0,0	0,0	0,0	0,24	0,0	0,26	0,16	0,34	0,1	0,5	0,0	0,0	0,0	0,52	0,0	0,31	0,24	0,0	0,0	0,37
ST4.03ch01	52807353	13,0	24,0	16,0	13,0	11,0	18,0	9,0	15,0	24,0	12,0	7,0	10,0	7,0	5,0	19,0	10,0	9,0	13,0	6,0	15,0	1,0	9,0	41,0	17,0	5,12	5,0	7,0	17,0	6,0	24,0	29,0	17,0	9,0	9,0	16,0	14,0	8,0	6,0	17,0	23,0	13,0	21,0	12,0	6,0	8,0	20,0	10,0	22,0
ST4.03ch01	52807390	42,0	97,0	70,0	32,0	37,0	44,0	50,11	61,0	117,0	48,0	46,0	45,0	26,0	29,0	49,0	34,0	40,0	29,0	9,7	51,0	18,0	38,0	120,0	74,0	43,0	31,0	32,0	37,0	11,0	73,0	65,0	66,0	49,0	63,10	45,0	55,0	30,0	48,0	53,0	69,0	49,0	79,0	75,0	42,0	35,0	58,0	32,0	59,0
ST4.03ch01	52807447	42,0	97,0	70,0	32,0	37,0	44,0	61,0	61,0	117,0	48,0	46,0	45,0	26,0	29,0	49,0	34,0	40,0	29,0	16,0	51,0	18,0	38,0	120,0	74,0	43,0	31,0	32,0	37,0	11,0	73,0	65,0	66,0	49,0	73,0	45,0	55,0	30,0	48,0	53,0	69,0	49,0	79,0	75,0	42,0	35,0	58,0	32,0	59,0
ST4.03ch01	52846525	28,0	39,0	35,0	16,0	27,0	34,0	55,0	41,0	65,0	24,0	17,0	8,0	16,0	22,0	30,0	18,0	0,0	14,0	23,0	28,0	24,6	18,0	24,0	11,0	26,0	32,0	32,0	22,0	15,10	39,0	47,0	26,0	15,0	58,0	18,0	36,0	27,14	37,0	52,0	38,0	51,0	13,0	61,0	42,0	21,0	20,0	26,0	21,0
ST4.03ch01	52851449	28,0	58,0	31,0	30,0	42,0	34,0	30,0	38,0	61,0	34,0	48,0	11,0	11,0	27,0	40,0	29,0	26,0	35,0	0,0	28,0	13,6	17,0	38,0	42,0	12,0	33,0	24,0	30,0	9,3	44,0	51,0	35,0	35,0	17,0	20,0	29,0	7,8	21,0	49,0	43,0	38,0	18,0	53,0	14,0	26,0	45,0	30,0	18,0
ST4.03ch01	52851507	28,0	58,0	31,0	30,0	42,2	34,9	30,0	38,0	61,0	34,0	48,0	11,0	11,0	27,0	40,0	29,0	26,0	35,0	0,0	28,0	13,6	17,0	38,0	43,0	12,5	33,0	24,0	30,0	9,3	44,0	51,0	35,0	35,0	17,0	20,0	29,0	7,8	21,0	49,0	43,0	38,0	18,0	53,0	14,0	26,0	45,0	30,1	18,0
ST4.03ch01	53178486	71,0	102,0	73,0	45,0	57,0	67,0	44,0	53,0	105,0	66,0	76,0	44,0	35,0	34,0	91,0	52,0	39,0	71,0	18,0	86,0	47,17	45,0	108,0	99,0	19,0	58,0	68,0	47,0	24,4	77,0	60,0	63,0	45,0	80,0	59,0	83,0	54,21	43,0	70,0	81,0	66,0	71,0	72,0	28,0	67,0	67,0	33,0	61,0
ST4.03ch01	53186321	20,0	51,0	39,0	12,0	45,0	41,0	38,0	40,0	43,0	26,0	32,0	33,0	11,0	20,0	26,0	20,0	28,0	24,0	14,0	30,0	27,0	29,0	42,0	40,0	29,0	20,0	15,0	24,0	10,0	38,0	45,1	36,14	23,0	31,7	33,0	35,0	29,0	33,0	30,5	33,0	38,0	36,0	29,14	36,0	21,0	33,0	29,0	33,0
ST4.03ch01	53186331	20,0	51,0	39,0	12,0	45,0	33,8	38,0	28,12	43,0	26,0	32,0	33,0	11,0	20,0	26,0	20,0	28,0	24,0	14,0	30,0	18,9	29,0	41,0	40,0	29,0	20,0	15,0	24,0	5,5	38,0	46,0	50,0	23,0	38,0	33,0	35,0	20,9	33,0	35,0	33,0	38,0	36,0	43,0	36,0	21,0	33,0	29,0	33,0
ST4.03ch01	53329506	1,1	8,0	3,0	2,0	2,0	1,0	3,0	0,0	9,5	5,2	4,0	5,0	0,0	0,0	1,2	0,2	0,0	0,0	3,0	2,0	1,0	2,0	4,0	5,0	0,0	3,0	5,0	8,0	2,0	1,0	2,0	3,0	3,0	4,0	2,0	6,0	1,0	1,0	2,0	9,0	6,0	7,0	0,0	0,0	3,0	1,0	6,0	7,0
ST4.03ch01	53530792	1,0	15,0	0,0	1,0	0,0	0,0	0,0	0,0	0,0	15,0	2,0	0,0	1,0	12,0	4,0	18,0	0,0	2,0	1,0	1,0	0,0	0,0	27,0	3,0	0,0	9,0	0,0	2,0	0,0	4,0	0,0	0,0	3,0	1,0	14,0	2,0	14,0	0,0	2,0	9,0	0,0	3,0	5,0	2,0	1,0	3,0	1,0	2,0
ST4.03ch01	53570242	0,0	1,0	0,0	0,0	0,0	0,0	1,0	1,0	0,0	3,0	2,0	1,0	0,0	0,0	1,0	1,0	1,0	0,0	0,1	0,0	2,0	1,0	3,0	0,0	2,0	1,0	0,0	0,0	0,0	1,0	4,0	0,0	0,0	0,0	1,0	5,0	2,0	0,0	1,1	5,2	0,0	2,0	1,0	0,0	2,0	2,0	2,0	3,0
ST4.03ch01	53570263	0,0	1,0	0,0	0,0	0,0	0,0	1,0	1,0	0,0	3,0	2,0	1,0	0,0	0,0	1,0	1,0	1,0	0,0	0,1	0,0	2,0	1,0	3,0	0,0	2,0	1,0	0,0	0,0	0,0	1,0	4,0	0,0	0,0	0,0	1,0	5,0	2,0	0,0	1,1	5,2	0,0	2,0	1,0	0,0	2,0	2,0	2,0	3,0
ST4.03ch01	53698234	22,0	48,0	22,0	5,0	52,0	20,11	50,0	16,10	75,0	46,0	51,0	31,0	20,0	40,0	44,0	23,0	27,0	11,0	30,0	22,9	43,0	30,0	68,0	46,0	68,0	10,0	16,0	44,0	19,7	35,0	28,0	53,0	27,0	38,0	26,6	42,0	43,12	13,10	41,0	73,0	17,11	38,0	14,0	42,0	42,0	35,0	24,17	25,0
ST4.03ch01	53698358	34,0	93,0	58,0	9,0	85,0	76,0	96,0	52,0	59,0	139,0	71,0	84,0	62,0	100,0	104,0	57,0	37,34	0,0	72,0	100,0	84,23	64,0	138,0	101,0	71,0	35,1	43,0	96,0	53,11	78,0	67,0	86,0	60,0	81,0	62,0	107,0	51,18	50,1	100,0	128,0	80,0	90,0	37,0	92,0	99,0	87,0	77,0	61,0
ST4.03ch01	53742454	0,15	0,105	0,68	0,23	0,72	0,111	0,28	0,0	0,27	2,36	0,58	0,32	0,28	0,17	0,20	0,22	0,1	0,23	0,3	0,83	0,9	0,25	0,70	0,58	0,14	0,42	0,60	0,43	0,18	0,28	0,88	0,62	0,31	0,70	0,61	0,73	0,72	0,103	0,31	0,147	0,82	0,101	0,67	0,41	0,76	0,18	0,1	0,52
ST4.03ch01	54393795	1,5	0,0	0,13	0,3	0,4	0,5	0,0	0,6	0,1	0,4	0,2	0,3	0,1	0,1	0,5	0,6	0,5	0,14	0,0	0,4	0,0	0,6	0,4	0,2	0,0	0,11	0,6	0,5	0,0	0,1	0,12	0,0	0,6	0,0	0,2	0,4	0,2	0,3	0,0	0,5	0,5	0,5	0,5	0,1	0,5	0,9	0,3	0,5
ST4.03ch01	54439931	7,0	21,0	17,0	1,0	15,0	15,0	11,0	5,0	23,0	7,0	4,0	10,0	1,0	4,0	15,0	5,0	5,0	8,0	5,0	5,0	12,0	4,0	21,0	19,0	5,0	2,0	1,0	3,0	8,1	13,0	21,0	6,0	13,0	24,0	18,4	19,0	7,4	14,6	9,0	15,0	4,2	19,0	9,0	14,0	11,0	9,0	6,2	12,0
ST4.03ch01	54439995	112,0	212,0	136,0	82,0	185,0	156,0	107,0	114,0	192,0	140,0	123,0	101,0	87,0	67,0	119,0	75,0	134,0	125,0	49,0	120,42	109,0	76,0	174,0	120,0	82,0	110,0	98,0	85,1	45,10	131,1	114,0	109,0	90,0	133,0	105,33	136,1	82,23	80,31	89,0	124,0	78,26	114,0	145,0	81,0	126,0	85,0	78,21	109,0
ST4.03ch01	54439997	112,0	212,0	136,0	82,0	185,0	156,0	107,0	114,0	192,0	140,0	123,0	101,0	87,0	67,0	119,0	75,0	134,0	125,0	49,0	120,42	78,0	76,0	174,0	121,0	82,0	110,0	98,0	86,0	34,10	132,0	114,0	109,0	90,0	133,0	105,33	137,0	52,23	80,31	89,0	124,0	78,26	114,0	145,0	81,0	126,0	85,0	78,21	109,0
ST4.03ch01	54440009	112,0	212,0	136,0	81,1	185,0	156,0	107,0	114,0	192,0	139,1	123,0	101,0	87,0	67,0	119,0	75,0	134,0	125,0	49,0	120,42	109,0	76,0	174,0	120,0	82,0	110,0	98,0	86,0	45,10	132,0	114,0	109,0	90,0	133,0	105,33	137,0	82,23	80,31	89,0	124,0	78,26	114,0	145,0	81,0	126,0	85,0	77,21	109,0
ST4.03ch01	54459220	4,0	1,0	1,0	0,0	0,2	3,0	4,0	0,0	3,0	4,0	0,0	2,1	0,0	2,0	3,4	1,0	0,0	4,0	0,1	2,0	1,0	2,0	4,0	3,1	7,0	2,0	3,0	4,0	3,0	2,0	3,0	3,0	0,0	1,0	3,0	1,0	2,0	1,0	2,0	4,0	0,0	3,0	1,0	2,0	5,0	2,0	1,0	1,0
[truncated: 42,649 more rows]
[truncated: 313 more columns]
