# Supplementary material for: Construction of relatedness matrices in autopolyploid populations using low-depth high-throughput sequencing data
Source: Theor Appl Genet. 2024 Mar 2;137(3):64. doi: 10.1007/s00122-024-04568-2 (PMC10908621; doi:10.1007/s00122-024-04568-2)
Supplement: Supplementary file 5 — (CSV 7 kb) [file 122_2024_4568_MOESM5_ESM.csv]

InfiniumSampleCodes	Clone_ID
Sample_1	POTAP_001
Sample_2	POTAP_002
Sample_3	POTAP_003
Sample_4	POTAP_004
Sample_5	POTAP_005
Sample_6	POTAP_006
Sample_7	POTAP_007
Sample_8	POTAP_008
Sample_9	POTAP_009
Sample_10	POTAP_010
Sample_11	POTAP_011
Sample_12	POTAP_012
Sample_13	POTAP_013
Sample_14	POTAP_014
Sample_15	POTAP_015
Sample_16	POTAP_016
Sample_17	POTAP_017
Sample_18	POTAP_018
Sample_19	POTAP_019
Sample_20	POTAP_020
Sample_21	POTAP_021
Sample_22	POTAP_022
Sample_23	POTAP_023
Sample_24	POTAP_024
Sample_370	POTAP_025
Sample_26	POTAP_026
Sample_27	POTAP_027
Sample_28	POTAP_028
Sample_29	POTAP_029
Sample_30	POTAP_030
Sample_31	POTAP_031
Sample_32	POTAP_032
Sample_33	POTAP_033
Sample_34	POTAP_034
Sample_35	POTAP_035
Sample_36	POTAP_036
Sample_37	POTAP_037
Sample_38	POTAP_038
Sample_39	POTAP_039
Sample_40	POTAP_040
Sample_41	POTAP_041
Sample_42	POTAP_042
Sample_43	POTAP_043
Sample_44	POTAP_044
Sample_45	POTAP_045
Sample_46	POTAP_046
Sample_47	POTAP_047
Sample_48	POTAP_048
Sample_371	POTAP_049
Sample_50	POTAP_050
Sample_51	POTAP_051
Sample_53	POTAP_053
Sample_54	POTAP_054
Sample_55	POTAP_055
Sample_56	POTAP_056
Sample_57	POTAP_057
Sample_58	POTAP_058
Sample_59	POTAP_059
Sample_60	POTAP_060
Sample_61	POTAP_061
Sample_62	POTAP_062
Sample_63	POTAP_063
Sample_64	POTAP_064
Sample_65	POTAP_065
Sample_66	POTAP_066
Sample_67	POTAP_067
Sample_68	POTAP_068
Sample_69	POTAP_069
Sample_70	POTAP_070
Sample_71	POTAP_071
Sample_72	POTAP_072
Sample_372	POTAP_073
Sample_74	POTAP_074
Sample_75	POTAP_075
Sample_76	POTAP_076
Sample_77	POTAP_077
Sample_78	POTAP_078
Sample_79	POTAP_079
Sample_80	POTAP_080
Sample_81	POTAP_081
Sample_82	POTAP_082
Sample_83	POTAP_083
Sample_84	POTAP_084
Sample_85	POTAP_085
Sample_86	POTAP_086
Sample_87	POTAP_087
Sample_88	POTAP_088
Sample_89	POTAP_089
Sample_90	POTAP_090
Sample_91	POTAP_091
Sample_92	POTAP_092
Sample_94	POTAP_094
Sample_95	POTAP_095
Sample_96	POTAP_096
Sample_373	POTAP_097
Sample_98	POTAP_098
Sample_99	POTAP_099
Sample_100	POTAP_100
Sample_101	POTAP_101
Sample_102	POTAP_102
Sample_103	POTAP_103
Sample_104	POTAP_104
Sample_105	POTAP_105
Sample_106	POTAP_106
Sample_107	POTAP_107
Sample_108	POTAP_108
Sample_109	POTAP_109
Sample_110	POTAP_110
Sample_111	POTAP_111
Sample_112	POTAP_112
Sample_113	POTAP_113
Sample_114	POTAP_114
Sample_115	POTAP_115
Sample_116	POTAP_116
Sample_117	POTAP_117
Sample_118	POTAP_118
Sample_119	POTAP_119
Sample_120	POTAP_120
Sample_374	POTAP_121
Sample_122	POTAP_122
Sample_123	POTAP_123
Sample_124	POTAP_124
Sample_125	POTAP_125
Sample_126	POTAP_126
Sample_127	POTAP_127
Sample_128	POTAP_128
Sample_129	POTAP_129
Sample_130	POTAP_130
Sample_131	POTAP_131
Sample_132	POTAP_132
Sample_133	POTAP_133
Sample_134	POTAP_134
Sample_135	POTAP_135
Sample_136	POTAP_136
Sample_137	POTAP_137
Sample_138	POTAP_138
Sample_139	POTAP_139
Sample_140	POTAP_140
Sample_141	POTAP_141
Sample_142	POTAP_142
Sample_143	POTAP_143
Sample_144	POTAP_144
Sample_375	POTAP_145
Sample_146	POTAP_146
Sample_147	POTAP_147
Sample_148	POTAP_148
Sample_149	POTAP_149
Sample_150	POTAP_150
Sample_151	POTAP_151
Sample_152	POTAP_152
Sample_153	POTAP_153
Sample_154	POTAP_154
Sample_155	POTAP_155
Sample_156	POTAP_156
Sample_157	POTAP_157
Sample_158	POTAP_158
Sample_159	POTAP_159
Sample_160	POTAP_160
Sample_161	POTAP_161
Sample_162	POTAP_162
Sample_163	POTAP_163
Sample_164	POTAP_164
Sample_165	POTAP_165
Sample_166	POTAP_166
Sample_167	POTAP_167
Sample_168	POTAP_168
Sample_376	POTAP_169
Sample_170	POTAP_170
Sample_171	POTAP_171
Sample_172	POTAP_172
Sample_173	POTAP_173
Sample_174	POTAP_174
Sample_175	POTAP_175
Sample_176	POTAP_176
Sample_177	POTAP_177
Sample_178	POTAP_178
Sample_179	POTAP_179
Sample_180	POTAP_180
Sample_181	POTAP_181
Sample_182	POTAP_182
Sample_183	POTAP_183
Sample_184	POTAP_184
Sample_185	POTAP_185
Sample_186	POTAP_186
Sample_187	POTAP_187
Sample_188	POTAP_188
Sample_190	POTAP_190
Sample_191	POTAP_191
Sample_192	POTAP_192
Sample_377	POTAP_193
Sample_194	POTAP_194
Sample_195	POTAP_195
Sample_196	POTAP_196
Sample_197	POTAP_197
Sample_198	POTAP_198
Sample_199	POTAP_199
Sample_200	POTAP_200
Sample_201	POTAP_201
Sample_202	POTAP_202
Sample_203	POTAP_203
Sample_204	POTAP_204
Sample_205	POTAP_205
Sample_206	POTAP_206
Sample_207	POTAP_207
Sample_208	POTAP_208
Sample_209	POTAP_209
Sample_210	POTAP_210
Sample_211	POTAP_211
Sample_212	POTAP_212
Sample_213	POTAP_213
Sample_214	POTAP_214
Sample_215	POTAP_215
Sample_216	POTAP_216
Sample_378	POTAP_217
Sample_218	POTAP_218
Sample_219	POTAP_219
Sample_220	POTAP_220
Sample_221	POTAP_221
Sample_222	POTAP_222
Sample_223	POTAP_223
Sample_224	POTAP_224
Sample_225	POTAP_225
Sample_226	POTAP_226
Sample_227	POTAP_227
Sample_228	POTAP_228
Sample_229	POTAP_229
Sample_230	POTAP_230
Sample_231	POTAP_231
Sample_232	POTAP_232
Sample_233	POTAP_233
Sample_234	POTAP_234
Sample_235	POTAP_235
Sample_236	POTAP_236
Sample_237	POTAP_237
Sample_238	POTAP_238
Sample_239	POTAP_239
Sample_240	POTAP_240
Sample_379	POTAP_241
Sample_242	POTAP_242
Sample_243	POTAP_243
Sample_245	POTAP_245
Sample_246	POTAP_246
Sample_247	POTAP_247
Sample_248	POTAP_248
Sample_249	POTAP_249
Sample_250	POTAP_250
Sample_251	POTAP_251
Sample_252	POTAP_252
Sample_253	POTAP_253
Sample_254	POTAP_254
Sample_255	POTAP_255
Sample_256	POTAP_256
Sample_257	POTAP_257
Sample_258	POTAP_258
Sample_259	POTAP_259
Sample_260	POTAP_260
Sample_261	POTAP_261
Sample_262	POTAP_262
Sample_263	POTAP_263
Sample_264	POTAP_264
Sample_380	POTAP_265
Sample_266	POTAP_266
Sample_267	POTAP_267
Sample_268	POTAP_268
Sample_269	POTAP_269
Sample_270	POTAP_270
Sample_271	POTAP_271
Sample_272	POTAP_272
Sample_273	POTAP_273
Sample_274	POTAP_274
Sample_275	POTAP_275
Sample_276	POTAP_276
Sample_277	POTAP_277
Sample_278	POTAP_278
Sample_279	POTAP_279
Sample_280	POTAP_280
Sample_281	POTAP_281
Sample_282	POTAP_282
Sample_283	POTAP_283
Sample_284	POTAP_284
Sample_285	POTAP_285
Sample_286	POTAP_286
Sample_287	POTAP_287
Sample_288	POTAP_288
Sample_381	POTAP_289
Sample_290	POTAP_290
Sample_291	POTAP_291
Sample_292	POTAP_292
Sample_293	POTAP_293
Sample_294	POTAP_294
Sample_295	POTAP_295
Sample_296	POTAP_296
Sample_297	POTAP_297
Sample_298	POTAP_298
Sample_299	POTAP_299
Sample_300	POTAP_300
Sample_301	POTAP_301
Sample_302	POTAP_302
Sample_303	POTAP_303
Sample_304	POTAP_304
Sample_305	POTAP_305
Sample_306	POTAP_306
Sample_307	POTAP_307
Sample_308	POTAP_308
Sample_309	POTAP_309
Sample_310	POTAP_310
Sample_311	POTAP_311
Sample_312	POTAP_312
Sample_382	POTAP_313
Sample_314	POTAP_314
Sample_315	POTAP_315
Sample_316	POTAP_316
Sample_317	POTAP_317
Sample_318	POTAP_318
Sample_319	POTAP_319
Sample_320	POTAP_320
Sample_321	POTAP_321
Sample_322	POTAP_322
Sample_323	POTAP_323
Sample_324	POTAP_324
Sample_325	POTAP_325
Sample_326	POTAP_326
Sample_327	POTAP_327
Sample_328	POTAP_328
Sample_329	POTAP_329
Sample_330	POTAP_330
Sample_331	POTAP_331
Sample_332	POTAP_332
Sample_333	POTAP_333
Sample_334	POTAP_334
Sample_335	POTAP_335
Sample_336	POTAP_336
Sample_383	POTAP_337
Sample_338	POTAP_338
Sample_339	POTAP_339
Sample_340	POTAP_340
Sample_341	POTAP_341
Sample_343	POTAP_343
Sample_345	POTAP_345
Sample_346	POTAP_346
Sample_347	POTAP_347
Sample_348	POTAP_348
Sample_349	POTAP_349
Sample_350	POTAP_350
Sample_351	POTAP_351
Sample_352	POTAP_352
Sample_353	POTAP_353
Sample_354	POTAP_354
Sample_355	POTAP_355
Sample_356	POTAP_356
Sample_357	POTAP_357
